# Supplementary material for: Detection of copy number variations in brown and white layers based on genotyping panels with different densities
Source: Genet Sel Evol. 2018 Nov 6;50:54. doi: 10.1186/s12711-018-0428-4 (PMC6219011; doi:10.1186/s12711-018-0428-4)
Supplement: Supplementary file 2 — Additional file 2: Table S2. CNVR identified after merging all CNV across samples and lines. The table contains CNVR identified after merging all detected CNV across all samples and lines. For each CNVR coordinates, length, copy number variation type, number of individuals with CNV and panels within which they were observed are provided. CNVR_id is introduced as CNVR identification and is referred to in Additional file 3 Table S3, Additional file 5 Table S4 and Additional file 6 Table S5. [file 12711_2018_428_MOESM2_ESM.xlsx]

## Sheet: Ad f2. All CNVRs merged
CNVR_id	Chrom	Start	Stop	Len	Type	ID_count	Lines_Panels
CNVR_1	chr1	47470	997782	950312	cn=1,cn=3	34	Hybrid_600k,W2_50k_b,W2_50k_w,B1_50k_b,B2_42k
CNVR_2	chr1	1015663	2081549	1065886	cn=0,cn=1,cn=3	23	Hybrid_600k,W1_50k_w,W2_50k_b,W2_50k_w,W2_600k,B1_50k_b,B1_600k
CNVR_3	chr1	2192534	2303295	110761	cn=1,cn=3	4	Hybrid_600k,W2_50k_w,B1_50k_b,B2_42k
CNVR_4	chr1	2352121	2359593	7472	cn=3	1	W2_50k_w
CNVR_5	chr1	2415733	2627824	212091	cn=3	3	Hybrid_600k,W2_50k_b
CNVR_6	chr1	2706969	2870890	163921	cn=1	1	B1_50k_b
CNVR_7	chr1	2995374	3382091	386717	cn=1,cn=3	8	W1_50k_w,W2_50k_b,B1_50k_b
CNVR_8	chr1	3427967	4303052	875085	cn=1,cn=3	15	Hybrid_600k,W1_600k,W2_50k_b,W2_600k,B1_50k_b
CNVR_9	chr1	4409319	4428892	19573	cn=3	1	Hybrid_600k
CNVR_10	chr1	4436410	4605934	169524	cn=3	1	B2_42k
CNVR_11	chr1	4633351	4672549	39198	cn=3	6	B2_42k
CNVR_12	chr1	4736767	4962211	225444	cn=1,cn=3	4	B1_50k_b,B2_42k
CNVR_13	chr1	4991328	4999461	8133	cn=3	1	W2_600k
CNVR_14	chr1	5149582	5167715	18133	cn=3	1	Hybrid_600k
CNVR_15	chr1	5239434	7438568	2199134	cn=1,cn=3	62	Hybrid_600k,W1_600k,W2_50k_w,B1_50k_b,B1_600k,B2_42k
CNVR_16	chr1	7627102	8042948	415846	cn=3	2	Hybrid_600k,B1_50k_b
CNVR_17	chr1	8109204	8150925	41721	cn=3	1	W2_600k
CNVR_18	chr1	8179681	8200633	20952	cn=3	1	Hybrid_600k
CNVR_19	chr1	8263356	8271413	8057	cn=3	1	Hybrid_600k
CNVR_20	chr1	8332818	8357548	24730	cn=3	1	W2_600k
CNVR_21	chr1	8372842	8428157	55315	cn=3	1	Hybrid_600k
CNVR_22	chr1	8933584	8946563	12979	cn=1	1	B1_600k
CNVR_23	chr1	9054238	9067726	13488	cn=1	1	B1_600k
CNVR_24	chr1	9171828	9527860	356032	cn=1,cn=3	42	Hybrid_600k,B1_50k_b,B1_600k,B2_42k
CNVR_25	chr1	10159529	10205272	45743	cn=3	1	Hybrid_600k
CNVR_26	chr1	10216886	10653699	436813	cn=1,cn=3	4	Hybrid_600k,B1_50k_b,B2_42k
CNVR_27	chr1	10712014	10783001	70987	cn=3	1	B1_50k_b
CNVR_28	chr1	10938535	12019044	1080509	cn=3	5	B1_50k_b,B2_42k
CNVR_29	chr1	12312749	12626018	313269	cn=1,cn=3	3	W2_50k_w,B2_42k
CNVR_30	chr1	12714833	12737656	22823	cn=3	1	Hybrid_600k
CNVR_31	chr1	12754405	12774983	20578	cn=1	1	B1_600k
CNVR_32	chr1	13025624	13196265	170641	cn=3	2	B1_50k_b
CNVR_33	chr1	13308162	13332511	24349	cn=3	1	B1_50k_b
CNVR_34	chr1	13370348	13426689	56341	cn=3	1	B2_42k
CNVR_35	chr1	13707238	13716127	8889	cn=3	1	B1_600k
CNVR_36	chr1	13725845	13851596	125751	cn=3	1	B1_50k_b
CNVR_37	chr1	14004777	14030421	25644	cn=3	1	Hybrid_600k
CNVR_38	chr1	14039249	14059800	20551	cn=3	1	B1_600k
CNVR_39	chr1	14383482	14508463	124981	cn=1	3	B1_50k_b,B1_600k
CNVR_40	chr1	14566152	14588518	22366	cn=3	1	Hybrid_600k
CNVR_41	chr1	14993148	15011321	18173	cn=3	1	Hybrid_600k
CNVR_42	chr1	15080789	15087935	7146	cn=3	1	Hybrid_600k
CNVR_43	chr1	15233632	15256130	22498	cn=3	2	Hybrid_600k
CNVR_44	chr1	15431654	15444177	12523	cn=3	1	W1_600k
CNVR_45	chr1	15561925	15730522	168597	cn=3	1	W2_50k_b
CNVR_46	chr1	15779377	15838117	58740	cn=3	2	W2_600k,B1_50k_b
CNVR_47	chr1	15988740	15992397	3657	cn=3	1	Hybrid_600k
CNVR_48	chr1	16298024	16306014	7990	cn=3	1	W2_600k
CNVR_49	chr1	16379542	16558159	178617	cn=1,cn=3	5	W2_600k,B2_42k
CNVR_50	chr1	16573377	16580300	6923	cn=3	1	Hybrid_600k
CNVR_51	chr1	16581962	16792600	210638	cn=3	4	Hybrid_600k,W1_50k_w,B1_50k_b
CNVR_52	chr1	16815808	16829676	13868	cn=3	1	Hybrid_600k
CNVR_53	chr1	16906343	18795677	1889334	cn=1,cn=3	22	Hybrid_600k,W1_50k_w,W1_600k,W2_50k_b,W2_600k,B1_50k_b,B1_600k,B2_42k
CNVR_54	chr1	19398019	19453929	55910	cn=3	1	B1_50k_b
CNVR_55	chr1	19518440	19526779	8339	cn=3	1	W2_600k
CNVR_56	chr1	19562392	19577276	14884	cn=3	1	Hybrid_600k
CNVR_57	chr1	19731827	19738496	6669	cn=1	2	W1_600k
CNVR_58	chr1	19755085	19763415	8330	cn=3	1	Hybrid_600k
CNVR_59	chr1	19879184	19921033	41849	cn=3	1	B2_42k
CNVR_60	chr1	19947966	19998141	50175	cn=3	3	Hybrid_600k,W1_50k_w,W2_50k_w
CNVR_61	chr1	20243981	20422362	178381	cn=3	1	B1_50k_b
CNVR_62	chr1	20513701	20533737	20036	cn=3	1	Hybrid_600k
CNVR_63	chr1	20787083	20802727	15644	cn=3	3	Hybrid_600k,W1_600k
CNVR_64	chr1	20909062	21397551	488489	cn=1,cn=3	5	W1_50k_w,B1_50k_b,B1_600k,B2_42k
CNVR_65	chr1	21523653	22164908	641255	cn=3	5	Hybrid_600k,W1_50k_w,W2_50k_w,B1_50k_b
CNVR_66	chr1	22309171	22328220	19049	cn=3	1	B1_50k_b
CNVR_67	chr1	22537024	22548674	11650	cn=1	1	B1_600k
CNVR_68	chr1	22684977	22689040	4063	cn=3	1	W2_600k
CNVR_69	chr1	22899295	22930745	31450	cn=3	8	W2_50k_b,B1_50k_b
CNVR_70	chr1	23059621	23213524	153903	cn=1	1	B1_50k_b
CNVR_71	chr1	23397005	23486201	89196	cn=3	1	W2_50k_w
CNVR_72	chr1	23891837	23972476	80639	cn=1,cn=3	3	W2_600k,B2_42k
CNVR_73	chr1	24368869	24557125	188256	cn=1	1	B2_42k
CNVR_74	chr1	25780003	25812536	32533	cn=3	1	Hybrid_600k
CNVR_75	chr1	26185709	26369224	183515	cn=1	2	W1_50k_w
CNVR_76	chr1	26597683	26609871	12188	cn=3	1	B1_50k_b
CNVR_77	chr1	26674857	26788664	113807	cn=3	1	B1_50k_b
CNVR_78	chr1	27117318	27240934	123616	cn=1	3	B1_50k_b,B2_42k
CNVR_79	chr1	27268899	27365696	96797	cn=0,cn=3	9	Hybrid_600k,W2_50k_b,W2_600k
CNVR_80	chr1	27451632	27615988	164356	cn=3	5	Hybrid_600k,W2_50k_b,W2_600k,B1_50k_b
CNVR_81	chr1	27627888	27662101	34213	cn=1	1	B2_42k
CNVR_82	chr1	28149004	28153970	4966	cn=3	1	W2_600k
CNVR_83	chr1	28376976	28387673	10697	cn=1	1	B1_600k
CNVR_84	chr1	28478560	28888062	409502	cn=1,cn=3	6	W2_50k_w,B2_42k
CNVR_85	chr1	29157917	29217866	59949	cn=1,cn=3	2	W2_600k,B2_42k
CNVR_86	chr1	29251340	30064660	813320	cn=1,cn=3	12	Hybrid_600k,W1_50k_w,W2_50k_w,W2_600k,B1_50k_b,B1_600k
CNVR_87	chr1	30160120	30166166	6046	cn=3	1	W2_600k
CNVR_88	chr1	30723749	31049410	325661	cn=1,cn=3	12	Hybrid_600k,W1_50k_w,W2_50k_b,W2_50k_w,W2_600k,B1_50k_b
CNVR_89	chr1	31216342	31827363	611021	cn=1,cn=3	13	Hybrid_600k,W2_600k,B1_50k_b
CNVR_90	chr1	31908109	32877442	969333	cn=1,cn=3	13	Hybrid_600k,B1_50k_b,B1_600k
CNVR_91	chr1	32933591	32942796	9205	cn=3	2	Hybrid_600k
CNVR_92	chr1	33010098	33060670	50572	cn=3	1	W1_50k_w
CNVR_93	chr1	33170658	33481183	310525	cn=3	2	B1_50k_b
CNVR_94	chr1	33600370	33610774	10404	cn=1	2	W2_600k
CNVR_95	chr1	33701574	33716027	14453	cn=3	1	Hybrid_600k
CNVR_96	chr1	34101007	34124028	23021	cn=3	1	W2_50k_w
CNVR_97	chr1	34446986	34558397	111411	cn=1,cn=3	4	W1_50k_w,W2_50k_w
CNVR_98	chr1	34741687	34765376	23689	cn=3	1	Hybrid_600k
CNVR_99	chr1	34859980	35114832	254852	cn=3	5	Hybrid_600k,W1_50k_w,W2_600k,B1_50k_b
CNVR_100	chr1	35226623	35294121	67498	cn=3	1	W2_50k_w
CNVR_101	chr1	35589909	35868222	278313	cn=1,cn=3	3	W1_50k_w,B1_50k_b
CNVR_102	chr1	36025696	36060331	34635	cn=3	1	Hybrid_600k
CNVR_103	chr1	36306978	36335316	28338	cn=3	1	B2_42k
CNVR_104	chr1	36602465	36919323	316858	cn=1,cn=3	4	Hybrid_600k,B1_50k_b,B1_600k
CNVR_105	chr1	37137253	37406221	268968	cn=1	1	B2_42k
CNVR_106	chr1	37583152	37678403	95251	cn=3	2	W2_50k_w,B1_50k_b
CNVR_107	chr1	37717506	37990973	273467	cn=1,cn=3	9	W2_50k_b,B1_50k_b
CNVR_108	chr1	38183003	38210057	27054	cn=1,cn=3	4	Hybrid_600k
CNVR_109	chr1	38244961	38324844	79883	cn=1	3	B2_42k
CNVR_110	chr1	38343602	38365431	21829	cn=1	1	W2_600k
CNVR_111	chr1	38998498	39066617	68119	cn=1,cn=3	2	Hybrid_600k,W1_600k
CNVR_112	chr1	39121677	39159478	37801	cn=1	1	W1_50k_w
CNVR_113	chr1	39562568	39633393	70825	cn=1,cn=3	4	W1_50k_w,W2_50k_b
CNVR_114	chr1	40281994	40312346	30352	cn=3	3	W2_600k
CNVR_115	chr1	41215624	41279812	64188	cn=3	1	Hybrid_600k
CNVR_116	chr1	41568683	41586395	17712	cn=3	1	Hybrid_600k
CNVR_117	chr1	41615472	41694990	79518	cn=1	1	B2_42k
CNVR_118	chr1	41760409	41912485	152076	cn=1	1	B1_600k
CNVR_119	chr1	42094460	42202447	107987	cn=3	1	W2_50k_w
CNVR_120	chr1	42245126	42265854	20728	cn=3	1	W2_600k
CNVR_121	chr1	42361415	42411711	50296	cn=3	1	B2_42k
CNVR_122	chr1	42991116	43113407	122291	cn=3	78	B2_42k
CNVR_123	chr1	43151187	43267715	116528	cn=1,cn=3	2	Hybrid_600k
CNVR_124	chr1	43786286	43947497	161211	cn=1,cn=3	3	B2_42k
CNVR_125	chr1	44206109	44304722	98613	cn=1,cn=3	3	Hybrid_600k,W1_50k_w,B2_42k
CNVR_126	chr1	44354701	44409610	54909	cn=3	3	Hybrid_600k,B2_42k
CNVR_127	chr1	44945229	45161621	216392	cn=3	2	W1_50k_w,B1_50k_b
CNVR_128	chr1	45272703	45615833	343130	cn=0,cn=1,cn=3	16	Hybrid_600k,W1_600k,W2_50k_b,B1_50k_b
CNVR_129	chr1	45730807	46531587	800780	cn=0,cn=1,cn=3	119	Hybrid_600k,W1_50k_w,B1_50k_b,B2_42k
CNVR_130	chr1	46925915	46950451	24536	cn=3	1	Hybrid_600k
CNVR_131	chr1	47117068	47472382	355314	cn=1,cn=3	9	Hybrid_600k,W1_50k_w,B1_50k_b,B2_42k
CNVR_132	chr1	47530130	47543888	13758	cn=3	1	Hybrid_600k
CNVR_133	chr1	47718702	48523672	804970	cn=1,cn=3	16	Hybrid_600k,W2_50k_b,W2_50k_w,B1_50k_b,B1_600k
CNVR_134	chr1	48630439	50916495	2286056	cn=1,cn=3	50	Hybrid_600k,W1_50k_w,W2_50k_b,W2_50k_w,W2_600k,B1_50k_b,B1_600k,B2_42k
CNVR_135	chr1	50982930	53573050	2590120	cn=0,cn=1,cn=3	48	Hybrid_600k,W1_50k_w,W2_50k_b,W2_50k_w,B1_50k_b,B1_600k
CNVR_136	chr1	53991300	54019773	28473	cn=1	1	W1_50k_w
CNVR_137	chr1	54677787	54960562	282775	cn=1,cn=3	7	W2_50k_b,B1_50k_b
CNVR_138	chr1	55165226	55173188	7962	cn=3	1	Hybrid_600k
CNVR_139	chr1	55379094	55592656	213562	cn=1	1	B2_42k
CNVR_140	chr1	56034845	56145649	110804	cn=1,cn=3	6	Hybrid_600k,B1_50k_b,B1_600k
CNVR_141	chr1	56234014	56274690	40676	cn=3	3	W2_50k_w
CNVR_142	chr1	56295997	56316415	20418	cn=3	1	W2_600k
CNVR_143	chr1	56402137	56416950	14813	cn=3	1	W1_600k
CNVR_144	chr1	56821751	56954798	133047	cn=3	2	Hybrid_600k,B1_50k_b
CNVR_145	chr1	56975062	56996897	21835	cn=3	1	Hybrid_600k
CNVR_146	chr1	57052004	57062152	10148	cn=3	1	Hybrid_600k
CNVR_147	chr1	57082942	57140612	57670	cn=0	4	B2_42k
CNVR_148	chr1	57143099	57183942	40843	cn=3	1	Hybrid_600k
CNVR_149	chr1	57291919	57295688	3769	cn=3	1	Hybrid_600k
CNVR_150	chr1	57407978	57682111	274133	cn=3	8	Hybrid_600k,W1_50k_w,W2_50k_b,W2_50k_w,B2_42k
CNVR_151	chr1	58020952	58394129	373177	cn=1,cn=3	9	Hybrid_600k,W2_50k_w,B1_50k_b
CNVR_152	chr1	58514517	58522312	7795	cn=3	1	Hybrid_600k
CNVR_153	chr1	58570548	58622093	51545	cn=3	3	Hybrid_600k
CNVR_154	chr1	58891312	58917976	26664	cn=1	2	B1_600k
CNVR_155	chr1	59357083	59366047	8964	cn=3	1	Hybrid_600k
CNVR_156	chr1	59368898	59427513	58615	cn=3	2	B1_50k_b
CNVR_157	chr1	59505157	59636889	131732	cn=1,cn=3	37	B1_50k_b,B2_42k
CNVR_158	chr1	59650599	59658050	7451	cn=3	1	Hybrid_600k
CNVR_159	chr1	59665032	60549933	884901	cn=1,cn=3	26	Hybrid_600k,W1_50k_w,W1_600k,W2_50k_b,W2_50k_w,W2_600k,B1_50k_b
CNVR_160	chr1	60782839	61379783	596944	cn=1,cn=3	11	W2_50k_b,B1_50k_b
CNVR_161	chr1	61434907	62270691	835784	cn=0,cn=1,cn=3	40	Hybrid_600k,W1_50k_w,W1_600k,W2_50k_b,W2_50k_w,B1_50k_b,B1_600k,B2_42k
CNVR_162	chr1	62312565	62319614	7049	cn=3	1	W1_50k_w
CNVR_163	chr1	62357034	62508885	151851	cn=1	4	W2_50k_b,B1_600k
CNVR_164	chr1	62700815	62702503	1688	cn=3	1	B1_50k_b
CNVR_165	chr1	62833657	62908151	74494	cn=1	1	W2_50k_b
CNVR_166	chr1	63305738	63340552	34814	cn=3	21	W1_50k_w,W2_50k_w
CNVR_167	chr1	63519282	63684508	165226	cn=3	10	W2_50k_b,W2_50k_w,B1_50k_b
CNVR_168	chr1	63733890	63811439	77549	cn=3	3	W2_50k_w
CNVR_169	chr1	64363166	64519019	155853	cn=3	2	W2_50k_b,B1_50k_b
CNVR_170	chr1	64588799	65329304	740505	cn=1,cn=3	13	Hybrid_600k,W1_600k,B1_50k_b,B1_600k
CNVR_171	chr1	65428027	65477761	49734	cn=1,cn=3	2	Hybrid_600k,W1_600k
CNVR_172	chr1	65544577	65815578	271001	cn=0,cn=1,cn=3	12	Hybrid_600k,W1_50k_w,W1_600k,B1_50k_b
CNVR_173	chr1	65887621	65967095	79474	cn=3	1	B2_42k
CNVR_174	chr1	66573753	66609042	35289	cn=3	1	B1_50k_b
CNVR_175	chr1	66848187	66855103	6916	cn=3	1	Hybrid_600k
CNVR_176	chr1	66992946	67115621	122675	cn=3	1	W2_50k_w
CNVR_177	chr1	67135737	67159318	23581	cn=3	1	Hybrid_600k
CNVR_178	chr1	67270999	67281444	10445	cn=1	2	B1_600k
CNVR_179	chr1	67295900	67393942	98042	cn=3	1	W2_50k_b
CNVR_180	chr1	67747218	67761029	13811	cn=1	1	W1_50k_w
CNVR_181	chr1	67802477	67857036	54559	cn=3	1	W2_50k_w
CNVR_182	chr1	67873767	67889534	15767	cn=3	1	W1_600k
CNVR_183	chr1	68090895	68519548	428653	cn=1,cn=3	23	W2_50k_b,W2_50k_w,B1_50k_b,B1_600k
CNVR_184	chr1	68682102	68694141	12039	cn=3	1	B1_50k_b
CNVR_185	chr1	68720315	68726242	5927	cn=3	1	W2_600k
CNVR_186	chr1	68729472	69362087	632615	cn=1,cn=3	24	Hybrid_600k,W1_50k_w,W2_50k_w,W2_600k,B1_50k_b
CNVR_187	chr1	69847382	69937137	89755	cn=1,cn=3	3	W2_50k_b,B1_600k
CNVR_188	chr1	70009781	70086203	76422	cn=3	3	B2_42k
CNVR_189	chr1	70313686	70318812	5126	cn=1	1	W1_600k
CNVR_190	chr1	70508738	70864376	355638	cn=1,cn=3	3	B1_50k_b,B1_600k,B2_42k
CNVR_191	chr1	70916142	70924037	7895	cn=3	1	B1_600k
CNVR_192	chr1	71560901	71858181	297280	cn=1	5	B1_50k_b
CNVR_193	chr1	71905910	72041492	135582	cn=3	1	B1_50k_b
CNVR_194	chr1	72064911	72339004	274093	cn=3	16	Hybrid_600k,W1_50k_w,W2_50k_b,B1_50k_b
CNVR_195	chr1	72553116	72611620	58504	cn=3	6	Hybrid_600k
CNVR_196	chr1	72709060	72794084	85024	cn=3	2	Hybrid_600k,B1_50k_b
CNVR_197	chr1	72836810	73178255	341445	cn=1,cn=3	14	B1_50k_b,B1_600k
CNVR_198	chr1	73241952	73467804	225852	cn=0,cn=1,cn=3	8	W1_50k_w,W1_600k,B1_50k_b,B1_600k,B2_42k
CNVR_199	chr1	73548825	73569164	20339	cn=3	1	W1_600k
CNVR_200	chr1	73588400	73622453	34053	cn=3	1	W1_600k
CNVR_201	chr1	73657872	73780496	122624	cn=3	5	Hybrid_600k,W2_50k_w
CNVR_202	chr1	73874901	73896575	21674	cn=3	1	Hybrid_600k
CNVR_203	chr1	74014204	74213674	199470	cn=3	1	B1_50k_b
CNVR_204	chr1	74421492	74445385	23893	cn=3	1	Hybrid_600k
CNVR_205	chr1	74635256	75019719	384463	cn=1,cn=3	16	Hybrid_600k,W1_50k_w,W2_50k_w
CNVR_206	chr1	75417752	75544603	126851	cn=1	1	Hybrid_600k
CNVR_207	chr1	75551320	75592064	40744	cn=1	3	B1_600k
CNVR_208	chr1	75983247	75990079	6832	cn=1	1	B1_600k
CNVR_209	chr1	76187403	76263962	76559	cn=3	1	B1_50k_b
CNVR_210	chr1	76341364	76795720	454356	cn=1,cn=3	10	W1_50k_w,W1_600k,B1_50k_b
CNVR_211	chr1	77110809	77143910	33101	cn=3	1	Hybrid_600k
CNVR_212	chr1	77508558	77540126	31568	cn=1	1	B1_600k
CNVR_213	chr1	77725492	77759916	34424	cn=3	2	B1_50k_b
CNVR_214	chr1	77873100	77909418	36318	cn=3	1	Hybrid_600k
CNVR_215	chr1	78078702	78417795	339093	cn=3	4	W2_50k_b,B1_50k_b
CNVR_216	chr1	78459928	78689711	229783	cn=1,cn=3	5	W2_50k_w,B1_50k_b
CNVR_217	chr1	78856076	79100209	244133	cn=3	2	Hybrid_600k,B1_50k_b
CNVR_218	chr1	79140608	79399318	258710	cn=1,cn=3	4	W1_50k_w,W2_50k_b,W2_600k
CNVR_219	chr1	79688690	79704020	15330	cn=3	1	B1_50k_b
CNVR_220	chr1	79780246	80485528	705282	cn=1,cn=3	21	W2_50k_b,B1_50k_b
CNVR_221	chr1	80692033	80701989	9956	cn=3	1	Hybrid_600k
CNVR_222	chr1	80790493	81238293	447800	cn=1,cn=3	10	W2_50k_b,W2_50k_w,B1_50k_b
CNVR_223	chr1	81249361	81607382	358021	cn=3	2	W2_50k_b,B1_50k_b
CNVR_224	chr1	81653197	81724592	71395	cn=3	4	W1_50k_w,W2_50k_w
CNVR_225	chr1	81874014	82270903	396889	cn=1,cn=3	7	W1_50k_w,W1_600k,W2_600k
CNVR_226	chr1	82390814	82637235	246421	cn=0,cn=1,cn=3	9	Hybrid_600k,W2_50k_b,B1_50k_b
CNVR_227	chr1	82816849	82850703	33854	cn=1	1	W2_600k
CNVR_228	chr1	83158466	83357564	199098	cn=3	4	W2_50k_b,B1_50k_b
CNVR_229	chr1	83391620	83547595	155975	cn=1,cn=3	2	W2_50k_b,B1_50k_b
CNVR_230	chr1	83772540	83789856	17316	cn=3	3	W2_600k
CNVR_231	chr1	83912917	83927400	14483	cn=1	1	B1_600k
CNVR_232	chr1	83952662	83984779	32117	cn=3	1	Hybrid_600k
CNVR_233	chr1	84132426	84152947	20521	cn=3	1	Hybrid_600k
CNVR_234	chr1	84747579	84779567	31988	cn=1	2	W1_50k_w
CNVR_235	chr1	84874904	84994735	119831	cn=3	1	B1_50k_b
CNVR_236	chr1	85044355	85067897	23542	cn=1	1	B1_50k_b
CNVR_237	chr1	85675108	85923432	248324	cn=1,cn=3	5	W1_50k_w,B1_50k_b
CNVR_238	chr1	86099772	86124574	24802	cn=3	1	Hybrid_600k
CNVR_239	chr1	86144268	86153583	9315	cn=1	2	B1_600k
CNVR_240	chr1	86591816	90276857	3685041	cn=0,cn=1,cn=3	138	W1_50k_w,W1_600k,W2_50k_b,W2_50k_w,B1_50k_b,B1_600k,B2_42k
CNVR_241	chr1	90489920	90556172	66252	cn=3	2	Hybrid_600k,B2_42k
CNVR_242	chr1	90891436	90929550	38114	cn=1,cn=3	4	Hybrid_600k,B2_42k
CNVR_243	chr1	90956321	91045199	88878	cn=1,cn=3	4	W2_50k_b,B1_600k
CNVR_244	chr1	91241791	91424869	183078	cn=1,cn=3	15	W1_50k_w,W2_50k_b,B1_50k_b
CNVR_245	chr1	91470213	91602490	132277	cn=3	1	W2_50k_b
CNVR_246	chr1	91605824	91615623	9799	cn=3	1	B2_42k
CNVR_247	chr1	91645991	91696551	50560	cn=3	1	B1_50k_b
CNVR_248	chr1	91808429	91819243	10814	cn=3	1	W2_600k
CNVR_249	chr1	91823101	91978426	155325	cn=1,cn=3	4	W2_50k_b,W2_50k_w
CNVR_250	chr1	92053017	92115431	62414	cn=1	1	B2_42k
CNVR_251	chr1	92177394	93053765	876371	cn=1,cn=3	6	W2_50k_w,W2_600k,B1_50k_b,B2_42k
CNVR_252	chr1	93174082	93282065	107983	cn=3	1	W2_50k_w
CNVR_253	chr1	93503897	93550352	46455	cn=1	1	B2_42k
CNVR_254	chr1	93562026	93571881	9855	cn=3	1	W2_600k
CNVR_255	chr1	93841425	93847144	5719	cn=3	1	W2_600k
CNVR_256	chr1	93948673	93961956	13283	cn=1	3	Hybrid_600k
CNVR_257	chr1	94075459	94184654	109195	cn=0,cn=3	9	W1_50k_w,W2_50k_b
CNVR_258	chr1	94236577	94251637	15060	cn=3	1	B1_50k_b
CNVR_259	chr1	94388920	94412366	23446	cn=1,cn=3	6	Hybrid_600k,W2_600k,B1_600k
CNVR_260	chr1	94502187	94559796	57609	cn=3	1	W2_50k_w
CNVR_261	chr1	94780910	94825861	44951	cn=3	1	Hybrid_600k
CNVR_262	chr1	94939577	95020210	80633	cn=1	1	B2_42k
CNVR_263	chr1	95178226	95221594	43368	cn=3	1	B1_50k_b
CNVR_264	chr1	95442419	95801592	359173	cn=1	19	B1_50k_b,B1_600k,B2_42k
CNVR_265	chr1	95870469	95877334	6865	cn=1	1	W2_600k
CNVR_266	chr1	96284282	96314821	30539	cn=3	1	Hybrid_600k
CNVR_267	chr1	96713074	96733821	20747	cn=3	1	Hybrid_600k
CNVR_268	chr1	96887463	96908121	20658	cn=1	3	B1_600k
CNVR_269	chr1	97041221	97161665	120444	cn=1,cn=3	31	B2_42k
CNVR_270	chr1	97563227	97762623	199396	cn=1,cn=3	11	Hybrid_600k,W2_50k_b,W2_600k,B1_50k_b
CNVR_271	chr1	98503787	98520007	16220	cn=3	1	B1_600k
CNVR_272	chr1	98595996	98601606	5610	cn=3	1	W2_600k
CNVR_273	chr1	98616097	98621166	5069	cn=3	1	Hybrid_600k
CNVR_274	chr1	98775045	98986310	211265	cn=3	1	B1_50k_b
CNVR_275	chr1	99037041	99066558	29517	cn=3	3	Hybrid_600k,B2_42k
CNVR_276	chr1	99130858	99207173	76315	cn=1,cn=3	2	W2_600k,B2_42k
CNVR_277	chr1	99294351	99307872	13521	cn=3	1	W2_600k
CNVR_278	chr1	99331734	99415689	83955	cn=3	1	B1_50k_b
CNVR_279	chr1	99609362	99652400	43038	cn=1	1	B1_600k
CNVR_280	chr1	99753502	99909588	156086	cn=3	3	Hybrid_600k,W1_600k,W2_600k
CNVR_281	chr1	99957859	99972749	14890	cn=3	1	Hybrid_600k
CNVR_282	chr1	100039670	100059250	19580	cn=1	1	W1_50k_w
CNVR_283	chr1	100554853	100569801	14948	cn=3	1	Hybrid_600k
CNVR_284	chr1	100694291	100732217	37926	cn=1	1	B2_42k
CNVR_285	chr1	101084844	101328362	243518	cn=1,cn=3	4	Hybrid_600k,B2_42k
CNVR_286	chr1	101449793	101505094	55301	cn=3	1	Hybrid_600k
CNVR_287	chr1	101863110	101892687	29577	cn=1	1	W1_50k_w
CNVR_288	chr1	101968827	101995440	26613	cn=3	6	Hybrid_600k
CNVR_289	chr1	102093425	102123084	29659	cn=3	1	Hybrid_600k
CNVR_290	chr1	102350128	102372450	22322	cn=3	1	Hybrid_600k
CNVR_291	chr1	102404649	102569817	165168	cn=0,cn=3	2	W2_50k_b
CNVR_292	chr1	102617394	102921916	304522	cn=1	1	B2_42k
CNVR_293	chr1	103318363	103325120	6757	cn=3	1	W2_600k
CNVR_294	chr1	103441718	103459795	18077	cn=3	1	Hybrid_600k
CNVR_295	chr1	103607655	103630838	23183	cn=3	1	W1_50k_w
CNVR_296	chr1	103676163	103692861	16698	cn=1,cn=3	4	Hybrid_600k,W1_600k
CNVR_297	chr1	103770183	103778457	8274	cn=1	1	W1_600k
CNVR_298	chr1	103833876	103961435	127559	cn=3	3	W2_50k_w,B1_50k_b
CNVR_299	chr1	104034182	104170483	136301	cn=3	1	B1_50k_b
CNVR_300	chr1	104224631	104242311	17680	cn=3	1	Hybrid_600k
CNVR_301	chr1	104684900	104697743	12843	cn=3	1	Hybrid_600k
CNVR_302	chr1	104740015	105158215	418200	cn=1,cn=3	4	W1_50k_w,B1_50k_b
CNVR_303	chr1	105198841	105784291	585450	cn=1,cn=3	26	Hybrid_600k,W1_50k_w,W2_50k_b,B1_50k_b
CNVR_304	chr1	105804673	105812324	7651	cn=3	1	W2_600k
CNVR_305	chr1	105892441	106444784	552343	cn=1,cn=3	3	W2_50k_w,B1_50k_b
CNVR_306	chr1	106933428	107123059	189631	cn=1	1	B1_50k_b
CNVR_307	chr1	107251799	107499605	247806	cn=1,cn=3	5	Hybrid_600k,W2_50k_w,B1_50k_b
CNVR_308	chr1	107594595	107612346	17751	cn=1	4	W1_50k_w
CNVR_309	chr1	107613369	107685908	72539	cn=1	4	B1_50k_b,B1_600k
CNVR_310	chr1	108325687	108453957	128270	cn=3	2	W1_50k_w,B1_50k_b
CNVR_311	chr1	108475833	109535723	1059890	cn=1,cn=3	31	Hybrid_600k,W1_50k_w,W1_600k,W2_50k_b,B1_50k_b
CNVR_312	chr1	109549365	109587764	38399	cn=3	1	W2_50k_w
CNVR_313	chr1	109620063	109680188	60125	cn=1	11	W2_50k_b
CNVR_314	chr1	109847098	109852771	5673	cn=3	1	Hybrid_600k
CNVR_315	chr1	109986200	110460918	474718	cn=1,cn=3	29	Hybrid_600k,W2_50k_b,W2_50k_w,B1_50k_b,B2_42k
CNVR_316	chr1	110631211	110811550	180339	cn=1,cn=3	10	Hybrid_600k,W2_600k,B2_42k
CNVR_317	chr1	110872813	110945734	72921	cn=3	1	B1_50k_b
CNVR_318	chr1	111046788	111138567	91779	cn=1,cn=3	3	B1_50k_b
CNVR_319	chr1	111275159	111298874	23715	cn=3	1	W2_600k
CNVR_320	chr1	111419824	111590040	170216	cn=1,cn=3	3	Hybrid_600k,W1_50k_w,W2_600k
CNVR_321	chr1	111707673	111753655	45982	cn=3	1	B1_50k_b
CNVR_322	chr1	111945814	112282863	337049	cn=1,cn=3	8	W2_50k_b,W2_50k_w,B1_50k_b
CNVR_323	chr1	112357611	112375393	17782	cn=3	1	W1_600k
CNVR_324	chr1	112788703	112806488	17785	cn=1,cn=3	2	Hybrid_600k,W1_600k
CNVR_325	chr1	112884362	112892882	8520	cn=0,cn=1	4	B1_600k
CNVR_326	chr1	112935970	112987014	51044	cn=3	1	B2_42k
CNVR_327	chr1	112996453	113056866	60413	cn=3	1	B1_50k_b
CNVR_328	chr1	113066076	113105870	39794	cn=1,cn=3	2	W1_50k_w,W2_50k_w
CNVR_329	chr1	113440304	113638093	197789	cn=3	46	B2_42k
CNVR_330	chr1	113714400	114932486	1218086	cn=0,cn=1,cn=3	9	Hybrid_600k,W1_50k_w,W1_600k,W2_50k_b,W2_600k,B1_50k_b,B1_600k,B2_42k
CNVR_331	chr1	115543226	115554308	11082	cn=3	1	W2_600k
CNVR_332	chr1	115670121	115802237	132116	cn=3	2	B1_50k_b
CNVR_333	chr1	116104708	116111882	7174	cn=3	1	W2_600k
CNVR_334	chr1	116154336	116251163	96827	cn=1,cn=3	2	W2_50k_w,B1_50k_b
CNVR_335	chr1	116659823	116707510	47687	cn=1	2	B1_600k
CNVR_336	chr1	117089737	117099845	10108	cn=3	1	Hybrid_600k
CNVR_337	chr1	117269146	117754110	484964	cn=0,cn=1,cn=3	17	W1_50k_w,W1_600k,W2_50k_b,W2_50k_w,B1_50k_b
CNVR_338	chr1	118067605	122098142	4030537	cn=0,cn=1,cn=3	156	Hybrid_600k,W1_50k_w,W1_600k,W2_50k_b,W2_50k_w,W2_600k,B1_50k_b,B1_600k,B2_42k
CNVR_339	chr1	122233337	122403915	170578	cn=1	1	B1_50k_b
CNVR_340	chr1	122465985	122996024	530039	cn=1,cn=3	6	W1_50k_w,W1_600k,W2_50k_w,B1_50k_b
CNVR_341	chr1	123025333	123072943	47610	cn=1	1	W2_600k
CNVR_342	chr1	123681644	123696738	15094	cn=3	1	Hybrid_600k
CNVR_343	chr1	123900678	123908135	7457	cn=3	1	W2_600k
CNVR_344	chr1	123973064	124895373	922309	cn=0,cn=1,cn=3	20	Hybrid_600k,W1_600k,W2_50k_b,W2_50k_w,B1_50k_b
CNVR_345	chr1	125074311	125665952	591641	cn=1	1	B1_50k_b
CNVR_346	chr1	125725928	125924609	198681	cn=1	2	B2_42k
CNVR_347	chr1	126366775	126384061	17286	cn=3	1	Hybrid_600k
CNVR_348	chr1	126858289	126920999	62710	cn=0,cn=1	70	Hybrid_600k,W1_50k_w
CNVR_349	chr1	126938003	127005178	67175	cn=1	1	B2_42k
CNVR_350	chr1	127283060	127304722	21662	cn=3	1	W1_50k_w
CNVR_351	chr1	127460045	128834487	1374442	cn=0,cn=1,cn=3	20	Hybrid_600k,W1_50k_w,W1_600k,W2_50k_w,W2_600k,B1_50k_b,B2_42k
CNVR_352	chr1	128944193	128974939	30746	cn=3	1	Hybrid_600k
CNVR_353	chr1	129163266	129265765	102499	cn=3	1	W2_50k_w
CNVR_354	chr1	129341925	129836447	494522	cn=1,cn=3	23	Hybrid_600k,W1_50k_w,W2_50k_b,B1_50k_b,B1_600k
CNVR_355	chr1	129983337	130172085	188748	cn=0	1	W1_50k_w
CNVR_356	chr1	130351250	130362660	11410	cn=3	1	Hybrid_600k
CNVR_357	chr1	130445835	130505718	59883	cn=1,cn=3	2	Hybrid_600k,W2_600k
CNVR_358	chr1	131412213	131655962	243749	cn=1,cn=3	3	W1_50k_w,W2_50k_w,B1_600k
CNVR_359	chr1	131678855	131687271	8416	cn=3	1	W2_600k
CNVR_360	chr1	131710502	131722386	11884	cn=1	1	W2_600k
CNVR_361	chr1	131807705	131920500	112795	cn=3	1	B1_50k_b
CNVR_362	chr1	132159281	132169962	10681	cn=1	1	B1_600k
CNVR_363	chr1	132437795	132550616	112821	cn=3	4	W2_50k_b,W2_50k_w,B1_50k_b
CNVR_364	chr1	132708870	132766849	57979	cn=3	1	B1_50k_b
CNVR_365	chr1	132895812	133169607	273795	cn=0,cn=3	22	W1_50k_w,B1_50k_b,B2_42k
CNVR_366	chr1	133215756	133364673	148917	cn=1,cn=3	11	W1_50k_w,W2_50k_b,W2_50k_w,B2_42k
CNVR_367	chr1	133479880	134427810	947930	cn=0,cn=1,cn=3	15	W2_50k_b,W2_50k_w,B1_50k_b,B2_42k
CNVR_368	chr1	134546598	134716875	170277	cn=1	2	B1_50k_b
CNVR_369	chr1	135107324	135491137	383813	cn=1,cn=3	3	B1_50k_b
CNVR_370	chr1	135582681	135608591	25910	cn=3	1	W1_50k_w
CNVR_371	chr1	135789800	135824712	34912	cn=3	3	Hybrid_600k,W2_600k,B2_42k
CNVR_372	chr1	136150675	136171154	20479	cn=3	1	W2_50k_w
CNVR_373	chr1	136400792	136806968	406176	cn=1,cn=3	4	B1_50k_b
CNVR_374	chr1	136953887	136974890	21003	cn=1	19	Hybrid_600k,W1_600k,W2_600k
CNVR_375	chr1	136989148	136997377	8229	cn=3	1	Hybrid_600k
CNVR_376	chr1	137150280	137304286	154006	cn=1,cn=3	5	Hybrid_600k,W2_50k_b,W2_50k_w,W2_600k,B1_50k_b
CNVR_377	chr1	137415826	137488775	72949	cn=3	1	B1_50k_b
CNVR_378	chr1	137683892	137697461	13569	cn=3	1	W1_50k_w
CNVR_379	chr1	137765262	137775243	9981	cn=3	2	Hybrid_600k
CNVR_380	chr1	138175410	138234451	59041	cn=3	1	W1_50k_w
CNVR_381	chr1	138304403	138317041	12638	cn=1	1	W1_600k
CNVR_382	chr1	138403377	138565749	162372	cn=1,cn=3	7	W2_50k_b,W2_600k
CNVR_383	chr1	138683713	138797376	113663	cn=1,cn=3	2	W1_50k_w,B2_42k
CNVR_384	chr1	139022869	139122690	99821	cn=1,cn=3	3	B2_42k
CNVR_385	chr1	139266550	139417687	151137	cn=1,cn=3	16	Hybrid_600k,W1_600k,W2_600k
CNVR_386	chr1	139449875	139457178	7303	cn=3	1	W2_600k
CNVR_387	chr1	139493918	139519792	25874	cn=3	1	Hybrid_600k
CNVR_388	chr1	139660298	139664181	3883	cn=3	1	W2_600k
CNVR_389	chr1	139887540	139898220	10680	cn=3	1	W1_600k
CNVR_390	chr1	140054972	140092404	37432	cn=1	1	W2_50k_w
CNVR_391	chr1	140134091	140138558	4467	cn=1	1	W1_600k
CNVR_392	chr1	140161370	140185844	24474	cn=3	1	W2_600k
CNVR_393	chr1	140654095	140664366	10271	cn=3	1	Hybrid_600k
CNVR_394	chr1	140710079	140716861	6782	cn=3	1	Hybrid_600k
CNVR_395	chr1	141194006	141557583	363577	cn=1,cn=3	9	W2_600k,B1_600k
CNVR_396	chr1	141566742	142073027	506285	cn=1,cn=3	7	Hybrid_600k,W1_50k_w,W1_600k,W2_50k_b,B1_50k_b
CNVR_397	chr1	142385458	142473118	87660	cn=3	1	W1_50k_w
CNVR_398	chr1	142745800	142769121	23321	cn=3	1	W1_50k_w
CNVR_399	chr1	142964244	142983251	19007	cn=1	1	B1_600k
CNVR_400	chr1	143141090	143147199	6109	cn=3	1	Hybrid_600k
CNVR_401	chr1	143627466	143662358	34892	cn=3	1	W2_50k_w
CNVR_402	chr1	143680980	145437682	1756702	cn=0,cn=1,cn=3	47	Hybrid_600k,W1_50k_w,W2_50k_b,W2_50k_w,W2_600k,B1_50k_b
CNVR_403	chr1	145511028	145621663	110635	cn=3	2	W2_50k_b
CNVR_404	chr1	145809186	145819534	10348	cn=1	1	W2_600k
CNVR_405	chr1	145842823	145872015	29192	cn=3	2	W1_600k
CNVR_406	chr1	146437115	146448358	11243	cn=3	1	W2_600k
CNVR_407	chr1	146614608	146632876	18268	cn=3	1	B1_50k_b
CNVR_408	chr1	146641787	146679927	38140	cn=1	1	W2_600k
CNVR_409	chr1	146765448	146773728	8280	cn=3	1	W2_600k
CNVR_410	chr1	146823908	146859234	35326	cn=1,cn=3	6	Hybrid_600k,W2_600k
CNVR_411	chr1	147192863	147412048	219185	cn=1,cn=3	6	W2_50k_w,B2_42k
CNVR_412	chr1	147668194	147917284	249090	cn=1,cn=3	6	B1_50k_b,B1_600k
CNVR_413	chr1	147989686	148726959	737273	cn=1,cn=3	65	Hybrid_600k,W2_50k_b,W2_50k_w,W2_600k,B1_50k_b,B1_600k,B2_42k
CNVR_414	chr1	148743719	148820339	76620	cn=3	3	W2_600k
CNVR_415	chr1	149153785	149375588	221803	cn=3	1	B1_50k_b
CNVR_416	chr1	149409686	149601475	191789	cn=1	5	W2_600k
CNVR_417	chr1	150003913	150025013	21100	cn=3	1	W2_600k
CNVR_418	chr1	150074120	150081316	7196	cn=3	1	W2_600k
CNVR_419	chr1	150443715	150521879	78164	cn=3	1	B1_50k_b
CNVR_420	chr1	150790350	151475123	684773	cn=1,cn=3	22	W1_50k_w,W2_50k_w,B1_50k_b,B2_42k
CNVR_421	chr1	151704837	152144595	439758	cn=3	5	W1_50k_w,W2_50k_b,W2_50k_w,B1_50k_b
CNVR_422	chr1	152320251	152330415	10164	cn=3	1	W2_600k
CNVR_423	chr1	152341214	152442515	101301	cn=3	1	B1_50k_b
CNVR_424	chr1	152920847	153029050	108203	cn=1,cn=3	2	W1_50k_w,B2_42k
CNVR_425	chr1	153217948	153234511	16563	cn=3	1	W2_600k
CNVR_426	chr1	153553649	153684232	130583	cn=3	1	W2_50k_w
CNVR_427	chr1	153812004	154094965	282961	cn=3	3	W1_50k_w,W2_600k,B1_50k_b
CNVR_428	chr1	154131504	154145718	14214	cn=3	1	Hybrid_600k
CNVR_429	chr1	154202755	154232318	29563	cn=1,cn=3	10	B2_42k
CNVR_430	chr1	154512221	154525486	13265	cn=3	1	B1_50k_b
CNVR_431	chr1	154557751	154565943	8192	cn=1	1	W2_600k
CNVR_432	chr1	154738147	154753591	15444	cn=3	3	Hybrid_600k,W1_600k
CNVR_433	chr1	154762890	154875229	112339	cn=3	3	Hybrid_600k
CNVR_434	chr1	154915434	154957086	41652	cn=3	2	B1_50k_b
CNVR_435	chr1	155041656	155423664	382008	cn=0,cn=1,cn=3	7	Hybrid_600k,W2_50k_b,B1_50k_b
CNVR_436	chr1	155530615	155545203	14588	cn=1	1	B1_600k
CNVR_437	chr1	155600295	156556539	956244	cn=1,cn=3	19	Hybrid_600k,W2_50k_b,W2_600k,B1_50k_b,B1_600k,B2_42k
CNVR_438	chr1	156605622	156631267	25645	cn=1	2	B1_600k
CNVR_439	chr1	156737439	156776039	38600	cn=1	1	B1_600k
CNVR_440	chr1	157012274	157084824	72550	cn=1,cn=3	7	B2_42k
CNVR_441	chr1	157119525	157134883	15358	cn=0,cn=3	5	W2_600k,B1_50k_b
CNVR_442	chr1	157207480	157212199	4719	cn=3	1	W1_600k
CNVR_443	chr1	157229590	157253290	23700	cn=1	5	Hybrid_600k,W2_600k
CNVR_444	chr1	157325635	157338551	12916	cn=3	1	W1_600k
CNVR_445	chr1	157594675	157605464	10789	cn=3	10	Hybrid_600k
CNVR_446	chr1	159004795	159021124	16329	cn=3	2	Hybrid_600k,W2_600k
CNVR_447	chr1	159023217	159213272	190055	cn=1,cn=3	3	B1_50k_b,B2_42k
CNVR_448	chr1	160134475	160260238	125763	cn=1	3	B1_600k
CNVR_449	chr1	160331323	160785049	453726	cn=1,cn=3	14	W2_600k,B1_50k_b,B1_600k
CNVR_450	chr1	160845731	160911459	65728	cn=1	1	B2_42k
CNVR_451	chr1	160933310	161061487	128177	cn=0,cn=3	6	W1_600k,W2_600k,B2_42k
CNVR_452	chr1	161255316	161312486	57170	cn=1	1	B2_42k
CNVR_453	chr1	161416581	161460298	43717	cn=3	1	W2_50k_w
CNVR_454	chr1	161543903	161614679	70776	cn=3	1	B1_50k_b
CNVR_455	chr1	161751850	161837441	85591	cn=1	1	B2_42k
CNVR_456	chr1	162319726	162682068	362342	cn=1,cn=3	10	W2_600k,B1_50k_b
CNVR_457	chr1	162838095	162940807	102712	cn=3	1	W2_50k_b
CNVR_458	chr1	163400783	163405571	4788	cn=3	1	Hybrid_600k
CNVR_459	chr1	163693570	163704552	10982	cn=1	1	B1_600k
CNVR_460	chr1	163886641	163898095	11454	cn=3	1	W2_600k
CNVR_461	chr1	164281252	164544042	262790	cn=3	3	W1_50k_w,W2_50k_w
CNVR_462	chr1	165029108	165374394	345286	cn=0,cn=1,cn=3	9	W2_50k_b,W2_50k_w,B1_50k_b,B1_600k
CNVR_463	chr1	165514577	165713586	199009	cn=1,cn=3	18	W2_50k_b,B1_50k_b
CNVR_464	chr1	166437128	166455265	18137	cn=3	1	W1_50k_w
CNVR_465	chr1	166786923	167071397	284474	cn=1	16	W2_50k_b,W2_50k_w,B1_50k_b
CNVR_466	chr1	167214612	167303641	89029	cn=3	2	B1_50k_b
CNVR_467	chr1	167441760	167578705	136945	cn=3	4	B1_50k_b,B2_42k
CNVR_468	chr1	167911768	168789601	877833	cn=1,cn=3	11	Hybrid_600k,W1_50k_w,W2_50k_b,B1_50k_b,B1_600k
CNVR_469	chr1	169097950	169121202	23252	cn=3	1	Hybrid_600k
CNVR_470	chr1	169461521	169468150	6629	cn=0	1	B1_600k
CNVR_471	chr1	169606357	170340102	733745	cn=1,cn=3	31	W2_50k_b,W2_50k_w,B1_600k,B2_42k
CNVR_472	chr1	170362901	171086840	723939	cn=1,cn=3	17	Hybrid_600k,W1_50k_w,W2_50k_w,W2_600k,B1_50k_b
CNVR_473	chr1	171133262	171216316	83054	cn=1	1	B2_42k
CNVR_474	chr1	171303154	171311223	8069	cn=1	1	B1_600k
CNVR_475	chr1	171494660	171501678	7018	cn=3	1	W1_600k
CNVR_476	chr1	172004547	172013167	8620	cn=1	1	B1_600k
CNVR_477	chr1	172223488	172388214	164726	cn=3	3	Hybrid_600k,W1_50k_w
CNVR_478	chr1	172396738	172405598	8860	cn=3	1	W1_600k
CNVR_479	chr1	172478313	172500149	21836	cn=3	1	Hybrid_600k
CNVR_480	chr1	172951552	173188213	236661	cn=1,cn=3	16	Hybrid_600k,B1_50k_b
CNVR_481	chr1	173320445	173334507	14062	cn=1	1	B1_600k
CNVR_482	chr1	173411937	173902708	490771	cn=0,cn=1,cn=3	10	Hybrid_600k,W1_50k_w,W2_50k_w,B1_50k_b,B1_600k,B2_42k
CNVR_483	chr1	174045527	174119836	74309	cn=3	1	B1_50k_b
CNVR_484	chr1	174443304	174579178	135874	cn=3	1	W1_50k_w
CNVR_485	chr1	175321549	175403877	82328	cn=3	14	B2_42k
CNVR_486	chr1	175463667	175567846	104179	cn=1,cn=3	2	B1_50k_b
CNVR_487	chr1	175715533	175729751	14218	cn=3	1	Hybrid_600k
CNVR_488	chr1	175848474	175870675	22201	cn=1,cn=3	2	Hybrid_600k,W2_600k
CNVR_489	chr1	176076595	176084504	7909	cn=3	1	Hybrid_600k
CNVR_490	chr1	176163370	176668226	504856	cn=1,cn=3	12	W2_50k_b,W2_50k_w,W2_600k,B1_50k_b,B2_42k
CNVR_491	chr1	176729208	176742622	13414	cn=1	3	B1_600k
CNVR_492	chr1	177218116	177232778	14662	cn=3	1	Hybrid_600k
CNVR_493	chr1	177271996	177293949	21953	cn=3	1	B1_50k_b
CNVR_494	chr1	177592620	177650763	58143	cn=3	1	B2_42k
CNVR_495	chr1	177802670	177855216	52546	cn=3	1	B1_50k_b
CNVR_496	chr1	177937845	178132136	194291	cn=1,cn=3	4	B1_50k_b,B2_42k
CNVR_497	chr1	178193611	178396660	203049	cn=1,cn=3	3	W2_50k_b,B1_50k_b
CNVR_498	chr1	178629513	178983340	353827	cn=1,cn=3	11	Hybrid_600k,W1_50k_w,W2_50k_b,W2_600k,B1_50k_b
CNVR_499	chr1	179237990	179436669	198679	cn=1	4	B1_50k_b,B1_600k
CNVR_500	chr1	179508664	179521790	13126	cn=3	1	Hybrid_600k
CNVR_501	chr1	179557011	179571868	14857	cn=3	1	Hybrid_600k
CNVR_502	chr1	179664839	179730995	66156	cn=1,cn=3	6	W1_50k_w,W2_50k_b
CNVR_503	chr1	179795562	179823362	27800	cn=3	54	Hybrid_600k,W1_600k,W2_600k
CNVR_504	chr1	179854370	179882157	27787	cn=3	2	Hybrid_600k,W2_600k
CNVR_505	chr1	180039733	180078762	39029	cn=3	1	B1_50k_b
CNVR_506	chr1	180506565	180532964	26399	cn=3	2	Hybrid_600k,W1_50k_w
CNVR_507	chr1	180742176	180798437	56261	cn=0	1	B1_50k_b
CNVR_508	chr1	181105563	181169133	63570	cn=3	1	W2_50k_b
CNVR_509	chr1	181728252	181778252	50000	cn=1,cn=3	36	Hybrid_600k,W1_600k,W2_600k
CNVR_510	chr1	181835973	181842263	6290	cn=3	1	Hybrid_600k
CNVR_511	chr1	181895194	181917076	21882	cn=3	1	Hybrid_600k
CNVR_512	chr1	182148488	182272046	123558	cn=1	1	W2_600k
CNVR_513	chr1	182315958	182324041	8083	cn=3	1	Hybrid_600k
CNVR_514	chr1	182510274	182579587	69313	cn=1,cn=3	2	W2_600k,B2_42k
CNVR_515	chr1	182959846	182971400	11554	cn=3	2	B1_600k
CNVR_516	chr1	183045404	183194743	149339	cn=1,cn=3	3	W2_50k_w,W2_600k
CNVR_517	chr1	183360406	183373327	12921	cn=3	1	W2_600k
CNVR_518	chr1	183420311	183515160	94849	cn=1	6	B2_42k
CNVR_519	chr1	183712207	183756583	44376	cn=1	7	W2_50k_w
CNVR_520	chr1	184656829	185978388	1321559	cn=0,cn=1,cn=3	34	Hybrid_600k,W1_50k_w,W2_50k_b,B1_50k_b,B1_600k
CNVR_521	chr1	186127051	186286368	159317	cn=1	2	W1_50k_w
CNVR_522	chr1	186330483	186599898	269415	cn=1,cn=3	48	W1_50k_w,W2_50k_w,B1_50k_b
CNVR_523	chr1	186692040	186907526	215486	cn=1,cn=3	4	B1_50k_b,B2_42k
CNVR_524	chr1	187102441	187273801	171360	cn=1,cn=3	2	W1_600k,B1_50k_b
CNVR_525	chr1	187406527	187416901	10374	cn=3	1	Hybrid_600k
CNVR_526	chr1	187837728	187846552	8824	cn=3	1	W2_600k
CNVR_527	chr1	187936705	187964152	27447	cn=3	1	B1_50k_b
CNVR_528	chr1	187973049	188828999	855950	cn=1,cn=3	74	W1_600k,W2_50k_w,B1_50k_b,B2_42k
CNVR_529	chr1	189004505	189480426	475921	cn=1,cn=3	5	B1_50k_b,B2_42k
CNVR_530	chr1	189630062	189690505	60443	cn=3	1	W1_50k_w
CNVR_531	chr1	189784966	190032915	247949	cn=1,cn=3	10	W1_50k_w,W2_50k_w,B1_50k_b,B1_600k
CNVR_532	chr1	190234867	190271553	36686	cn=3	1	B1_50k_b
CNVR_533	chr1	190344116	190364738	20622	cn=1	1	B1_600k
CNVR_534	chr1	190481677	191039820	558143	cn=1,cn=3	17	W1_50k_w,W1_600k,W2_50k_w,B1_50k_b,B1_600k
CNVR_535	chr1	191201763	191526559	324796	cn=1,cn=3	3	W1_50k_w,W2_50k_b,B1_600k
CNVR_536	chr1	191561322	191607533	46211	cn=3	1	W1_50k_w
CNVR_537	chr1	191730369	191957398	227029	cn=1,cn=3	6	B1_50k_b,B2_42k
CNVR_538	chr1	192034253	192352886	318633	cn=1,cn=3	10	Hybrid_600k,W2_50k_w,W2_600k,B1_50k_b
CNVR_539	chr1	192418355	192421555	3200	cn=3	1	W2_600k
CNVR_540	chr1	192577016	193167323	590307	cn=1,cn=3	25	Hybrid_600k,W1_50k_w,W2_50k_w,B1_50k_b
CNVR_541	chr1	193352108	193372320	20212	cn=0	3	W1_50k_w
CNVR_542	chr1	193418801	193845654	426853	cn=1,cn=3	79	W1_50k_w,B1_50k_b,B2_42k
CNVR_543	chr1	193863794	195107912	1244118	cn=0,cn=1,cn=3	33	Hybrid_600k,W1_50k_w,W1_600k,W2_50k_b,W2_50k_w,W2_600k,B1_50k_b,B1_600k,B2_42k
CNVR_544	chr1	195165649	195232695	67046	cn=0,cn=1,cn=3	3	B1_50k_b
CNVR_545	chr10	55116	81646	26530	cn=3	1	W2_50k_b
CNVR_546	chr10	280855	942607	661752	cn=1,cn=3	30	W1_50k_w,W2_50k_b,W2_50k_w,W2_600k,B1_50k_b
CNVR_547	chr10	1043317	1132232	88915	cn=3	8	W1_50k_w
CNVR_548	chr10	1163491	1189467	25976	cn=1,cn=3	5	W2_600k,B1_600k
CNVR_549	chr10	1231020	1380283	149263	cn=1,cn=3	7	Hybrid_600k,W2_50k_b,B1_50k_b
CNVR_550	chr10	1511051	1582947	71896	cn=1,cn=3	33	W1_50k_w,W1_600k,W2_50k_w
CNVR_551	chr10	1867124	1995851	128727	cn=3	5	W2_50k_b,W2_50k_w
CNVR_552	chr10	2050854	2063068	12214	cn=3	3	W2_600k
CNVR_553	chr10	2086850	2131232	44382	cn=1	1	B1_50k_b
CNVR_554	chr10	2179298	2243621	64323	cn=3	5	B1_50k_b,B1_600k
CNVR_555	chr10	2248794	2277651	28857	cn=3	2	Hybrid_600k
CNVR_556	chr10	2318804	2638537	319733	cn=1,cn=3	39	W1_600k,B1_50k_b,B2_42k
CNVR_557	chr10	2659351	2778200	118849	cn=1,cn=3	3	W2_600k,B1_50k_b
CNVR_558	chr10	2858239	3312022	453783	cn=1,cn=3	22	Hybrid_600k,W1_50k_w,W1_600k,W2_50k_w,B1_50k_b,B1_600k
CNVR_559	chr10	3511449	3976509	465060	cn=1,cn=3	12	W2_50k_w,B1_50k_b
CNVR_560	chr10	3989715	4015435	25720	cn=3	1	Hybrid_600k
CNVR_561	chr10	4411215	4437269	26054	cn=3	1	W1_50k_w
CNVR_562	chr10	4596866	4622575	25709	cn=3	1	Hybrid_600k
CNVR_563	chr10	5061037	5078242	17205	cn=3	1	Hybrid_600k
CNVR_564	chr10	5103900	5573350	469450	cn=1,cn=3	4	B1_50k_b,B2_42k
CNVR_565	chr10	5582921	5594571	11650	cn=3	1	Hybrid_600k
CNVR_566	chr10	5736793	5779377	42584	cn=3	1	W1_50k_w
CNVR_567	chr10	6049921	6054157	4236	cn=3	1	W2_600k
CNVR_568	chr10	6158085	6228368	70283	cn=3	1	W2_50k_w
CNVR_569	chr10	6484604	6531692	47088	cn=3	2	W2_50k_b
CNVR_570	chr10	6663307	6880412	217105	cn=1,cn=3	7	Hybrid_600k,B1_50k_b
CNVR_571	chr10	7132994	7828898	695904	cn=1,cn=3	47	Hybrid_600k,W1_50k_w,W2_50k_w,W2_600k,B2_42k
CNVR_572	chr10	7875942	7907033	31091	cn=3	1	Hybrid_600k
CNVR_573	chr10	8157893	8367746	209853	cn=1,cn=3	2	W2_50k_b,B2_42k
CNVR_574	chr10	8385672	8506295	120623	cn=1	1	B2_42k
CNVR_575	chr10	8617561	8975419	357858	cn=1	31	B1_600k,B2_42k
CNVR_576	chr10	9310826	9425698	114872	cn=1,cn=3	5	W2_50k_w,B1_600k
CNVR_577	chr10	9494391	9512750	18359	cn=3	2	Hybrid_600k
CNVR_578	chr10	9544616	9564797	20181	cn=3	1	W2_600k
CNVR_579	chr10	9619334	9645919	26585	cn=1	2	B1_600k
CNVR_580	chr10	9768218	9816918	48700	cn=1	1	B1_50k_b
CNVR_581	chr10	9944757	9973777	29020	cn=1	2	Hybrid_600k,W2_600k
CNVR_582	chr10	10014051	10053049	38998	cn=1	4	Hybrid_600k,W2_600k
CNVR_583	chr10	10057181	10071977	14796	cn=3	1	W2_600k
CNVR_584	chr10	10143247	10154140	10893	cn=1	1	B1_600k
CNVR_585	chr10	10638132	10705204	67072	cn=1,cn=3	3	B1_50k_b
CNVR_586	chr10	10772967	10852517	79550	cn=1	1	W2_600k
CNVR_587	chr10	10966842	11018375	51533	cn=3	1	B2_42k
CNVR_588	chr10	11078446	11998836	920390	cn=1,cn=3	53	Hybrid_600k,W2_50k_b,B1_50k_b,B1_600k,B2_42k
CNVR_589	chr10	12196987	12217001	20014	cn=3	2	Hybrid_600k,W2_50k_w
CNVR_590	chr10	12344942	12357851	12909	cn=1	1	B1_600k
CNVR_591	chr10	12386300	12417926	31626	cn=3	3	W1_50k_w,W1_600k,B1_600k
CNVR_592	chr10	12469640	12645338	175698	cn=3	2	B1_50k_b
CNVR_593	chr10	12768827	13409597	640770	cn=0,cn=1,cn=3	34	Hybrid_600k,W2_50k_b,W2_50k_w,W2_600k,B1_50k_b
CNVR_594	chr10	13444356	13453234	8878	cn=3	2	B1_600k
CNVR_595	chr10	13627799	13677963	50164	cn=0,cn=1,cn=3	3	W1_50k_w,B2_42k
CNVR_596	chr10	13841949	13997910	155961	cn=3	9	W2_50k_b,W2_50k_w,B1_50k_b
CNVR_597	chr10	14086507	14144306	57799	cn=3	1	W2_50k_b
CNVR_598	chr10	14223032	14509894	286862	cn=1,cn=3	7	Hybrid_600k,W2_50k_b,W2_50k_w,B1_50k_b
CNVR_599	chr10	14530199	14539280	9081	cn=1	1	W2_600k
CNVR_600	chr10	14605992	14630834	24842	cn=1	2	W1_50k_w,W2_50k_w
CNVR_601	chr10	14657222	14743782	86560	cn=1,cn=3	53	Hybrid_600k,W1_50k_w,W2_50k_b
CNVR_602	chr10	14914916	15155403	240487	cn=3	2	W2_50k_b,B1_50k_b
CNVR_603	chr10	15254347	15354643	100296	cn=3	2	W1_50k_w,W2_50k_w
CNVR_604	chr10	15532678	15609605	76927	cn=3	2	W2_50k_w
CNVR_605	chr10	15634965	15729493	94528	cn=3	1	B1_50k_b
CNVR_606	chr10	15906413	15993113	86700	cn=3	2	W2_50k_w
CNVR_607	chr10	16105036	16195759	90723	cn=3	1	B1_50k_b
CNVR_608	chr10	16303604	16327786	24182	cn=3	1	Hybrid_600k
CNVR_609	chr10	16646867	16796659	149792	cn=1	1	W1_50k_w
CNVR_610	chr10	16896065	16918038	21973	cn=3	1	B1_50k_b
CNVR_611	chr10	16987876	17108353	120477	cn=1,cn=3	7	Hybrid_600k,W1_50k_w,W2_50k_b,W2_50k_w,B2_42k
CNVR_612	chr10	17133500	17144653	11153	cn=1	1	W2_600k
CNVR_613	chr10	17169141	17202439	33298	cn=3	1	W2_50k_w
CNVR_614	chr10	17221559	17498592	277033	cn=1,cn=3	11	Hybrid_600k,W1_50k_w,W2_50k_b,W2_50k_w,B1_50k_b,B2_42k
CNVR_615	chr10	17851041	18697251	846210	cn=1,cn=3	72	Hybrid_600k,W1_50k_w,W2_50k_b,W2_50k_w,B1_50k_b
CNVR_616	chr10	18729104	19925645	1196541	cn=0,cn=1,cn=3	42	Hybrid_600k,W1_50k_w,W2_50k_b,W2_50k_w,W2_600k,B1_50k_b,B1_600k,B2_42k
CNVR_617	chr11	49510	3520352	3470842	cn=1,cn=3	184	Hybrid_600k,W1_50k_w,W2_50k_b,W2_50k_w,B1_50k_b,B1_600k,B2_42k
CNVR_618	chr11	3528075	3543619	15544	cn=3	1	W1_600k
CNVR_619	chr11	3692397	3776664	84267	cn=1,cn=3	2	B1_50k_b
CNVR_620	chr11	4347314	4534257	186943	cn=1	5	B2_42k
CNVR_621	chr11	4557987	4565030	7043	cn=1	1	B1_600k
CNVR_622	chr11	4879715	4883576	3861	cn=3	1	W2_600k
CNVR_623	chr11	5053377	5065956	12579	cn=1	3	W1_600k
CNVR_624	chr11	5141005	5152474	11469	cn=3	1	Hybrid_600k
CNVR_625	chr11	5423149	5467822	44673	cn=1	3	W2_50k_w
CNVR_626	chr11	5528701	5537122	8421	cn=3	1	Hybrid_600k
CNVR_627	chr11	5539570	5619933	80363	cn=3	1	W1_50k_w
CNVR_628	chr11	5684730	5884983	200253	cn=1,cn=3	10	W1_50k_w,W2_50k_w,B1_50k_b
CNVR_629	chr11	5959126	6357545	398419	cn=1,cn=3	11	Hybrid_600k,W1_50k_w,B1_50k_b,B2_42k
CNVR_630	chr11	6563205	6613970	50765	cn=1	1	B1_50k_b
CNVR_631	chr11	6727059	6731034	3975	cn=3	1	Hybrid_600k
CNVR_632	chr11	6921400	6972117	50717	cn=1,cn=3	6	Hybrid_600k,B1_50k_b,B1_600k
CNVR_633	chr11	7160763	7259573	98810	cn=3	2	W2_600k,B1_50k_b
CNVR_634	chr11	7528276	7533556	5280	cn=1	1	B1_600k
CNVR_635	chr11	7695323	7733988	38665	cn=3	1	B1_50k_b
CNVR_636	chr11	7760378	8059761	299383	cn=1,cn=3	6	W2_50k_w,B1_50k_b,B2_42k
CNVR_637	chr11	8351997	8388111	36114	cn=3	1	W2_50k_w
CNVR_638	chr11	8423342	8658600	235258	cn=1,cn=3	6	W2_50k_b,B1_50k_b
CNVR_639	chr11	8763193	8773401	10208	cn=3	1	B1_50k_b
CNVR_640	chr11	8871602	9447758	576156	cn=1,cn=3	22	W1_50k_w,W2_50k_w,B1_50k_b,B2_42k
CNVR_641	chr11	9554211	9565123	10912	cn=3	1	Hybrid_600k
CNVR_642	chr11	9580601	9688723	108122	cn=1	1	B2_42k
CNVR_643	chr11	9773714	9840302	66588	cn=3	1	B1_50k_b
CNVR_644	chr11	9849668	9923158	73490	cn=3	1	B1_50k_b
CNVR_645	chr11	9999637	10407902	408265	cn=1,cn=3	16	W2_50k_b,W2_600k,B1_50k_b
CNVR_646	chr11	10418419	10519296	100877	cn=3	4	B2_42k
CNVR_647	chr11	11073902	11138892	64990	cn=1	1	B1_600k
CNVR_648	chr11	11262029	11617088	355059	cn=0,cn=1,cn=3	55	W2_600k,B1_50k_b,B1_600k,B2_42k
CNVR_649	chr11	12304911	12777315	472404	cn=3	1	B1_50k_b
CNVR_650	chr11	12887103	12909896	22793	cn=3	1	W2_50k_b
CNVR_651	chr11	13048447	13084276	35829	cn=1,cn=3	10	Hybrid_600k,W2_600k
CNVR_652	chr11	13126295	13180810	54515	cn=3	1	B1_50k_b
CNVR_653	chr11	13267262	13851858	584596	cn=1,cn=3	5	Hybrid_600k,W1_50k_w,B1_50k_b,B1_600k
CNVR_654	chr11	13932208	14126188	193980	cn=1,cn=3	5	B1_50k_b,B1_600k
CNVR_655	chr11	14149822	14158387	8565	cn=3	1	W2_50k_w
CNVR_656	chr11	14419344	14456384	37040	cn=0,cn=1	8	W1_50k_w
CNVR_657	chr11	14907674	14998189	90515	cn=1,cn=3	6	Hybrid_600k,W2_50k_w
CNVR_658	chr11	15079376	15305980	226604	cn=1,cn=3	16	Hybrid_600k,W2_50k_b,W2_600k,B1_50k_b
CNVR_659	chr11	15308751	15334488	25737	cn=1	1	W1_50k_w
CNVR_660	chr11	15388687	15429716	41029	cn=3	1	Hybrid_600k
CNVR_661	chr11	15686108	15809953	123845	cn=1,cn=3	5	W2_50k_b,W2_600k
CNVR_662	chr11	16005698	16012350	6652	cn=3	1	Hybrid_600k
CNVR_663	chr11	16203702	16247212	43510	cn=0	1	B1_50k_b
CNVR_664	chr11	16254007	16306786	52779	cn=3	1	B1_50k_b
CNVR_665	chr11	16480889	16575887	94998	cn=3	2	W2_50k_b
CNVR_666	chr11	16580297	16883937	303640	cn=1,cn=3	4	Hybrid_600k,W1_50k_w,W2_50k_b,W2_50k_w
CNVR_667	chr11	16930505	17285040	354535	cn=1,cn=3	22	W1_50k_w,W1_600k,W2_50k_w,B1_50k_b
CNVR_668	chr11	17297010	17420982	123972	cn=1,cn=3	4	W1_50k_w,W1_600k,W2_50k_w
CNVR_669	chr11	17543553	17720784	177231	cn=1,cn=3	12	Hybrid_600k,W1_50k_w,W1_600k,W2_50k_w,B1_50k_b
CNVR_670	chr11	17768422	18382761	614339	cn=0,cn=1,cn=3	20	W1_50k_w,W2_50k_b,B1_50k_b,B2_42k
CNVR_671	chr11	18747012	18853399	106387	cn=1,cn=3	2	Hybrid_600k,W1_600k
CNVR_672	chr12	16789	154777	137988	cn=0,cn=3	42	Hybrid_600k,W1_50k_w,W1_600k,W2_50k_b,W2_50k_w
CNVR_673	chr12	393025	868608	475583	cn=1,cn=3	19	W1_50k_w,W2_50k_b,W2_50k_w,B1_50k_b
CNVR_674	chr12	957638	1010876	53238	cn=3	2	W1_50k_w,B1_50k_b
CNVR_675	chr12	1172459	1212051	39592	cn=1,cn=3	4	Hybrid_600k,W1_600k,W2_600k
CNVR_676	chr12	1298010	1595706	297696	cn=1,cn=3	11	W1_50k_w,W1_600k,W2_600k,B1_50k_b,B1_600k,B2_42k
CNVR_677	chr12	1643079	1915268	272189	cn=0,cn=3	16	W1_50k_w,W2_50k_b,B1_50k_b
CNVR_678	chr12	2073133	2095723	22590	cn=0,cn=1,cn=3	80	Hybrid_600k,W1_600k
CNVR_679	chr12	2266976	2278185	11209	cn=3	1	W1_50k_w
CNVR_680	chr12	2342812	3280067	937255	cn=0,cn=1,cn=3	45	Hybrid_600k,W1_50k_w,W2_50k_b,W2_50k_w,W2_600k,B1_50k_b,B1_600k
CNVR_681	chr12	3386508	3411333	24825	cn=3	2	Hybrid_600k
CNVR_682	chr12	3803486	3809100	5614	cn=3	1	W2_600k
CNVR_683	chr12	3874776	4234157	359381	cn=1,cn=3	7	Hybrid_600k,W1_50k_w,W2_600k,B1_50k_b
CNVR_684	chr12	5059091	5117666	58575	cn=1	1	B2_42k
CNVR_685	chr12	5431775	5494389	62614	cn=3	1	W1_50k_w
CNVR_686	chr12	5506060	5511059	4999	cn=3	1	W2_600k
CNVR_687	chr12	5584844	5598486	13642	cn=3	1	W2_600k
CNVR_688	chr12	5626456	5639772	13316	cn=3	1	Hybrid_600k
CNVR_689	chr12	5696942	5710207	13265	cn=1	1	W2_600k
CNVR_690	chr12	5848460	5855104	6644	cn=1	2	B1_600k
CNVR_691	chr12	5921343	6051113	129770	cn=3	1	B1_50k_b
CNVR_692	chr12	6440037	6466344	26307	cn=3	1	W2_50k_b
CNVR_693	chr12	6531435	6689735	158300	cn=1,cn=3	9	Hybrid_600k,W1_50k_w,B2_42k
CNVR_694	chr12	6719881	6728381	8500	cn=1	1	B1_600k
CNVR_695	chr12	6739041	6822826	83785	cn=3	3	W2_50k_b,B1_50k_b
CNVR_696	chr12	7073898	7090598	16700	cn=3	1	B1_50k_b
CNVR_697	chr12	7312610	7316756	4146	cn=3	1	W2_600k
CNVR_698	chr12	7552397	7604519	52122	cn=1,cn=3	2	Hybrid_600k,B2_42k
CNVR_699	chr12	7620785	8419386	798601	cn=0,cn=1,cn=3	16	Hybrid_600k,W1_50k_w,W1_600k,W2_50k_w,W2_600k,B1_50k_b
CNVR_700	chr12	8524777	8635912	111135	cn=1,cn=3	4	W1_50k_w,W2_600k
CNVR_701	chr12	8825545	8833704	8159	cn=3	1	B1_600k
CNVR_702	chr12	8843637	9053742	210105	cn=1,cn=3	7	Hybrid_600k,W2_50k_w,B1_50k_b,B2_42k
CNVR_703	chr12	9081976	9117727	35751	cn=3	1	W2_50k_b
CNVR_704	chr12	9139963	9150237	10274	cn=3	1	W1_50k_w
CNVR_705	chr12	9242061	9274796	32735	cn=1	1	W1_50k_w
CNVR_706	chr12	9519392	10101340	581948	cn=1,cn=3	29	Hybrid_600k,W2_50k_b,W2_50k_w,B1_50k_b
CNVR_707	chr12	10131460	10192420	60960	cn=1	2	W2_600k,B1_600k
CNVR_708	chr12	10349041	10749222	400181	cn=1,cn=3	4	B1_50k_b
CNVR_709	chr12	11118245	14921383	3803138	cn=0,cn=1,cn=3	174	Hybrid_600k,W1_50k_w,W1_600k,W2_50k_b,W2_50k_w,W2_600k,B1_50k_b,B2_42k
CNVR_710	chr12	15223394	15397661	174267	cn=0	1	B1_50k_b
CNVR_711	chr12	15540154	15585399	45245	cn=1	1	B2_42k
CNVR_712	chr12	15738441	15750572	12131	cn=3	1	B1_50k_b
CNVR_713	chr12	15929553	16405701	476148	cn=3	43	Hybrid_600k,W2_50k_b,W2_50k_w,B1_50k_b
CNVR_714	chr12	16423468	16500175	76707	cn=1	1	W2_50k_w
CNVR_715	chr12	16692075	17159954	467879	cn=1,cn=3	6	B1_50k_b
CNVR_716	chr12	17259660	17322857	63197	cn=1,cn=3	2	B1_50k_b
CNVR_717	chr12	17437327	17530628	93301	cn=1	2	B1_50k_b
CNVR_718	chr12	17539553	17551355	11802	cn=1	4	B1_600k
CNVR_719	chr12	17663271	17765857	102586	cn=0,cn=1,cn=3	20	B2_42k
CNVR_720	chr12	17929601	17940278	10677	cn=3	1	B1_50k_b
CNVR_721	chr12	17967220	18104697	137477	cn=1,cn=3	2	B1_50k_b,B1_600k
CNVR_722	chr12	18178633	18228297	49664	cn=1	1	W1_50k_w
CNVR_723	chr12	18701793	18915410	213617	cn=1	6	W1_600k,B1_600k
CNVR_724	chr12	19020798	19127493	106695	cn=3	2	Hybrid_600k
CNVR_725	chr12	19227449	19741211	513762	cn=1,cn=3	5	Hybrid_600k,B1_50k_b
CNVR_726	chr13	96541	126050	29509	cn=1	1	Hybrid_600k
CNVR_727	chr13	158857	164443	5586	cn=1	1	W1_600k
CNVR_728	chr13	447327	732386	285059	cn=3	4	Hybrid_600k,W2_50k_w
CNVR_729	chr13	842624	865848	23224	cn=1	1	W1_600k
CNVR_730	chr13	1024097	1197033	172936	cn=1,cn=3	32	Hybrid_600k,W1_600k,W2_50k_w,W2_600k
CNVR_731	chr13	1208872	1460297	251425	cn=3	2	B1_50k_b
CNVR_732	chr13	1553717	1652782	99065	cn=1,cn=3	6	W2_50k_b,W2_50k_w,W2_600k,B1_50k_b
CNVR_733	chr13	1949667	2032480	82813	cn=3	1	W2_50k_w
CNVR_734	chr13	2042925	2405202	362277	cn=1,cn=3	4	W2_50k_b,B1_50k_b
CNVR_735	chr13	2436772	2507192	70420	cn=1	1	B2_42k
CNVR_736	chr13	2552427	2556809	4382	cn=1	1	B1_600k
CNVR_737	chr13	2602878	3154425	551547	cn=1,cn=3	11	Hybrid_600k,W2_50k_w,B1_50k_b,B1_600k
CNVR_738	chr13	3200378	3317343	116965	cn=1,cn=3	4	W1_50k_w,W2_50k_w,W2_600k
CNVR_739	chr13	3583806	3694330	110524	cn=1,cn=3	5	B1_50k_b
CNVR_740	chr13	3768661	3773195	4534	cn=3	1	W2_600k
CNVR_741	chr13	3846499	3885520	39021	cn=1,cn=3	2	Hybrid_600k,B1_50k_b
CNVR_742	chr13	4040440	4072578	32138	cn=3	1	W2_50k_w
CNVR_743	chr13	4219600	4237217	17617	cn=3	1	W2_50k_b
CNVR_744	chr13	4368560	4469426	100866	cn=1,cn=3	2	Hybrid_600k,B1_50k_b
CNVR_745	chr13	4566686	4701878	135192	cn=1	1	B2_42k
CNVR_746	chr13	4799352	4810354	11002	cn=3	1	Hybrid_600k
CNVR_747	chr13	4835967	4839064	3097	cn=3	1	W2_600k
CNVR_748	chr13	4940753	5014910	74157	cn=1,cn=3	4	Hybrid_600k,W2_50k_w,W2_600k,B1_50k_b
CNVR_749	chr13	5393175	5420893	27718	cn=1,cn=3	2	Hybrid_600k,B1_600k
CNVR_750	chr13	5542589	5756534	213945	cn=3	1	W1_50k_w
CNVR_751	chr13	6098521	7144409	1045888	cn=0,cn=1,cn=3	65	Hybrid_600k,W1_50k_w,W2_50k_w,W2_600k,B1_50k_b
CNVR_752	chr13	7152311	7171821	19510	cn=1	1	W1_600k
CNVR_753	chr13	7196355	7211123	14768	cn=3	1	W2_50k_w
CNVR_754	chr13	7582666	8636627	1053961	cn=0,cn=1,cn=3	24	Hybrid_600k,W1_50k_w,W1_600k,W2_50k_b,W2_50k_w,W2_600k,B1_50k_b,B1_600k,B2_42k
CNVR_755	chr13	8718583	8741024	22441	cn=3	1	W2_50k_b
CNVR_756	chr13	8812132	9091280	279148	cn=3	11	Hybrid_600k,W2_50k_w,B2_42k
CNVR_757	chr13	9131212	9148512	17300	cn=3	1	W2_600k
CNVR_758	chr13	9299502	9304442	4940	cn=3	1	W2_600k
CNVR_759	chr13	9415284	9439927	24643	cn=3	1	W2_600k
CNVR_760	chr13	9462217	10132350	670133	cn=3,cn=4	11	Hybrid_600k,W1_50k_w,W2_50k_b,B1_50k_b
CNVR_761	chr13	10718203	10922963	204760	cn=1	1	B1_50k_b
CNVR_762	chr13	10957117	11030040	72923	cn=3	1	B1_50k_b
CNVR_763	chr13	11115088	11123732	8644	cn=3	1	W1_50k_w
CNVR_764	chr13	11132040	11147041	15001	cn=3	1	W1_600k
CNVR_765	chr13	11173911	11509800	335889	cn=3	5	Hybrid_600k,W1_600k,B1_50k_b
CNVR_766	chr13	11605346	11632670	27324	cn=1	1	W1_50k_w
CNVR_767	chr13	11721414	11744465	23051	cn=3	1	Hybrid_600k
CNVR_768	chr13	12016005	12125759	109754	cn=3	7	B2_42k
CNVR_769	chr13	12224473	12557072	332599	cn=1,cn=3	9	Hybrid_600k,B1_50k_b,B2_42k
CNVR_770	chr13	12573313	12582627	9314	cn=3	1	Hybrid_600k
CNVR_771	chr13	12586037	12907260	321223	cn=3	8	W2_50k_b,B1_50k_b,B1_600k
CNVR_772	chr13	13010026	13164769	154743	cn=1,cn=3	6	W1_50k_w,W2_50k_b,B1_50k_b
CNVR_773	chr13	13187151	13310381	123230	cn=1,cn=3	9	Hybrid_600k,W1_50k_w
CNVR_774	chr13	13374201	13410631	36430	cn=3	1	Hybrid_600k
CNVR_775	chr13	13423454	13706658	283204	cn=0,cn=1,cn=3	8	Hybrid_600k,W1_50k_w,W2_50k_b,B1_50k_b
CNVR_776	chr13	13990440	14061344	70904	cn=1	2	B2_42k
CNVR_777	chr13	14230362	14242395	12033	cn=3	1	Hybrid_600k
CNVR_778	chr13	14465616	14511320	45704	cn=3	1	B1_50k_b
CNVR_779	chr13	14594005	14702306	108301	cn=3	2	W2_50k_w
CNVR_780	chr13	14757853	15400901	643048	cn=0,cn=1,cn=3	40	W1_600k,W2_50k_b,W2_50k_w,W2_600k,B1_50k_b,B2_42k
CNVR_781	chr13	15421903	15563990	142087	cn=3	1	B1_50k_b
CNVR_782	chr13	15569983	15767298	197315	cn=3	4	W1_50k_w,B2_42k
CNVR_783	chr13	15798584	15908318	109734	cn=3	5	W2_50k_w,B1_50k_b
CNVR_784	chr13	15977693	16279201	301508	cn=1,cn=3	11	Hybrid_600k,W2_50k_b,B1_50k_b,B2_42k
CNVR_785	chr13	16496231	17481147	984916	cn=1,cn=3	40	W1_50k_w,W2_600k,B1_50k_b,B2_42k
CNVR_786	chr13	17505203	17572794	67591	cn=1	1	Hybrid_600k
CNVR_787	chr14	58477	218594	160117	cn=1	2	B2_42k
CNVR_788	chr14	397626	882390	484764	cn=1,cn=3	14	Hybrid_600k,W2_50k_b,W2_50k_w,B1_50k_b
CNVR_789	chr14	1081900	1144311	62411	cn=3	1	B1_50k_b
CNVR_790	chr14	1293823	1297314	3491	cn=3	1	Hybrid_600k
CNVR_791	chr14	1567920	1690291	122371	cn=1,cn=3	8	W1_50k_w,W1_600k
CNVR_792	chr14	1786017	1890677	104660	cn=1	1	B1_600k
CNVR_793	chr14	2141559	2312314	170755	cn=1,cn=3	9	W2_50k_w,B1_50k_b
CNVR_794	chr14	2510950	2875965	365015	cn=1,cn=3	10	W1_50k_w,W2_50k_b,B1_50k_b
CNVR_795	chr14	3047083	3058303	11220	cn=3	1	W2_600k
CNVR_796	chr14	3173529	3186442	12913	cn=0	1	W2_50k_b
CNVR_797	chr14	3189913	3206704	16791	cn=3	1	Hybrid_600k
CNVR_798	chr14	3272766	3283075	10309	cn=3	1	W2_50k_b
CNVR_799	chr14	3363851	3367910	4059	cn=3	1	B1_600k
CNVR_800	chr14	3457817	3668725	210908	cn=1,cn=3	13	Hybrid_600k,W2_600k,B1_600k,B2_42k
CNVR_801	chr14	3874894	3978279	103385	cn=3	2	B1_50k_b
CNVR_802	chr14	4013954	4219952	205998	cn=1,cn=3	61	W1_50k_w,W2_600k,B1_50k_b
CNVR_803	chr14	4238919	4315593	76674	cn=1,cn=3	2	W2_50k_b,B1_50k_b
CNVR_804	chr14	4457388	4543934	86546	cn=3	11	W1_50k_w,W2_50k_b,W2_50k_w
CNVR_805	chr14	4589838	4763476	173638	cn=1,cn=3	8	W2_50k_b,B1_50k_b
CNVR_806	chr14	4815905	5098252	282347	cn=1,cn=3	11	Hybrid_600k,W1_50k_w,W2_50k_w,B1_50k_b,B2_42k
CNVR_807	chr14	5461862	6807341	1345479	cn=0,cn=1,cn=3	59	Hybrid_600k,W1_50k_w,W1_600k,W2_50k_b,W2_50k_w,B1_50k_b,B1_600k,B2_42k
CNVR_808	chr14	6885350	7202051	316701	cn=1,cn=3	9	Hybrid_600k,B1_50k_b,B2_42k
CNVR_809	chr14	7256714	7447531	190817	cn=1,cn=3	3	Hybrid_600k,W1_50k_w,W2_50k_w
CNVR_810	chr14	7525623	7614298	88675	cn=3	1	B1_50k_b
CNVR_811	chr14	7629898	7632610	2712	cn=3	1	Hybrid_600k
CNVR_812	chr14	7917853	8012425	94572	cn=1	4	B1_50k_b
CNVR_813	chr14	8069806	8522277	452471	cn=1,cn=3	41	Hybrid_600k,W2_50k_b,W2_50k_w,W2_600k,B1_50k_b,B1_600k
CNVR_814	chr14	8592032	10000142	1408110	cn=1,cn=3	53	Hybrid_600k,W2_50k_b,W2_600k,B1_50k_b,B2_42k
CNVR_815	chr14	10134913	10180415	45502	cn=1	2	W1_50k_w
CNVR_816	chr14	10212081	10303921	91840	cn=3	6	W2_50k_b
CNVR_817	chr14	10597930	10605157	7227	cn=3	1	Hybrid_600k
CNVR_818	chr14	10846227	10882057	35830	cn=3	1	B1_50k_b
CNVR_819	chr14	11181021	11354310	173289	cn=1	1	B2_42k
CNVR_820	chr14	11370200	11381042	10842	cn=3	1	Hybrid_600k
CNVR_821	chr14	11541194	11550382	9188	cn=3	1	Hybrid_600k
CNVR_822	chr14	11962475	11991639	29164	cn=3	1	B1_50k_b
CNVR_823	chr14	12170030	12313531	143501	cn=1,cn=3	7	Hybrid_600k,W2_50k_b,W2_50k_w,B2_42k
CNVR_824	chr14	12320654	12604495	283841	cn=0,cn=1,cn=3	27	Hybrid_600k,W1_50k_w,W2_50k_b,W2_50k_w,W2_600k,B1_50k_b,B2_42k
CNVR_825	chr14	12676012	12700327	24315	cn=3	1	Hybrid_600k
CNVR_826	chr14	13021134	13147898	126764	cn=3	2	W2_50k_w,B2_42k
CNVR_827	chr14	13152499	13168645	16146	cn=3	1	W2_600k
CNVR_828	chr14	13238681	13245310	6629	cn=3	1	Hybrid_600k
CNVR_829	chr14	13274675	13571123	296448	cn=1,cn=3	15	Hybrid_600k,W1_50k_w,W2_600k,B1_50k_b,B2_42k
CNVR_830	chr14	13590043	14506196	916153	cn=1,cn=3	28	Hybrid_600k,W1_50k_w,W2_50k_b,W2_50k_w,W2_600k,B1_50k_b,B1_600k,B2_42k
CNVR_831	chr14	14952442	14986107	33665	cn=3	1	Hybrid_600k
CNVR_832	chr14	15008015	15012831	4816	cn=3	2	W2_50k_w
CNVR_833	chr15	24003	2817851	2793848	cn=1,cn=3	114	Hybrid_600k,W1_50k_w,W1_600k,W2_50k_b,W2_50k_w,W2_600k,B1_50k_b,B1_600k,B2_42k
CNVR_834	chr15	2881453	2900086	18633	cn=3	2	B1_50k_b
CNVR_835	chr15	2914436	3064846	150410	cn=1	13	W1_600k,B1_600k
CNVR_836	chr15	3116675	3200203	83528	cn=3	1	W2_50k_w
CNVR_837	chr15	3221006	3796158	575152	cn=1,cn=3	8	W2_50k_b,B1_50k_b
CNVR_838	chr15	4393572	4402849	9277	cn=1	3	B1_600k
CNVR_839	chr15	4422757	6201047	1778290	cn=0,cn=1,cn=3	155	Hybrid_600k,W1_50k_w,W2_50k_b,W2_50k_w,W2_600k,B1_50k_b,B1_600k,B2_42k
CNVR_840	chr15	6331839	6727127	395288	cn=1,cn=3	11	W1_50k_w,W2_50k_w,W2_600k,B1_50k_b,B1_600k
CNVR_841	chr15	6939715	7071257	131542	cn=1,cn=3	5	W1_50k_w,W2_50k_w,B2_42k
CNVR_842	chr15	7129654	7634142	504488	cn=0,cn=1,cn=3	14	Hybrid_600k,W2_50k_b,B1_50k_b,B2_42k
CNVR_843	chr15	7704620	8197396	492776	cn=1,cn=3	19	B1_50k_b,B2_42k
CNVR_844	chr15	8270559	9029570	759011	cn=1,cn=3	23	Hybrid_600k,W1_50k_w,W2_50k_b,W2_50k_w,B1_50k_b,B2_42k
CNVR_845	chr15	9096840	9131189	34349	cn=1	2	W1_50k_w
CNVR_846	chr15	9393313	9413356	20043	cn=1	1	W1_600k
CNVR_847	chr15	9438013	9447758	9745	cn=3	1	Hybrid_600k
CNVR_848	chr15	9580031	9601736	21705	cn=3	1	Hybrid_600k
CNVR_849	chr15	9686005	9716526	30521	cn=1,cn=3	4	Hybrid_600k,W1_600k
CNVR_850	chr15	9754097	10125126	371029	cn=1,cn=3	9	Hybrid_600k,W2_600k,B1_50k_b
CNVR_851	chr15	10310028	11017408	707380	cn=1,cn=3	26	Hybrid_600k,W2_50k_b,W2_600k,B1_50k_b,B1_600k
CNVR_852	chr15	11034846	11162791	127945	cn=1,cn=3	6	W2_600k,B1_50k_b,B1_600k,B2_42k
CNVR_853	chr15	11176025	11196226	20201	cn=3	2	W2_600k,B1_600k
CNVR_854	chr15	11210082	12626742	1416660	cn=0,cn=1,cn=3	60	Hybrid_600k,W1_50k_w,W1_600k,W2_50k_b,W2_50k_w,W2_600k,B1_50k_b,B1_600k
CNVR_855	chr16	1253	525943	524690	cn=0,cn=1,cn=3	53	Hybrid_600k,W1_50k_w,W2_50k_b,W2_50k_w,W2_600k,B1_50k_b,B1_600k,B2_42k
CNVR_856	chr17	199774	207569	7795	cn=3	2	B1_600k
CNVR_857	chr17	245461	256160	10699	cn=3	2	W2_600k
CNVR_858	chr17	284353	738134	453781	cn=0,cn=1,cn=3	19	Hybrid_600k,W1_50k_w,W2_50k_b,W2_50k_w,B1_50k_b,B2_42k
CNVR_859	chr17	776355	1194453	418098	cn=3	8	W2_50k_w,B1_50k_b
CNVR_860	chr17	1200045	1554856	354811	cn=1,cn=3	3	Hybrid_600k,W1_600k,B1_50k_b
CNVR_861	chr17	1617660	1631510	13850	cn=1	1	B1_600k
CNVR_862	chr17	1650598	1685134	34536	cn=3	3	W2_50k_b,W2_50k_w
CNVR_863	chr17	1764751	1770439	5688	cn=1	1	B1_600k
CNVR_864	chr17	1861296	1989158	127862	cn=1	5	W1_50k_w,B1_50k_b,B1_600k
CNVR_865	chr17	1997001	2041661	44660	cn=1	1	W2_50k_w
CNVR_866	chr17	2089023	2093383	4360	cn=1	1	W1_600k
CNVR_867	chr17	2224951	2250084	25133	cn=1	1	B1_50k_b
CNVR_868	chr17	2425560	2470352	44792	cn=3	4	Hybrid_600k,W2_600k,B1_600k
CNVR_869	chr17	2491062	2800535	309473	cn=0,cn=3	8	W2_50k_b,B1_50k_b
CNVR_870	chr17	3113966	5259439	2145473	cn=0,cn=1,cn=3	71	Hybrid_600k,W1_50k_w,W2_50k_b,W2_50k_w,W2_600k,B1_50k_b,B1_600k
CNVR_871	chr17	5536639	5613029	76390	cn=3	2	W2_50k_w,B1_50k_b
CNVR_872	chr17	5632546	5670745	38199	cn=3	1	W2_50k_w
CNVR_873	chr17	5677085	5691298	14213	cn=3	1	B1_50k_b
CNVR_874	chr17	5973897	6156150	182253	cn=1,cn=3	9	Hybrid_600k,W1_50k_w,B1_50k_b
CNVR_875	chr17	6246077	6250706	4629	cn=3	1	W2_600k
CNVR_876	chr17	6293121	6533201	240080	cn=1,cn=3	7	W2_50k_b,W2_600k,B1_50k_b
CNVR_877	chr17	6667231	6803072	135841	cn=1	9	W1_50k_w
CNVR_878	chr17	6817471	7275462	457991	cn=1,cn=3	10	Hybrid_600k,W2_50k_w,W2_600k,B1_50k_b
CNVR_879	chr17	7360001	8006725	646724	cn=1,cn=3	33	Hybrid_600k,W1_50k_w,W2_50k_b,W2_50k_w,W2_600k,B1_50k_b
CNVR_880	chr17	8016600	8021360	4760	cn=3	1	B1_50k_b
CNVR_881	chr17	8056397	10427299	2370902	cn=0,cn=1,cn=3	104	Hybrid_600k,W1_50k_w,W1_600k,W2_50k_b,W2_600k,B1_50k_b,B1_600k,B2_42k
CNVR_882	chr18	55202	65340	10138	cn=1	1	W1_600k
CNVR_883	chr18	371984	382013	10029	cn=1	1	W1_600k
CNVR_884	chr18	391032	449349	58317	cn=1	1	B2_42k
CNVR_885	chr18	632026	648725	16699	cn=3	1	W1_600k
CNVR_886	chr18	766409	888623	122214	cn=0,cn=3	2	W2_50k_b,B1_50k_b
CNVR_887	chr18	1222584	1252822	30238	cn=3	1	B2_42k
CNVR_888	chr18	1384559	1590511	205952	cn=1,cn=3	4	W2_50k_b,W2_600k
CNVR_889	chr18	1971336	2061772	90436	cn=1,cn=3	6	W1_50k_w,B1_50k_b
CNVR_890	chr18	2148206	2330161	181955	cn=1,cn=3	8	Hybrid_600k,W1_50k_w,W2_600k,B1_50k_b,B1_600k
CNVR_891	chr18	2332345	2508588	176243	cn=1,cn=3	11	W2_50k_b,W2_50k_w,B1_50k_b
CNVR_892	chr18	2576386	2591655	15269	cn=3	1	W2_50k_b
CNVR_893	chr18	2626711	2719369	92658	cn=3	1	B1_50k_b
CNVR_894	chr18	2741507	2801469	59962	cn=3	2	W2_50k_w
CNVR_895	chr18	2872588	3739279	866691	cn=1,cn=3	20	W2_50k_b,B1_50k_b
CNVR_896	chr18	3786921	5054672	1267751	cn=1,cn=3	61	Hybrid_600k,W1_50k_w,W2_50k_b,W2_600k,B1_50k_b,B1_600k,B2_42k
CNVR_897	chr18	5135099	5196303	61204	cn=3	2	B1_50k_b,B2_42k
CNVR_898	chr18	5381958	5492778	110820	cn=1,cn=3	5	W2_50k_b,B1_50k_b
CNVR_899	chr18	5497656	5552007	54351	cn=1,cn=3	2	W1_50k_w,B1_50k_b
CNVR_900	chr18	5708959	5721259	12300	cn=3	1	W2_50k_w
CNVR_901	chr18	5898652	6094310	195658	cn=3	1	B1_50k_b
CNVR_902	chr18	6151625	6165564	13939	cn=3	1	W2_50k_w
CNVR_903	chr18	6349976	6489114	139138	cn=1,cn=3	16	W2_50k_b,W2_600k,B1_50k_b
CNVR_904	chr18	6511761	7014481	502720	cn=0,cn=1,cn=3	34	B1_50k_b,B1_600k
CNVR_905	chr18	7639086	7691016	51930	cn=3	2	B1_50k_b
CNVR_906	chr18	8062263	8589056	526793	cn=0,cn=1,cn=3	28	W2_50k_b,W2_600k,B1_50k_b,B1_600k
CNVR_907	chr18	8705591	8745265	39674	cn=3	4	B2_42k
CNVR_908	chr18	8900652	8910559	9907	cn=3	1	Hybrid_600k
CNVR_909	chr18	9129073	9139267	10194	cn=1	1	W1_600k
CNVR_910	chr18	9283652	10874773	1591121	cn=0,cn=1,cn=3	81	Hybrid_600k,W1_50k_w,W2_50k_b,W2_50k_w,W2_600k,B1_50k_b,B1_600k,B2_42k
CNVR_911	chr18	10972357	11194982	222625	cn=1,cn=3	7	Hybrid_600k,W1_50k_w,W2_50k_b,W2_50k_w
CNVR_912	chr19	1042	34801	33759	cn=1	3	W1_600k
CNVR_913	chr19	103740	196242	92502	cn=3	4	Hybrid_600k,W2_50k_b,B1_50k_b
CNVR_914	chr19	262746	556753	294007	cn=1,cn=3	18	W1_50k_w,B1_50k_b,B2_42k
CNVR_915	chr19	702444	2344086	1641642	cn=1,cn=3	58	W1_50k_w,W1_600k,W2_50k_b,B1_50k_b,B1_600k,B2_42k
CNVR_916	chr19	2445832	2498034	52202	cn=1,cn=3	24	Hybrid_600k,W1_50k_w,W2_50k_w,B1_600k
CNVR_917	chr19	2538624	3447073	908449	cn=0,cn=1,cn=3	63	Hybrid_600k,W1_50k_w,B1_50k_b,B1_600k
CNVR_918	chr19	3516596	3576951	60355	cn=3	1	W2_50k_b
CNVR_919	chr19	3601687	3614395	12708	cn=3	1	Hybrid_600k
CNVR_920	chr19	3810146	4030229	220083	cn=1,cn=3	20	W2_50k_b,W2_50k_w
CNVR_921	chr19	4041460	6013387	1971927	cn=0,cn=1,cn=3	95	Hybrid_600k,W1_50k_w,W1_600k,W2_50k_b,W2_50k_w,B1_50k_b,B2_42k
CNVR_922	chr19	6138584	6210201	71617	cn=3	2	B1_50k_b
CNVR_923	chr19	6376554	6385079	8525	cn=3	1	Hybrid_600k
CNVR_924	chr19	6593189	7358906	765717	cn=0,cn=1,cn=3	17	W2_50k_b,B1_50k_b
CNVR_925	chr19	7609988	7762975	152987	cn=1,cn=3	9	Hybrid_600k,W2_50k_w
CNVR_926	chr19	7907682	7997473	89791	cn=3	1	B2_42k
CNVR_927	chr19	8126995	8137462	10467	cn=3	1	Hybrid_600k
CNVR_928	chr19	8263635	9976400	1712765	cn=0,cn=1,cn=3	67	Hybrid_600k,W1_50k_w,W2_50k_b,W2_50k_w,B1_50k_b,B1_600k,B2_42k
CNVR_929	chr2	17823	95369	77546	cn=1	1	B2_42k
CNVR_930	chr2	193004	782455	589451	cn=1,cn=3	11	Hybrid_600k,W1_50k_w,B2_42k
CNVR_931	chr2	1102763	1132851	30088	cn=3	1	B2_42k
CNVR_932	chr2	1141426	1212103	70677	cn=3	2	Hybrid_600k
CNVR_933	chr2	1217742	1263174	45432	cn=3	1	B2_42k
CNVR_934	chr2	1327895	1441469	113574	cn=0,cn=1	188	W1_50k_w
CNVR_935	chr2	1544115	1669513	125398	cn=3	2	W2_50k_w,B1_50k_b
CNVR_936	chr2	1714668	1723999	9331	cn=1	1	W1_600k
CNVR_937	chr2	1935830	1972264	36434	cn=1,cn=3	9	Hybrid_600k,W1_50k_w,W1_600k
CNVR_938	chr2	2067605	2158290	90685	cn=0,cn=1	4	B1_50k_b
CNVR_939	chr2	2349323	2394296	44973	cn=3	1	B1_50k_b
CNVR_940	chr2	2610525	2616969	6444	cn=0	1	W2_50k_w
CNVR_941	chr2	2913073	2945840	32767	cn=1	1	B1_50k_b
CNVR_942	chr2	3424465	3478614	54149	cn=3	3	Hybrid_600k,W2_50k_w
CNVR_943	chr2	3531481	3602740	71259	cn=3	2	B2_42k
CNVR_944	chr2	3848273	3879552	31279	cn=3	1	B1_50k_b
CNVR_945	chr2	3912893	3931388	18495	cn=3	1	W1_600k
CNVR_946	chr2	4005395	4496021	490626	cn=1,cn=3	21	W1_50k_w,W2_50k_w
CNVR_947	chr2	4649222	4654041	4819	cn=3	1	B1_600k
CNVR_948	chr2	4659714	4758038	98324	cn=3	1	W2_50k_w
CNVR_949	chr2	4772424	4844348	71924	cn=1,cn=3	2	W2_50k_w,B2_42k
CNVR_950	chr2	4859600	5314144	454544	cn=1,cn=3	14	Hybrid_600k,W1_50k_w,W2_50k_b,B1_600k,B2_42k
CNVR_951	chr2	5400599	5476645	76046	cn=3	1	B1_50k_b
CNVR_952	chr2	5546736	5612934	66198	cn=3	1	W1_50k_w
CNVR_953	chr2	5675634	5733107	57473	cn=1	2	B1_50k_b
CNVR_954	chr2	5801209	5857042	55833	cn=3	2	B1_50k_b
CNVR_955	chr2	6219518	6228613	9095	cn=3	1	B1_50k_b
CNVR_956	chr2	6250041	6301050	51009	cn=3	18	B2_42k
CNVR_957	chr2	6392531	6697590	305059	cn=1,cn=3	10	B1_50k_b
CNVR_958	chr2	6843478	7018634	175156	cn=3	5	W1_50k_w
CNVR_959	chr2	7273694	7497685	223991	cn=1,cn=3	3	W2_50k_w,W2_600k,B2_42k
CNVR_960	chr2	7540696	7571362	30666	cn=3	1	B1_600k
CNVR_961	chr2	7840296	8283542	443246	cn=1,cn=3	8	Hybrid_600k,W1_50k_w,W2_600k,B1_50k_b
CNVR_962	chr2	8443003	8612938	169935	cn=1,cn=3	10	B1_50k_b
CNVR_963	chr2	8665796	8739918	74122	cn=3	1	B1_50k_b
CNVR_964	chr2	8801951	8857109	55158	cn=3	1	B1_50k_b
CNVR_965	chr2	8922721	8931116	8395	cn=1	1	W1_600k
CNVR_966	chr2	8964895	8981700	16805	cn=1	2	B1_600k
CNVR_967	chr2	9234802	9405982	171180	cn=1,cn=3	8	W1_50k_w,B1_50k_b,B1_600k
CNVR_968	chr2	10099770	10133211	33441	cn=3	11	W2_50k_w
CNVR_969	chr2	10213876	11249301	1035425	cn=1,cn=3	11	W2_50k_b,B1_50k_b,B2_42k
CNVR_970	chr2	11743636	11938342	194706	cn=1,cn=3	2	W2_50k_b,B2_42k
CNVR_971	chr2	11951538	11991477	39939	cn=3	1	W2_600k
CNVR_972	chr2	12156501	12523949	367448	cn=1,cn=3	7	Hybrid_600k,W1_50k_w,W2_50k_w,B1_50k_b,B2_42k
CNVR_973	chr2	12684831	13119385	434554	cn=1,cn=3	9	W1_600k,W2_50k_b,B1_50k_b,B2_42k
CNVR_974	chr2	13274394	13501451	227057	cn=1	3	B1_50k_b
CNVR_975	chr2	13631055	13683140	52085	cn=3	1	W2_50k_b
CNVR_976	chr2	13866704	13880025	13321	cn=3	1	W2_600k
CNVR_977	chr2	13944859	13980258	35399	cn=3	1	W2_600k
CNVR_978	chr2	14021485	14976749	955264	cn=0,cn=1,cn=3	22	Hybrid_600k,W2_600k,B1_50k_b
CNVR_979	chr2	15022560	15105700	83140	cn=3	1	W2_600k
CNVR_980	chr2	15248419	15270286	21867	cn=3	1	Hybrid_600k
CNVR_981	chr2	15575058	16347386	772328	cn=0,cn=1,cn=3	47	Hybrid_600k,W1_50k_w,W1_600k,W2_50k_b,W2_50k_w,B1_50k_b,B2_42k
CNVR_982	chr2	16827963	17017749	189786	cn=1,cn=3	10	Hybrid_600k,W1_50k_w
CNVR_983	chr2	17170822	17220304	49482	cn=1,cn=3	4	W1_50k_w,W2_50k_w
CNVR_984	chr2	17363258	17381331	18073	cn=3	1	Hybrid_600k
CNVR_985	chr2	18209638	18301001	91363	cn=3	2	Hybrid_600k,W2_600k
CNVR_986	chr2	18511512	18611225	99713	cn=1	4	B1_50k_b,B1_600k
CNVR_987	chr2	18894349	18908218	13869	cn=3	1	W2_600k
CNVR_988	chr2	18950199	19291407	341208	cn=1,cn=3	3	Hybrid_600k,B1_50k_b,B2_42k
CNVR_989	chr2	19376341	19402472	26131	cn=3	2	Hybrid_600k
CNVR_990	chr2	19424153	19471980	47827	cn=3	1	Hybrid_600k
CNVR_991	chr2	19624149	19756638	132489	cn=3	2	W2_50k_w,B1_50k_b
CNVR_992	chr2	19816740	19893620	76880	cn=1	8	W1_50k_w,W2_50k_w
CNVR_993	chr2	20207735	20235812	28077	cn=3	1	Hybrid_600k
CNVR_994	chr2	20334090	20415372	81282	cn=3	2	W1_600k,B1_50k_b
CNVR_995	chr2	20860829	21575622	714793	cn=1	5	B1_50k_b
CNVR_996	chr2	21726710	21779566	52856	cn=1,cn=3	3	B1_50k_b,B2_42k
CNVR_997	chr2	22234352	22276810	42458	cn=3	2	Hybrid_600k,B1_50k_b
CNVR_998	chr2	22489140	22527692	38552	cn=3	1	W2_50k_w
CNVR_999	chr2	22607824	22769233	161409	cn=3	3	W1_600k,W2_600k,B1_50k_b
CNVR_1000	chr2	22931516	24599075	1667559	cn=1,cn=3	23	Hybrid_600k,W1_50k_w,W2_50k_w,B1_50k_b,B1_600k,B2_42k
CNVR_1001	chr2	24681889	25014036	332147	cn=1,cn=3	4	Hybrid_600k,W2_50k_w,W2_600k
CNVR_1002	chr2	25378133	25397617	19484	cn=1	2	W2_600k
CNVR_1003	chr2	25895694	25905333	9639	cn=3	1	Hybrid_600k
CNVR_1004	chr2	26231346	26470776	239430	cn=3	6	W1_50k_w,W2_50k_w,B2_42k
CNVR_1005	chr2	26725878	26733550	7672	cn=3	1	Hybrid_600k
CNVR_1006	chr2	26821554	26835117	13563	cn=1	1	B2_42k
CNVR_1007	chr2	27639817	27651828	12011	cn=3	1	Hybrid_600k
CNVR_1008	chr2	28266857	28270922	4065	cn=3	1	W1_600k
CNVR_1009	chr2	28336576	28429053	92477	cn=1	4	B1_50k_b
CNVR_1010	chr2	29176955	29187394	10439	cn=3	6	Hybrid_600k,W2_600k
CNVR_1011	chr2	29326410	29337798	11388	cn=3	1	W2_50k_w
CNVR_1012	chr2	29342187	30477677	1135490	cn=3	5	W2_600k,B1_50k_b
CNVR_1013	chr2	30517115	30547662	30547	cn=3	1	W2_50k_w
CNVR_1014	chr2	30709007	31337236	628229	cn=1,cn=3	3	W2_50k_w,B2_42k
CNVR_1015	chr2	31347565	31358488	10923	cn=3	1	Hybrid_600k
CNVR_1016	chr2	31378906	31416180	37274	cn=1,cn=3	4	W1_50k_w,B1_50k_b
CNVR_1017	chr2	31765179	31792094	26915	cn=1	1	W1_600k
CNVR_1018	chr2	31799249	31814182	14933	cn=1	1	B1_600k
CNVR_1019	chr2	31894178	32158935	264757	cn=3	2	W2_50k_b,W2_50k_w
CNVR_1020	chr2	32312996	32484279	171283	cn=3	2	W1_50k_w,W2_600k
CNVR_1021	chr2	32756190	32778375	22185	cn=3	1	Hybrid_600k
CNVR_1022	chr2	33303821	33354286	50465	cn=1	2	B1_600k
CNVR_1023	chr2	33597754	33701567	103813	cn=1,cn=3	4	Hybrid_600k,B2_42k
CNVR_1024	chr2	33982545	34369780	387235	cn=1,cn=3	29	W2_50k_b,W2_50k_w,W2_600k,B1_50k_b
CNVR_1025	chr2	34479887	34501184	21297	cn=3	1	B1_50k_b
CNVR_1026	chr2	34589769	34726693	136924	cn=3	3	B1_50k_b,B2_42k
CNVR_1027	chr2	34799809	34808672	8863	cn=3	1	W1_50k_w
CNVR_1028	chr2	35507102	35681053	173951	cn=3	3	B1_50k_b
CNVR_1029	chr2	35790549	35833538	42989	cn=3	1	W1_50k_w
CNVR_1030	chr2	35853532	35892971	39439	cn=0,cn=1,cn=3	51	Hybrid_600k,W1_600k,W2_600k
CNVR_1031	chr2	36065045	36475213	410168	cn=3	3	W2_50k_w,B1_50k_b
CNVR_1032	chr2	36595177	36957036	361859	cn=3	13	W1_50k_w,W2_50k_b,B1_50k_b
CNVR_1033	chr2	36996252	37096882	100630	cn=1,cn=3	3	W1_50k_w,W2_50k_w,W2_600k
CNVR_1034	chr2	37220919	37238338	17419	cn=3	1	W2_600k
CNVR_1035	chr2	37397052	37403106	6054	cn=3	1	W2_600k
CNVR_1036	chr2	37440612	37506296	65684	cn=1	1	W2_600k
CNVR_1037	chr2	37629944	37776516	146572	cn=1,cn=3	8	W1_50k_w,W1_600k,W2_600k,B1_600k
CNVR_1038	chr2	38167552	38178786	11234	cn=3	1	Hybrid_600k
CNVR_1039	chr2	38218531	38675067	456536	cn=1,cn=3	16	W1_50k_w,W2_50k_b,W2_50k_w,B1_50k_b,B2_42k
CNVR_1040	chr2	38750316	38786875	36559	cn=0	1	W2_50k_b
CNVR_1041	chr2	38815162	39264869	449707	cn=1,cn=3	8	B1_50k_b
CNVR_1042	chr2	39477960	39483997	6037	cn=1	1	W2_600k
CNVR_1043	chr2	39837190	39925991	88801	cn=1,cn=3	5	W2_50k_w,B1_50k_b,B2_42k
CNVR_1044	chr2	40265115	40371793	106678	cn=1	4	B1_50k_b
CNVR_1045	chr2	40380579	40393334	12755	cn=3	1	Hybrid_600k
CNVR_1046	chr2	40494630	40912307	417677	cn=1,cn=3	3	Hybrid_600k,B1_50k_b
CNVR_1047	chr2	40943528	40955519	11991	cn=3	1	B1_50k_b
CNVR_1048	chr2	41061962	41402466	340504	cn=1,cn=3	9	Hybrid_600k,W2_50k_b,W2_50k_w,W2_600k,B1_50k_b
CNVR_1049	chr2	41614020	41817835	203815	cn=1,cn=3	2	W2_50k_b,W2_50k_w
CNVR_1050	chr2	41936385	42029225	92840	cn=1	3	W1_600k,B1_600k
CNVR_1051	chr2	42223195	42267418	44223	cn=3	1	B1_50k_b
CNVR_1052	chr2	42322707	42443785	121078	cn=1	1	W1_50k_w
CNVR_1053	chr2	42569115	42584382	15267	cn=0	6	B1_600k
CNVR_1054	chr2	42668656	42684754	16098	cn=3	1	W1_50k_w
CNVR_1055	chr2	42961666	42990576	28910	cn=1,cn=3	4	B1_50k_b,B1_600k
CNVR_1056	chr2	43031855	43257315	225460	cn=1,cn=3	8	W2_50k_b,B1_50k_b,B2_42k
CNVR_1057	chr2	43265739	43302663	36924	cn=1,cn=3	3	W2_50k_w
CNVR_1058	chr2	43385565	43475361	89796	cn=3	1	B1_50k_b
CNVR_1059	chr2	44193930	44262552	68622	cn=1	1	B2_42k
CNVR_1060	chr2	44266154	44303540	37386	cn=1	2	B1_600k
CNVR_1061	chr2	44589391	44619429	30038	cn=0	1	B1_50k_b
CNVR_1062	chr2	44658967	44707450	48483	cn=3	1	W2_50k_b
CNVR_1063	chr2	44939081	44948409	9328	cn=1	1	W2_600k
CNVR_1064	chr2	44964231	45259116	294885	cn=1,cn=3	5	W2_600k,B1_50k_b,B2_42k
CNVR_1065	chr2	45288023	45371079	83056	cn=3	2	W2_50k_b,W2_600k
CNVR_1066	chr2	45398446	45489475	91029	cn=3	1	W2_50k_w
CNVR_1067	chr2	45704441	45711133	6692	cn=3	1	Hybrid_600k
CNVR_1068	chr2	45764395	45840815	76420	cn=3	14	Hybrid_600k,W1_600k,B2_42k
CNVR_1069	chr2	45939508	45974648	35140	cn=3	1	B1_50k_b
CNVR_1070	chr2	45999613	46037847	38234	cn=3	1	W2_50k_b
CNVR_1071	chr2	46258841	46438647	179806	cn=1,cn=3,cn=4	17	Hybrid_600k,W1_600k,W2_50k_b,W2_50k_w,W2_600k
CNVR_1072	chr2	46463321	46515961	52640	cn=3	1	B1_50k_b
CNVR_1073	chr2	47111204	47162382	51178	cn=3	1	W1_50k_w
CNVR_1074	chr2	47253393	47310916	57523	cn=1,cn=3	2	B1_50k_b,B1_600k
CNVR_1075	chr2	47318008	47332668	14660	cn=3	2	Hybrid_600k,W2_600k
CNVR_1076	chr2	47406425	47420549	14124	cn=3	1	Hybrid_600k
CNVR_1077	chr2	47435359	47452618	17259	cn=3	1	W2_600k
CNVR_1078	chr2	47473686	47487263	13577	cn=3	1	Hybrid_600k
CNVR_1079	chr2	47496301	47740519	244218	cn=1,cn=3	9	W2_50k_b,B1_50k_b,B2_42k
CNVR_1080	chr2	47948497	48251717	303220	cn=0,cn=1,cn=3	6	Hybrid_600k,W2_600k,B1_50k_b
CNVR_1081	chr2	48470127	48547782	77655	cn=1,cn=3	4	W1_50k_w,B2_42k
CNVR_1082	chr2	48625860	48702995	77135	cn=3	1	B1_50k_b
CNVR_1083	chr2	48733498	51935907	3202409	cn=0,cn=1,cn=3	107	W1_50k_w,W1_600k,W2_50k_b,W2_600k,B1_50k_b,B2_42k
CNVR_1084	chr2	52094917	53753189	1658272	cn=1,cn=3	7	Hybrid_600k,B1_600k,B2_42k
CNVR_1085	chr2	54194696	54209251	14555	cn=3	1	Hybrid_600k
CNVR_1086	chr2	54737872	54743648	5776	cn=3	1	W2_600k
CNVR_1087	chr2	55017931	55283514	265583	cn=1,cn=3	2	B1_50k_b,B1_600k
CNVR_1088	chr2	56076391	56087918	11527	cn=1	1	B1_600k
CNVR_1089	chr2	56310257	56526472	216215	cn=3	5	Hybrid_600k,W2_50k_b,B1_50k_b
CNVR_1090	chr2	56627963	56678754	50791	cn=3	2	W2_50k_w
CNVR_1091	chr2	56698812	56753294	54482	cn=3	1	Hybrid_600k
CNVR_1092	chr2	56796915	56924842	127927	cn=1	2	B2_42k
CNVR_1093	chr2	56958954	57149898	190944	cn=1,cn=3	2	B1_50k_b,B1_600k
CNVR_1094	chr2	57166126	57265435	99309	cn=3	3	W2_50k_b,B1_50k_b
CNVR_1095	chr2	57494874	58387176	892302	cn=1,cn=3	19	Hybrid_600k,W1_600k,W2_600k,B1_50k_b,B2_42k
CNVR_1096	chr2	58416415	59101256	684841	cn=1,cn=3	24	W2_50k_b,B1_50k_b,B2_42k
CNVR_1097	chr2	59128246	59175721	47475	cn=1	2	B1_600k
CNVR_1098	chr2	59337434	59519121	181687	cn=3	1	B2_42k
CNVR_1099	chr2	59659164	59687855	28691	cn=3	1	B1_50k_b
CNVR_1100	chr2	59998305	60029010	30705	cn=3	1	W2_50k_b
CNVR_1101	chr2	60048142	60151873	103731	cn=3	5	B1_50k_b
CNVR_1102	chr2	60326555	60338658	12103	cn=3	1	W2_600k
CNVR_1103	chr2	60373239	60614855	241616	cn=1,cn=3	2	Hybrid_600k,B1_50k_b
CNVR_1104	chr2	60989701	60999369	9668	cn=1	1	B1_600k
CNVR_1105	chr2	61103896	61145883	41987	cn=1	1	B1_600k
CNVR_1106	chr2	61163316	61208119	44803	cn=3	1	W2_50k_b
CNVR_1107	chr2	61260609	61490551	229942	cn=3	5	W2_50k_b
CNVR_1108	chr2	61560919	61568524	7605	cn=3	1	W2_600k
CNVR_1109	chr2	61740874	62059760	318886	cn=0,cn=1,cn=3	7	W1_50k_w,W2_50k_b,B1_50k_b
CNVR_1110	chr2	62298944	62310882	11938	cn=1	1	Hybrid_600k
CNVR_1111	chr2	62689121	62697003	7882	cn=1	1	W2_600k
CNVR_1112	chr2	62774634	63291185	516551	cn=1,cn=3	5	Hybrid_600k,W2_50k_b,B1_50k_b,B1_600k
CNVR_1113	chr2	63334027	63596395	262368	cn=1,cn=3	9	W1_50k_w,W2_50k_w,B1_50k_b,B2_42k
CNVR_1114	chr2	63710708	65247341	1536633	cn=0,cn=1,cn=3	21	Hybrid_600k,W1_50k_w,W2_50k_b,W2_600k,B1_50k_b,B2_42k
CNVR_1115	chr2	65300660	65691457	390797	cn=3	3	W2_50k_b,B1_50k_b,B2_42k
CNVR_1116	chr2	65866861	65870896	4035	cn=3	1	Hybrid_600k
CNVR_1117	chr2	66013851	66025464	11613	cn=3	1	W2_600k
CNVR_1118	chr2	66092718	66163178	70460	cn=3	1	W1_50k_w
CNVR_1119	chr2	66225344	66280446	55102	cn=3	2	B1_50k_b
CNVR_1120	chr2	66486708	66499072	12364	cn=3	1	Hybrid_600k
CNVR_1121	chr2	66514571	66602219	87648	cn=1,cn=3	4	W1_50k_w
CNVR_1122	chr2	66805301	66858567	53266	cn=3	1	W2_50k_b
CNVR_1123	chr2	67077834	67274230	196396	cn=1,cn=3	9	Hybrid_600k,W2_50k_w,B1_50k_b
CNVR_1124	chr2	67316026	67510480	194454	cn=3	3	W1_50k_w,W1_600k
CNVR_1125	chr2	67530846	67552293	21447	cn=3	1	W1_600k
CNVR_1126	chr2	67696463	67704609	8146	cn=3	2	W1_600k
CNVR_1127	chr2	67778004	68080519	302515	cn=1,cn=3	6	W1_50k_w,B1_50k_b,B2_42k
CNVR_1128	chr2	68189905	68392561	202656	cn=1	1	B2_42k
CNVR_1129	chr2	68441762	68818100	376338	cn=1,cn=3	32	W1_50k_w,W2_50k_b,B1_50k_b
CNVR_1130	chr2	68906307	68914690	8383	cn=3	1	W2_600k
CNVR_1131	chr2	68978508	69004242	25734	cn=3	1	Hybrid_600k
CNVR_1132	chr2	69113393	69135018	21625	cn=3	1	Hybrid_600k
CNVR_1133	chr2	69190769	69199057	8288	cn=3	1	Hybrid_600k
CNVR_1134	chr2	69574893	69589552	14659	cn=1	1	B1_600k
CNVR_1135	chr2	70014634	70021347	6713	cn=3	1	Hybrid_600k
CNVR_1136	chr2	70126379	70140078	13699	cn=3	2	Hybrid_600k,W2_600k
CNVR_1137	chr2	70205165	70231719	26554	cn=1	1	B1_50k_b
CNVR_1138	chr2	70545437	70574112	28675	cn=3	1	Hybrid_600k
CNVR_1139	chr2	70778517	72379555	1601038	cn=0,cn=1,cn=3	35	Hybrid_600k,W1_50k_w,W1_600k,W2_50k_w,W2_600k,B2_42k
CNVR_1140	chr2	72419252	72742695	323443	cn=3	3	Hybrid_600k,B1_50k_b
CNVR_1141	chr2	72806634	72970807	164173	cn=1	1	B2_42k
CNVR_1142	chr2	73444381	73630219	185838	cn=1	4	B1_600k
CNVR_1143	chr2	73687386	74078155	390769	cn=3	3	W2_50k_w,B1_50k_b
CNVR_1144	chr2	74608626	74623302	14676	cn=3	1	Hybrid_600k
CNVR_1145	chr2	74686198	74731085	44887	cn=3	1	W1_50k_w
CNVR_1146	chr2	75162577	75237574	74997	cn=3	1	W1_50k_w
CNVR_1147	chr2	75503553	75516807	13254	cn=3	1	Hybrid_600k
CNVR_1148	chr2	75598874	75785732	186858	cn=0,cn=1,cn=3	31	W2_50k_b,B1_50k_b,B2_42k
CNVR_1149	chr2	76050750	76164340	113590	cn=3	2	Hybrid_600k,W1_50k_w
CNVR_1150	chr2	76218981	76244377	25396	cn=1	1	B1_600k
CNVR_1151	chr2	76267160	76280555	13395	cn=3	2	W1_50k_w,W2_50k_w
CNVR_1152	chr2	76444635	76452338	7703	cn=3	1	W2_600k
CNVR_1153	chr2	76645237	76814979	169742	cn=1	2	W2_600k,B2_42k
CNVR_1154	chr2	77113407	77120231	6824	cn=3	1	W2_600k
CNVR_1155	chr2	77126397	77884034	757637	cn=1,cn=3	61	W2_50k_b,W2_50k_w,W2_600k,B1_50k_b
CNVR_1156	chr2	78069006	78101051	32045	cn=1	4	W2_600k
CNVR_1157	chr2	78169372	78205249	35877	cn=3	1	W2_600k
CNVR_1158	chr2	78392527	78414955	22428	cn=3	1	Hybrid_600k
CNVR_1159	chr2	78590937	78860816	269879	cn=1,cn=3	11	W2_50k_b,W2_600k,B1_600k
CNVR_1160	chr2	78940590	79146347	205757	cn=0,cn=1,cn=3	10	W2_50k_w,B2_42k
CNVR_1161	chr2	79196016	79208947	12931	cn=1	3	B1_600k
CNVR_1162	chr2	79293434	79310590	17156	cn=3	1	W2_600k
CNVR_1163	chr2	79400335	79408600	8265	cn=3	1	W2_600k
CNVR_1164	chr2	79440221	79492152	51931	cn=3	1	B1_50k_b
CNVR_1165	chr2	79743278	79759740	16462	cn=3	1	W1_50k_w
CNVR_1166	chr2	79785719	79794058	8339	cn=3	1	W2_600k
CNVR_1167	chr2	79934939	80282049	347110	cn=3	3	Hybrid_600k,W1_50k_w,W2_50k_w
CNVR_1168	chr2	80293248	80310320	17072	cn=3	1	Hybrid_600k
CNVR_1169	chr2	80615100	80620184	5084	cn=3	1	Hybrid_600k
CNVR_1170	chr2	80856894	81103124	246230	cn=3	8	Hybrid_600k,W1_50k_w,W2_50k_w,W2_600k
CNVR_1171	chr2	83525636	83586481	60845	cn=3	1	W2_600k
CNVR_1172	chr2	84433928	84519026	85098	cn=3	1	Hybrid_600k
CNVR_1173	chr2	84756769	84772525	15756	cn=3	1	W2_600k
CNVR_1174	chr2	84787136	84823113	35977	cn=1,cn=3	2	W1_600k,B1_50k_b
CNVR_1175	chr2	84888543	85022181	133638	cn=1,cn=3	2	B1_50k_b
CNVR_1176	chr2	85331215	85396936	65721	cn=3	6	B1_50k_b
CNVR_1177	chr2	85509063	85532423	23360	cn=3	2	Hybrid_600k
CNVR_1178	chr2	85623766	85872839	249073	cn=1,cn=3	16	Hybrid_600k,W2_50k_w,W2_600k,B1_50k_b,B2_42k
CNVR_1179	chr2	85957250	86009030	51780	cn=3	1	B2_42k
CNVR_1180	chr2	86637802	86657626	19824	cn=3	2	W2_600k
CNVR_1181	chr2	86667886	86677060	9174	cn=3	1	Hybrid_600k
CNVR_1182	chr2	86940527	86995205	54678	cn=3	1	W2_50k_b
CNVR_1183	chr2	87003526	87018127	14601	cn=1	2	B1_600k
CNVR_1184	chr2	87843050	87887355	44305	cn=3	1	W2_50k_b
CNVR_1185	chr2	87949075	88424880	475805	cn=1,cn=3	5	B1_50k_b,B2_42k
CNVR_1186	chr2	88808159	88967635	159476	cn=1,cn=3	3	B1_50k_b,B2_42k
CNVR_1187	chr2	89312221	89379149	66928	cn=3	1	B1_50k_b
CNVR_1188	chr2	89389997	89421223	31226	cn=3	1	W2_50k_w
CNVR_1189	chr2	89503105	89635142	132037	cn=3	2	Hybrid_600k,B1_50k_b
CNVR_1190	chr2	89649692	89653906	4214	cn=1	4	W1_50k_w
CNVR_1191	chr2	89704098	89719887	15789	cn=3	1	Hybrid_600k
CNVR_1192	chr2	89790200	89809089	18889	cn=3	1	Hybrid_600k
CNVR_1193	chr2	89814850	89838989	24139	cn=3	1	W2_50k_b
CNVR_1194	chr2	90017476	90223349	205873	cn=0,cn=1,cn=3	3	B2_42k
CNVR_1195	chr2	90248002	90327472	79470	cn=1,cn=3	10	W1_600k,B1_600k,B2_42k
CNVR_1196	chr2	90448472	90454229	5757	cn=1	1	B1_600k
CNVR_1197	chr2	90556686	90809262	252576	cn=3	1	B1_50k_b
CNVR_1198	chr2	90951492	90971447	19955	cn=3	1	W2_50k_b
CNVR_1199	chr2	91202569	91279950	77381	cn=3	1	B1_50k_b
CNVR_1200	chr2	91311654	91340554	28900	cn=1	1	B1_50k_b
CNVR_1201	chr2	91381870	91392572	10702	cn=3	1	Hybrid_600k
CNVR_1202	chr2	91594276	91618838	24562	cn=3	1	Hybrid_600k
CNVR_1203	chr2	91724663	91812062	87399	cn=1	4	W1_600k
CNVR_1204	chr2	91920632	92023119	102487	cn=3	7	Hybrid_600k,W1_600k
CNVR_1205	chr2	92165422	92207173	41751	cn=0,cn=3	3	W2_50k_w
CNVR_1206	chr2	92432268	92870917	438649	cn=1,cn=3	16	W1_50k_w,B1_50k_b
CNVR_1207	chr2	92985904	93195445	209541	cn=1,cn=3	3	B2_42k
CNVR_1208	chr2	93438118	93631731	193613	cn=1,cn=3	4	B1_50k_b,B2_42k
CNVR_1209	chr2	94394471	94424062	29591	cn=3	1	B2_42k
CNVR_1210	chr2	94432379	94449483	17104	cn=3	1	W2_600k
CNVR_1211	chr2	94758130	94767293	9163	cn=1	1	W1_600k
CNVR_1212	chr2	94827025	94964083	137058	cn=3	3	W2_600k,B2_42k
CNVR_1213	chr2	95014315	95020250	5935	cn=3	1	W1_600k
CNVR_1214	chr2	95040967	95125935	84968	cn=1	3	B2_42k
CNVR_1215	chr2	95386103	95555808	169705	cn=3	1	B1_50k_b
CNVR_1216	chr2	95714755	95917575	202820	cn=3	2	W1_50k_w
CNVR_1217	chr2	96394498	96671033	276535	cn=1,cn=3	3	Hybrid_600k,B1_50k_b
CNVR_1218	chr2	96884385	96930726	46341	cn=0	1	B1_50k_b
CNVR_1219	chr2	97343053	97525034	181981	cn=1	13	B1_50k_b
CNVR_1220	chr2	97804953	97819801	14848	cn=3	1	W2_50k_b
CNVR_1221	chr2	98194940	98473443	278503	cn=3	1	W2_50k_b
CNVR_1222	chr2	98784424	98871362	86938	cn=1	1	B2_42k
CNVR_1223	chr2	98889848	99009731	119883	cn=3	4	W1_50k_w
CNVR_1224	chr2	99100163	99162099	61936	cn=1	3	B1_600k
CNVR_1225	chr2	99384382	99651779	267397	cn=1,cn=3	2	B1_50k_b
CNVR_1226	chr2	99780730	99871515	90785	cn=3	4	W1_50k_w
CNVR_1227	chr2	100030875	100101056	70181	cn=3	1	B1_50k_b
CNVR_1228	chr2	100418336	100482917	64581	cn=3	3	Hybrid_600k,W1_50k_w,W2_50k_w
CNVR_1229	chr2	100518703	100807000	288297	cn=1,cn=3	11	Hybrid_600k,W2_50k_b,W2_600k,B1_50k_b
CNVR_1230	chr2	101348363	101926712	578349	cn=1,cn=3	8	Hybrid_600k,B1_50k_b,B2_42k
CNVR_1231	chr2	102074292	102511853	437561	cn=1,cn=3	29	Hybrid_600k,W1_600k,W2_600k,B1_50k_b
CNVR_1232	chr2	102520139	102543520	23381	cn=1,cn=3	2	W2_600k
CNVR_1233	chr2	102563120	102574103	10983	cn=3	1	Hybrid_600k
CNVR_1234	chr2	102586541	102638385	51844	cn=1,cn=3	4	W2_50k_b,B1_50k_b
CNVR_1235	chr2	102888524	102927475	38951	cn=1	1	B1_600k
CNVR_1236	chr2	102968815	103024073	55258	cn=1	1	B2_42k
CNVR_1237	chr2	103142827	103465799	322972	cn=3	5	W1_50k_w,W2_50k_b
CNVR_1238	chr2	103499177	103607408	108231	cn=3	1	W2_50k_w
CNVR_1239	chr2	103924231	104013464	89233	cn=3	2	B1_50k_b
CNVR_1240	chr2	104034980	104461036	426056	cn=1	42	Hybrid_600k,B1_50k_b
CNVR_1241	chr2	104532202	104669195	136993	cn=3	4	W1_50k_w,W2_50k_b,B1_50k_b
CNVR_1242	chr2	104716870	105666431	949561	cn=1,cn=3	24	W2_600k,B1_50k_b,B2_42k
CNVR_1243	chr2	105803499	105816718	13219	cn=3	1	Hybrid_600k
CNVR_1244	chr2	105954738	106038358	83620	cn=1	3	W2_50k_b
CNVR_1245	chr2	106067204	106074711	7507	cn=3	1	W2_600k
CNVR_1246	chr2	106120503	106186339	65836	cn=3	1	B1_50k_b
CNVR_1247	chr2	106267923	106730057	462134	cn=1,cn=3	37	W2_50k_b,B1_50k_b,B2_42k
CNVR_1248	chr2	106961014	106983190	22176	cn=3	1	W2_50k_b
CNVR_1249	chr2	107190827	107227109	36282	cn=0,cn=1	18	Hybrid_600k,W2_600k
CNVR_1250	chr2	107316864	107357170	40306	cn=3	2	Hybrid_600k
CNVR_1251	chr2	107374248	107849299	475051	cn=1,cn=3	8	Hybrid_600k,W2_50k_b,B1_50k_b,B1_600k
CNVR_1252	chr2	108379669	109044858	665189	cn=1,cn=3	24	W1_50k_w,W2_50k_w,W2_600k,B2_42k
CNVR_1253	chr2	109256544	109933647	677103	cn=3	3	B1_50k_b
CNVR_1254	chr2	110345944	110429127	83183	cn=1,cn=3	3	Hybrid_600k,B2_42k
CNVR_1255	chr2	110647485	110673029	25544	cn=3	2	W1_50k_w
CNVR_1256	chr2	110741148	111463419	722271	cn=0,cn=1,cn=3	65	Hybrid_600k,W1_50k_w,W1_600k,W2_50k_b,W2_50k_w,W2_600k,B1_50k_b
CNVR_1257	chr2	111543139	111557016	13877	cn=3	1	Hybrid_600k
CNVR_1258	chr2	111593297	111747106	153809	cn=1,cn=3	13	Hybrid_600k,W1_600k,B1_50k_b,B1_600k
CNVR_1259	chr2	112068625	112135963	67338	cn=1	1	B1_50k_b
CNVR_1260	chr2	112292784	112372994	80210	cn=3	1	W2_50k_b
CNVR_1261	chr2	112513607	112621336	107729	cn=3	1	W2_50k_b
CNVR_1262	chr2	112713913	112731168	17255	cn=3	1	W2_50k_w
CNVR_1263	chr2	112751243	112848457	97214	cn=3	1	B1_50k_b
CNVR_1264	chr2	113088339	114011517	923178	cn=0,cn=1,cn=3	30	Hybrid_600k,W1_50k_w,B1_50k_b,B2_42k
CNVR_1265	chr2	114120172	114280332	160160	cn=3	1	W2_50k_w
CNVR_1266	chr2	114505576	114517379	11803	cn=1	1	B1_600k
CNVR_1267	chr2	114714450	115050258	335808	cn=1,cn=3	3	W1_50k_w,B1_50k_b,B2_42k
CNVR_1268	chr2	115108370	115140480	32110	cn=3	1	B1_50k_b
CNVR_1269	chr2	115326252	115340228	13976	cn=3	1	W2_600k
CNVR_1270	chr2	115351659	115364366	12707	cn=3	1	W2_600k
CNVR_1271	chr2	115543255	115556049	12794	cn=3	1	Hybrid_600k
CNVR_1272	chr2	115888314	115935631	47317	cn=1	1	B1_600k
CNVR_1273	chr2	116067294	116465258	397964	cn=0,cn=1	25	B1_50k_b,B1_600k,B2_42k
CNVR_1274	chr2	116596911	116662419	65508	cn=3	1	B1_50k_b
CNVR_1275	chr2	116693269	116747473	54204	cn=3	1	W1_50k_w
CNVR_1276	chr2	116804258	116903129	98871	cn=3	2	Hybrid_600k,B1_50k_b
CNVR_1277	chr2	116952215	117001448	49233	cn=1	1	W1_600k
CNVR_1278	chr2	117239495	117251699	12204	cn=1	1	W2_600k
CNVR_1279	chr2	117478956	117516840	37884	cn=3	1	W2_50k_w
CNVR_1280	chr2	118046303	118077019	30716	cn=3	1	B2_42k
CNVR_1281	chr2	118277011	118650266	373255	cn=1,cn=3	3	B1_50k_b,B1_600k,B2_42k
CNVR_1282	chr2	119361320	119447010	85690	cn=1,cn=3	2	Hybrid_600k,W1_50k_w
CNVR_1283	chr2	119947981	120092215	144234	cn=3	2	B2_42k
CNVR_1284	chr2	120215364	120237383	22019	cn=3	1	Hybrid_600k
CNVR_1285	chr2	120384011	120503399	119388	cn=1,cn=3	9	Hybrid_600k,W2_50k_w,W2_600k,B1_600k
CNVR_1286	chr2	120565298	120975629	410331	cn=3	3	W2_50k_b,B1_50k_b
CNVR_1287	chr2	120996491	121013628	17137	cn=1,cn=3	6	Hybrid_600k,W1_600k,W2_600k,B1_600k
CNVR_1288	chr2	121086237	121096523	10286	cn=3	1	Hybrid_600k
CNVR_1289	chr2	121501443	121789233	287790	cn=1,cn=3	9	W2_600k,B2_42k
CNVR_1290	chr2	121952948	123645494	1692546	cn=0,cn=1,cn=3	27	Hybrid_600k,W2_600k,B1_50k_b,B1_600k,B2_42k
CNVR_1291	chr2	123745229	123962236	217007	cn=1,cn=3	3	W2_50k_w,W2_600k
CNVR_1292	chr2	124112981	124232330	119349	cn=1	1	B2_42k
CNVR_1293	chr2	124376225	124479413	103188	cn=3	1	B1_50k_b
CNVR_1294	chr2	124490820	124520363	29543	cn=1	9	B1_600k
CNVR_1295	chr2	124527631	124791487	263856	cn=1,cn=3	12	W2_50k_b,W2_50k_w,B1_50k_b,B2_42k
CNVR_1296	chr2	124895455	124966251	70796	cn=3	1	B1_50k_b
CNVR_1297	chr2	125091833	125133694	41861	cn=1	1	W2_50k_w
CNVR_1298	chr2	125275905	125290063	14158	cn=3	1	B1_50k_b
CNVR_1299	chr2	125334933	125346919	11986	cn=1	3	W2_600k
CNVR_1300	chr2	126034928	126112225	77297	cn=3	1	B1_50k_b
CNVR_1301	chr2	126224671	126283227	58556	cn=3	1	W2_50k_b
CNVR_1302	chr2	127033097	127283634	250537	cn=1,cn=3	3	Hybrid_600k,B1_50k_b
CNVR_1303	chr2	127718070	127854905	136835	cn=1,cn=3	4	Hybrid_600k,B2_42k
CNVR_1304	chr2	128030188	128199185	168997	cn=3	2	B1_50k_b
CNVR_1305	chr2	128216403	128234368	17965	cn=3	1	Hybrid_600k
CNVR_1306	chr2	128280871	128466549	185678	cn=1,cn=3	3	B1_50k_b
CNVR_1307	chr2	128527624	128544216	16592	cn=3	1	Hybrid_600k
CNVR_1308	chr2	128564561	129004273	439712	cn=1,cn=3	8	Hybrid_600k,W1_50k_w,W2_50k_w,B1_600k,B2_42k
CNVR_1309	chr2	129088942	129180330	91388	cn=3	73	B1_50k_b,B1_600k
CNVR_1310	chr2	129200246	129216446	16200	cn=1	1	B1_600k
CNVR_1311	chr2	129393219	129398348	5129	cn=3	1	W2_600k
CNVR_1312	chr2	129442635	129589422	146787	cn=3	5	W1_50k_w,B2_42k
CNVR_1313	chr2	129806277	129815267	8990	cn=3	1	Hybrid_600k
CNVR_1314	chr2	130293928	130362014	68086	cn=3	1	B1_50k_b
CNVR_1315	chr2	130457594	130471977	14383	cn=3	1	Hybrid_600k
CNVR_1316	chr2	130738413	130740703	2290	cn=3	1	B1_50k_b
CNVR_1317	chr2	130783887	130793084	9197	cn=3	1	Hybrid_600k
CNVR_1318	chr2	130830788	130869586	38798	cn=3	2	Hybrid_600k
CNVR_1319	chr2	131093801	131299693	205892	cn=3	4	B1_50k_b
CNVR_1320	chr2	131339858	131906501	566643	cn=0,cn=1,cn=3	36	Hybrid_600k,W1_50k_w,W2_600k,B1_50k_b,B1_600k
CNVR_1321	chr2	131956398	132145836	189438	cn=3	2	B1_50k_b
CNVR_1322	chr2	132238609	132277634	39025	cn=3	1	Hybrid_600k
CNVR_1323	chr2	132377805	132678531	300726	cn=0,cn=1,cn=3	82	W1_600k,B2_42k
CNVR_1324	chr2	132948930	132974974	26044	cn=3	1	Hybrid_600k
CNVR_1325	chr2	133302254	133339077	36823	cn=3	1	W1_50k_w
CNVR_1326	chr2	133995601	134007725	12124	cn=3	1	W1_600k
CNVR_1327	chr2	134104359	134506426	402067	cn=3	2	W2_50k_w,B1_50k_b
CNVR_1328	chr2	135900741	135963840	63099	cn=3	7	W2_50k_w
CNVR_1329	chr2	136712162	136747582	35420	cn=1,cn=3	3	Hybrid_600k,W2_600k
CNVR_1330	chr2	136773121	137826276	1053155	cn=3	2	W2_50k_b,B1_50k_b
CNVR_1331	chr2	137929244	138085097	155853	cn=3	4	B1_50k_b
CNVR_1332	chr2	138209782	138306218	96436	cn=3	1	B1_50k_b
CNVR_1333	chr2	138332967	138410813	77846	cn=3	1	W2_50k_w
CNVR_1334	chr2	138683875	139440461	756586	cn=1,cn=3	18	Hybrid_600k,W2_50k_b,B1_50k_b,B2_42k
CNVR_1335	chr2	139518444	139625762	107318	cn=3	1	B1_50k_b
CNVR_1336	chr2	140112892	140168897	56005	cn=1	1	B1_50k_b
CNVR_1337	chr2	140540948	140866549	325601	cn=1,cn=3	6	Hybrid_600k,B1_50k_b,B2_42k
CNVR_1338	chr2	140891932	140905869	13937	cn=3	1	Hybrid_600k
CNVR_1339	chr2	141190942	141216130	25188	cn=3	1	Hybrid_600k
CNVR_1340	chr2	141348501	141519263	170762	cn=1,cn=3	8	B1_50k_b,B2_42k
CNVR_1341	chr2	141590520	141692765	102245	cn=3	1	B1_50k_b
CNVR_1342	chr2	141929839	142037802	107963	cn=3	1	B1_50k_b
CNVR_1343	chr2	142177738	142190475	12737	cn=3	1	Hybrid_600k
CNVR_1344	chr2	142204900	142229460	24560	cn=3	1	W2_50k_w
CNVR_1345	chr2	142269493	142278724	9231	cn=3	1	Hybrid_600k
CNVR_1346	chr2	142630908	142642625	11717	cn=3	1	Hybrid_600k
CNVR_1347	chr2	142683754	142808149	124395	cn=3	2	W1_50k_w,B1_600k
CNVR_1348	chr2	142934942	142980888	45946	cn=1	2	B1_600k
CNVR_1349	chr2	143109102	143156984	47882	cn=3	1	W1_50k_w
CNVR_1350	chr2	143214908	143259938	45030	cn=3	1	Hybrid_600k
CNVR_1351	chr2	143300692	143312520	11828	cn=3	1	Hybrid_600k
CNVR_1352	chr2	143437276	143529326	92050	cn=1,cn=3	3	Hybrid_600k,B1_600k,B2_42k
CNVR_1353	chr2	143554113	144007406	453293	cn=1,cn=3	10	Hybrid_600k,W1_50k_w,W1_600k,B1_50k_b
CNVR_1354	chr2	144502377	144892428	390051	cn=3	4	W1_50k_w,B1_50k_b,B2_42k
CNVR_1355	chr2	145046003	145084006	38003	cn=3	1	Hybrid_600k
CNVR_1356	chr2	145250746	145497083	246337	cn=3	3	W2_50k_w,B1_50k_b
CNVR_1357	chr2	145647192	145656793	9601	cn=3	1	Hybrid_600k
CNVR_1358	chr2	146076809	146319101	242292	cn=1,cn=3	4	Hybrid_600k,B2_42k
CNVR_1359	chr2	146544485	146563722	19237	cn=1	1	B1_600k
CNVR_1360	chr2	147439318	147478587	39269	cn=3	1	W1_50k_w
CNVR_1361	chr2	147533163	147550916	17753	cn=1,cn=3	2	Hybrid_600k,B1_600k
CNVR_1362	chr2	147594429	147655094	60665	cn=3	2	Hybrid_600k
CNVR_1363	chr2	148016336	148805605	789269	cn=0,cn=1,cn=3	43	Hybrid_600k,B1_50k_b,B1_600k
CNVR_1364	chr20	94591	111629	17038	cn=3	1	Hybrid_600k
CNVR_1365	chr20	153286	217081	63795	cn=3	1	Hybrid_600k
CNVR_1366	chr20	455256	464649	9393	cn=3	1	B1_600k
CNVR_1367	chr20	483139	496846	13707	cn=1	1	B1_600k
CNVR_1368	chr20	530948	735492	204544	cn=1	1	B2_42k
CNVR_1369	chr20	886524	985822	99298	cn=1,cn=3	3	B1_50k_b,B1_600k
CNVR_1370	chr20	1847719	1930480	82761	cn=1	1	B2_42k
CNVR_1371	chr20	1982595	2037059	54464	cn=3	1	B2_42k
CNVR_1372	chr20	2207671	2395334	187663	cn=3	12	W2_50k_b,W2_600k,B1_50k_b
CNVR_1373	chr20	2578484	2661322	82838	cn=3	1	B1_50k_b
CNVR_1374	chr20	2689030	2814523	125493	cn=1,cn=3	7	W1_600k,B1_50k_b,B1_600k
CNVR_1375	chr20	2877168	2895479	18311	cn=3	1	B1_50k_b
CNVR_1376	chr20	2955679	3030965	75286	cn=3	3	W1_50k_w,W2_600k
CNVR_1377	chr20	3129553	3203148	73595	cn=3	1	W2_50k_b
CNVR_1378	chr20	3227738	3236310	8572	cn=3	2	Hybrid_600k
CNVR_1379	chr20	3278124	4922389	1644265	cn=0,cn=1,cn=3	21	Hybrid_600k,B1_50k_b,B1_600k,B2_42k
CNVR_1380	chr20	5139195	5237320	98125	cn=3	4	W1_600k,B1_50k_b
CNVR_1381	chr20	5244331	5252989	8658	cn=3	1	Hybrid_600k
CNVR_1382	chr20	5258710	5959855	701145	cn=1,cn=3	31	Hybrid_600k,W1_50k_w,W1_600k,W2_50k_b,W2_50k_w,W2_600k,B2_42k
CNVR_1383	chr20	6091653	6144294	52641	cn=3	1	B2_42k
CNVR_1384	chr20	6209253	6266856	57603	cn=1	1	B1_50k_b
CNVR_1385	chr20	6312174	6328462	16288	cn=1	2	W1_600k
CNVR_1386	chr20	6346195	6398276	52081	cn=1	1	B1_600k
CNVR_1387	chr20	6569866	6765148	195282	cn=1,cn=3	2	W1_50k_w,B1_600k
CNVR_1388	chr20	6772054	6780091	8037	cn=1	2	W2_600k
CNVR_1389	chr20	6923610	7036132	112522	cn=3	1	W1_50k_w
CNVR_1390	chr20	7562623	8105626	543003	cn=1,cn=3	5	W1_50k_w,W2_50k_w
CNVR_1391	chr20	8574403	8900555	326152	cn=1,cn=3	20	Hybrid_600k,W1_50k_w,W2_50k_b,W2_50k_w,W2_600k,B1_50k_b
CNVR_1392	chr20	8990416	9128994	138578	cn=3	2	W1_600k,B1_50k_b
CNVR_1393	chr20	9163618	9403316	239698	cn=3	6	W1_50k_w,B1_50k_b,B2_42k
CNVR_1394	chr20	9427407	9527364	99957	cn=1,cn=3	3	W2_50k_w,B1_50k_b,B2_42k
CNVR_1395	chr20	9665059	10455659	790600	cn=0,cn=1,cn=3	34	Hybrid_600k,W1_50k_w,W2_50k_b,W2_50k_w,B1_50k_b,B1_600k,B2_42k
CNVR_1396	chr20	10512982	11578768	1065786	cn=0,cn=1,cn=3	62	Hybrid_600k,W2_50k_b,W2_600k,B1_50k_b,B1_600k,B2_42k
CNVR_1397	chr20	11594795	11817485	222690	cn=1,cn=3	4	W1_600k,W2_50k_w,B1_50k_b
CNVR_1398	chr20	11870163	11889065	18902	cn=3	1	Hybrid_600k
CNVR_1399	chr20	11940774	11958226	17452	cn=3	2	Hybrid_600k,W2_50k_w
CNVR_1400	chr20	12042817	12045331	2514	cn=3	1	W2_50k_w
CNVR_1401	chr20	12072049	12078062	6013	cn=3	1	Hybrid_600k
CNVR_1402	chr20	12163488	12212881	49393	cn=3	1	B2_42k
CNVR_1403	chr20	12221608	12353988	132380	cn=3	2	W2_50k_w
CNVR_1404	chr20	12384871	12717636	332765	cn=1,cn=3	5	Hybrid_600k,W1_50k_w,B1_50k_b
CNVR_1405	chr20	12759267	13811835	1052568	cn=1,cn=3	31	Hybrid_600k,B1_50k_b,B1_600k,B2_42k
CNVR_1406	chr20	14182982	14301468	118486	cn=1,cn=3	13	W2_50k_b,W2_50k_w,B1_50k_b,B2_42k
CNVR_1407	chr21	264461	395828	131367	cn=3	2	W2_50k_b
CNVR_1408	chr21	463623	910876	447253	cn=0,cn=1,cn=3	24	Hybrid_600k,W2_50k_b,W2_600k,B1_50k_b,B2_42k
CNVR_1409	chr21	989374	1477996	488622	cn=0,cn=1,cn=3	27	Hybrid_600k,W1_50k_w,W2_50k_b,W2_50k_w,B1_50k_b
CNVR_1410	chr21	1636378	1663223	26845	cn=3	1	Hybrid_600k
CNVR_1411	chr21	1850618	1922120	71502	cn=1	17	W2_600k,B1_600k,B2_42k
CNVR_1412	chr21	1953866	2035567	81701	cn=1,cn=3	4	Hybrid_600k,W1_50k_w,W2_50k_w
CNVR_1413	chr21	2159309	2196185	36876	cn=3	1	W2_50k_b
CNVR_1414	chr21	2220094	2229810	9716	cn=1	1	B1_600k
CNVR_1415	chr21	2240918	2339069	98151	cn=3	4	W2_50k_b,W2_50k_w,B1_50k_b
CNVR_1416	chr21	2410213	2441521	31308	cn=3	1	W2_50k_w
CNVR_1417	chr21	2631101	2783494	152393	cn=3	1	W1_50k_w
CNVR_1418	chr21	2787241	3195880	408639	cn=0,cn=1,cn=3,cn=4	21	Hybrid_600k,W2_50k_b,B1_50k_b
CNVR_1419	chr21	3349419	3356606	7187	cn=3	1	Hybrid_600k
CNVR_1420	chr21	3432221	3552034	119813	cn=0,cn=1	3	W1_600k,W2_50k_b
CNVR_1421	chr21	3607762	3613179	5417	cn=3	1	Hybrid_600k
CNVR_1422	chr21	3650969	3671700	20731	cn=3	2	Hybrid_600k
CNVR_1423	chr21	3706078	3724113	18035	cn=3	1	Hybrid_600k
CNVR_1424	chr21	3784060	3878447	94387	cn=3	4	Hybrid_600k,B1_50k_b
CNVR_1425	chr21	3894029	3907219	13190	cn=3	1	Hybrid_600k
CNVR_1426	chr21	3947581	4031809	84228	cn=3	2	B1_50k_b
CNVR_1427	chr21	4062035	4081725	19690	cn=3	1	B1_50k_b
CNVR_1428	chr21	4131464	4435214	303750	cn=1,cn=3	9	Hybrid_600k,W2_50k_b,W2_50k_w,B1_50k_b,B2_42k
CNVR_1429	chr21	4469950	4479833	9883	cn=3	1	B1_600k
CNVR_1430	chr21	4543326	4671763	128437	cn=3	1	B1_50k_b
CNVR_1431	chr21	4902025	4917397	15372	cn=3	1	Hybrid_600k
CNVR_1432	chr21	4930563	4976063	45500	cn=3	1	W2_50k_b
CNVR_1433	chr21	5031245	5212357	181112	cn=1,cn=3	5	B1_50k_b,B2_42k
CNVR_1434	chr21	5444972	5636546	191574	cn=1,cn=3	8	W2_50k_w,B1_50k_b
CNVR_1435	chr21	5644170	5650569	6399	cn=1	1	W1_600k
CNVR_1436	chr21	5754089	5921018	166929	cn=1,cn=3	3	B1_50k_b
CNVR_1437	chr21	5949895	5964025	14130	cn=3	1	W2_50k_w
CNVR_1438	chr21	6118678	6121713	3035	cn=3	1	W1_50k_w
CNVR_1439	chr21	6141128	6152964	11836	cn=3	1	W2_50k_w
CNVR_1440	chr21	6357440	6686992	329552	cn=3	11	W1_50k_w,W2_50k_b,W2_50k_w,W2_600k,B1_50k_b
CNVR_1441	chr21	6751954	6789108	37154	cn=1,cn=3	16	W1_50k_w,B1_50k_b
CNVR_1442	chr22	195858	212164	16306	cn=3	1	Hybrid_600k
CNVR_1443	chr22	238743	473148	234405	cn=3	3	Hybrid_600k,W2_600k
CNVR_1444	chr22	512281	1666226	1153945	cn=3	18	Hybrid_600k,W1_50k_w,W2_50k_b,W2_50k_w,B1_50k_b
CNVR_1445	chr22	2118409	2393347	274938	cn=1,cn=3	12	Hybrid_600k,W2_50k_b,B1_50k_b,B2_42k
CNVR_1446	chr22	2474556	3765219	1290663	cn=0,cn=1,cn=3	20	Hybrid_600k,W2_50k_b,W2_600k,B1_50k_b,B1_600k
CNVR_1447	chr22	3833963	3857747	23784	cn=3	1	B1_50k_b
CNVR_1448	chr22	3892845	3898257	5412	cn=3	1	B1_50k_b
CNVR_1449	chr22	3947896	4079726	131830	cn=0,cn=1,cn=3	26	Hybrid_600k,W1_50k_w,W2_50k_b,B1_50k_b,B1_600k,B2_42k
CNVR_1450	chr23	21741	254891	233150	cn=3	8	Hybrid_600k,W2_50k_b,B1_50k_b
CNVR_1451	chr23	318196	517960	199764	cn=1,cn=3	3	W2_50k_w,B1_50k_b,B1_600k
CNVR_1452	chr23	819169	1188678	369509	cn=3	6	Hybrid_600k,W2_50k_b,W2_50k_w
CNVR_1453	chr23	1211914	1213078	1164	cn=1	1	W1_600k
CNVR_1454	chr23	1299457	1377181	77724	cn=3	2	B1_50k_b
CNVR_1455	chr23	1396294	1434436	38142	cn=1	2	B1_50k_b
CNVR_1456	chr23	1454196	1458777	4581	cn=3	1	Hybrid_600k
CNVR_1457	chr23	1633440	1886960	253520	cn=0,cn=1,cn=3	16	W1_50k_w,W2_50k_w,W2_600k,B1_50k_b
CNVR_1458	chr23	1900476	2070824	170348	cn=1	2	B1_50k_b
CNVR_1459	chr23	2169580	2361790	192210	cn=0,cn=1,cn=3	79	Hybrid_600k,W1_50k_w,W2_50k_b,B1_50k_b,B1_600k
CNVR_1460	chr23	2467573	2575250	107677	cn=0,cn=3	82	W2_50k_b,B1_50k_b,B1_600k
CNVR_1461	chr23	2713020	3016260	303240	cn=1,cn=3	14	Hybrid_600k,W1_50k_w,W2_50k_b,B1_50k_b,B2_42k
CNVR_1462	chr23	3080139	3256341	176202	cn=1,cn=3	4	Hybrid_600k,W1_50k_w,W2_50k_w,B1_50k_b
CNVR_1463	chr23	3294718	3297883	3165	cn=3	1	Hybrid_600k
CNVR_1464	chr23	3357844	3445133	87289	cn=1,cn=3	2	W1_50k_w,B1_50k_b
CNVR_1465	chr23	3508131	3666903	158772	cn=1,cn=3	6	Hybrid_600k,B1_50k_b
CNVR_1466	chr23	3777011	3955144	178133	cn=1,cn=3	8	Hybrid_600k,W2_600k,B1_50k_b,B2_42k
CNVR_1467	chr23	3982276	4522180	539904	cn=1,cn=3	17	Hybrid_600k,W1_50k_w,W2_50k_w,W2_600k,B1_50k_b,B1_600k,B2_42k
CNVR_1468	chr23	4523331	4558068	34737	cn=3	1	Hybrid_600k
CNVR_1469	chr23	4680342	4689017	8675	cn=3	1	Hybrid_600k
CNVR_1470	chr23	4795796	5705036	909240	cn=0,cn=1,cn=3	24	Hybrid_600k,W1_50k_w,W2_50k_b,W2_600k,B1_50k_b,B2_42k
CNVR_1471	chr24	13994	207043	193049	cn=3	1	B1_50k_b
CNVR_1472	chr24	234044	322676	88632	cn=3	3	W1_50k_w,W2_50k_w
CNVR_1473	chr24	368572	566468	197896	cn=3	4	Hybrid_600k,W1_50k_w,B1_50k_b
CNVR_1474	chr24	586855	2684912	2098057	cn=0,cn=1,cn=3	96	Hybrid_600k,W1_50k_w,W1_600k,W2_50k_b,W2_50k_w,W2_600k,B1_50k_b,B1_600k,B2_42k
CNVR_1475	chr24	2708415	2715625	7210	cn=3	1	Hybrid_600k
CNVR_1476	chr24	2729690	3000068	270378	cn=1,cn=3	9	W2_50k_b,W2_50k_w,B1_50k_b,B2_42k
CNVR_1477	chr24	3008910	3050884	41974	cn=3	1	W2_50k_w
CNVR_1478	chr24	3228479	3239977	11498	cn=1,cn=3	2	Hybrid_600k,W2_600k
CNVR_1479	chr24	3288473	3404385	115912	cn=1,cn=3	2	B1_50k_b
CNVR_1480	chr24	3451841	3659487	207646	cn=3	2	W2_50k_b
CNVR_1481	chr24	3711260	3714620	3360	cn=3	1	W1_600k
CNVR_1482	chr24	3953456	3969015	15559	cn=1	1	B1_50k_b
CNVR_1483	chr24	3995941	4024414	28473	cn=3	1	B1_50k_b
CNVR_1484	chr24	4059380	4093184	33804	cn=3	7	W2_50k_b
CNVR_1485	chr24	4218197	4489830	271633	cn=1,cn=3	23	W2_50k_b,W2_50k_w,B1_50k_b
CNVR_1486	chr24	4641008	4653157	12149	cn=1,cn=3	2	B1_50k_b,B1_600k
CNVR_1487	chr24	4725630	4740228	14598	cn=3	1	Hybrid_600k
CNVR_1488	chr24	4807659	4819828	12169	cn=3	1	Hybrid_600k
CNVR_1489	chr24	4844876	4854955	10079	cn=3	1	Hybrid_600k
CNVR_1490	chr24	4921001	4961991	40990	cn=3	1	W2_50k_b
CNVR_1491	chr24	5052688	5188660	135972	cn=1,cn=3	5	W1_50k_w,W2_50k_b,B1_50k_b,B2_42k
CNVR_1492	chr24	5255793	5292702	36909	cn=1	10	W1_50k_w
CNVR_1493	chr24	5300961	5462378	161417	cn=0,cn=1,cn=3	7	W1_50k_w,W2_50k_b,W2_50k_w
CNVR_1494	chr24	5611028	6310786	699758	cn=1,cn=3	14	Hybrid_600k,W1_50k_w,W2_50k_b,B1_50k_b,B1_600k,B2_42k
CNVR_1495	chr25	1802	136514	134712	cn=1,cn=3	7	W1_50k_w,W2_50k_b,W2_50k_w,W2_600k,B1_50k_b
CNVR_1496	chr25	295659	552489	256830	cn=1,cn=3	24	Hybrid_600k,W1_50k_w,W2_50k_b,W2_50k_w,B1_50k_b
CNVR_1497	chr25	564074	1774834	1210760	cn=0,cn=1,cn=3	57	Hybrid_600k,W1_50k_w,W2_50k_b,W2_50k_w,W2_600k,B1_50k_b,B1_600k,B2_42k
CNVR_1498	chr25	2076560	2106421	29861	cn=1,cn=3	4	W2_50k_b,B1_50k_b
CNVR_1499	chr26	480590	483785	3195	cn=3	1	Hybrid_600k
CNVR_1500	chr26	587440	810527	223087	cn=1,cn=3	7	Hybrid_600k,W2_600k,B1_50k_b
CNVR_1501	chr26	817755	823520	5765	cn=1	2	W1_600k
CNVR_1502	chr26	861440	921357	59917	cn=1,cn=3	3	W1_600k,W2_50k_w
CNVR_1503	chr26	926280	1458797	532517	cn=1,cn=3	20	W1_50k_w,W2_50k_b,B1_50k_b,B2_42k
CNVR_1504	chr26	1485137	1617603	132466	cn=3	4	W2_50k_w
CNVR_1505	chr26	1668979	2092483	423504	cn=1,cn=3	10	Hybrid_600k,W1_50k_w,W2_50k_w,B1_50k_b,B2_42k
CNVR_1506	chr26	2205559	2212742	7183	cn=3	2	Hybrid_600k
CNVR_1507	chr26	2295791	2297275	1484	cn=0	1	B1_600k
CNVR_1508	chr26	2314764	2488136	173372	cn=1,cn=3	5	W1_50k_w,B1_50k_b,B2_42k
CNVR_1509	chr26	2516441	2523596	7155	cn=3	7	B2_42k
CNVR_1510	chr26	2600192	3032752	432560	cn=3	17	W1_50k_w,W2_50k_b,W2_50k_w,B1_50k_b
CNVR_1511	chr26	3038753	3055170	16417	cn=1	1	B1_50k_b
CNVR_1512	chr26	3091650	3113408	21758	cn=3	1	B1_50k_b
CNVR_1513	chr26	3207513	3213342	5829	cn=1	1	W1_600k
CNVR_1514	chr26	3330812	3336397	5585	cn=1	1	W1_600k
CNVR_1515	chr26	3545892	3556604	10712	cn=1	1	W1_600k
CNVR_1516	chr26	3582065	3702645	120580	cn=1,cn=3	9	B1_50k_b,B2_42k
CNVR_1517	chr26	3837838	3915673	77835	cn=1,cn=3	3	Hybrid_600k,W2_600k,B2_42k
CNVR_1518	chr26	4036149	4266393	230244	cn=0,cn=1,cn=3	11	W2_50k_b,W2_50k_w,B1_50k_b
CNVR_1519	chr26	4306429	4451189	144760	cn=3	4	Hybrid_600k,W2_600k,B1_50k_b
CNVR_1520	chr26	4534315	4656352	122037	cn=3	5	W2_50k_b,W2_50k_w
CNVR_1521	chr26	4867703	4981248	113545	cn=1	2	B2_42k
CNVR_1522	chr26	4986252	5013483	27231	cn=3	1	W2_50k_w
CNVR_1523	chr26	5178001	5231140	53139	cn=1,cn=3	13	B1_50k_b
CNVR_1524	chr27	2694	108206	105512	cn=3	9	W2_50k_b,W2_600k,B1_50k_b,B2_42k
CNVR_1525	chr27	141257	182064	40807	cn=3	2	Hybrid_600k
CNVR_1526	chr27	204314	367262	162948	cn=1,cn=3	93	Hybrid_600k,W2_600k,B1_600k
CNVR_1527	chr27	433347	434939	1592	cn=3	1	W2_600k
CNVR_1528	chr27	444561	730872	286311	cn=1,cn=3	23	Hybrid_600k,W2_50k_w,W2_600k,B1_600k,B2_42k
CNVR_1529	chr27	823235	1081323	258088	cn=3	8	W2_50k_b,B1_50k_b
CNVR_1530	chr27	1158834	1163593	4759	cn=3	1	Hybrid_600k
CNVR_1531	chr27	1187185	1193977	6792	cn=3	1	Hybrid_600k
CNVR_1532	chr27	1221717	1227952	6235	cn=1	1	W2_600k
CNVR_1533	chr27	1294982	1326122	31140	cn=1	1	W2_50k_w
CNVR_1534	chr27	1382424	1619950	237526	cn=1,cn=3	13	Hybrid_600k,B1_50k_b,B2_42k
CNVR_1535	chr27	1710341	1719895	9554	cn=3	1	Hybrid_600k
CNVR_1536	chr27	1739424	2537016	797592	cn=1,cn=3	46	Hybrid_600k,W1_50k_w,W1_600k,W2_50k_b,W2_50k_w,B1_50k_b,B1_600k,B2_42k
CNVR_1537	chr27	2606558	2650964	44406	cn=1,cn=3	2	W2_50k_b,W2_600k
CNVR_1538	chr27	2671144	2685489	14345	cn=3	1	Hybrid_600k
CNVR_1539	chr27	2725397	3043436	318039	cn=0,cn=1,cn=3,cn=4	20	W1_50k_w,W2_50k_b,W2_50k_w,B1_50k_b,B1_600k
CNVR_1540	chr27	3134724	3401548	266824	cn=1,cn=3	5	Hybrid_600k,W1_50k_w,W2_50k_w,B1_50k_b
CNVR_1541	chr27	3492321	3693105	200784	cn=1,cn=3	15	W1_50k_w,W2_50k_b,W2_50k_w,B1_50k_b,B1_600k
CNVR_1542	chr27	3839443	4124448	285005	cn=1,cn=3	17	Hybrid_600k,W1_50k_w,W2_50k_b,W2_50k_w,B1_50k_b,B1_600k
CNVR_1543	chr27	4170967	4180790	9823	cn=0	2	B1_50k_b
CNVR_1544	chr27	4205913	4236490	30577	cn=1,cn=3	3	Hybrid_600k,W2_600k
CNVR_1545	chr27	4269178	4274179	5001	cn=3	1	Hybrid_600k
CNVR_1546	chr27	4274858	4748607	473749	cn=0,cn=1,cn=3	36	Hybrid_600k,W1_50k_w,W2_50k_b,W2_50k_w,B1_50k_b,B2_42k
CNVR_1547	chr27	4754442	5206814	452372	cn=0,cn=1,cn=3	22	Hybrid_600k,W1_50k_w,W2_50k_b,W2_600k,B1_50k_b
CNVR_1548	chr28	112056	253776	141720	cn=1	2	W1_50k_w
CNVR_1549	chr28	494736	555651	60915	cn=3	1	B1_50k_b
CNVR_1550	chr28	615558	1300373	684815	cn=0,cn=1,cn=3	32	Hybrid_600k,W1_50k_w,W1_600k,W2_50k_b,W2_50k_w,B1_50k_b,B1_600k
CNVR_1551	chr28	1446443	1557705	111262	cn=3	2	B1_50k_b
CNVR_1552	chr28	1619661	1836118	216457	cn=1,cn=3	15	W1_50k_w,W2_50k_b,B1_50k_b
CNVR_1553	chr28	1837584	1840121	2537	cn=1	1	B1_600k
CNVR_1554	chr28	1952923	1976757	23834	cn=1	4	B1_50k_b
CNVR_1555	chr28	2046075	2053096	7021	cn=3	1	Hybrid_600k
CNVR_1556	chr28	2079210	3445354	1366144	cn=0,cn=1,cn=3	98	Hybrid_600k,W1_50k_w,W1_600k,W2_50k_b,W2_50k_w,W2_600k,B1_50k_b,B1_600k,B2_42k
CNVR_1557	chr28	3454977	3490939	35962	cn=3	1	W2_50k_b
CNVR_1558	chr28	3598053	3819684	221631	cn=0,cn=1,cn=3	10	W1_50k_w,W2_50k_b,W2_50k_w,B1_50k_b,B2_42k
CNVR_1559	chr28	3833403	3849288	15885	cn=0	1	W2_50k_b
CNVR_1560	chr28	3866410	3880665	14255	cn=3	1	W2_600k
CNVR_1561	chr28	3935130	3956467	21337	cn=3	2	Hybrid_600k
CNVR_1562	chr28	4009822	4013064	3242	cn=3	1	Hybrid_600k
CNVR_1563	chr28	4024773	4285879	261106	cn=1,cn=3	2	B1_50k_b
CNVR_1564	chr28	4485062	4671528	186466	cn=0,cn=1	5	B1_50k_b,B1_600k
CNVR_1565	chr28	4712620	4737299	24679	cn=3	3	B1_50k_b,B2_42k
CNVR_1566	chr3	329027	445296	116269	cn=3	1	W2_50k_w
CNVR_1567	chr3	537167	653591	116424	cn=3	2	W2_50k_b,B2_42k
CNVR_1568	chr3	1092392	1112428	20036	cn=1	1	B1_600k
CNVR_1569	chr3	1469482	1982708	513226	cn=0,cn=1,cn=3	21	W1_50k_w,B1_50k_b,B2_42k
CNVR_1570	chr3	2209608	2255065	45457	cn=1	2	B2_42k
CNVR_1571	chr3	2851049	2858867	7818	cn=1	2	B1_600k
CNVR_1572	chr3	2928876	3274577	345701	cn=1,cn=3	5	W1_50k_w,B1_50k_b
CNVR_1573	chr3	3458557	3810374	351817	cn=1,cn=3	4	W2_50k_b,B1_50k_b
CNVR_1574	chr3	3886602	4534142	647540	cn=1,cn=3	11	Hybrid_600k,W2_50k_b,W2_50k_w,B1_50k_b,B1_600k,B2_42k
CNVR_1575	chr3	4595114	4614191	19077	cn=3	2	W2_50k_w
CNVR_1576	chr3	4856168	4988683	132515	cn=3	1	B1_50k_b
CNVR_1577	chr3	5376155	5388100	11945	cn=3	1	Hybrid_600k
CNVR_1578	chr3	5444120	5472972	28852	cn=3	1	Hybrid_600k
CNVR_1579	chr3	5502067	5521446	19379	cn=3	1	Hybrid_600k
CNVR_1580	chr3	6925475	6945797	20322	cn=3	1	Hybrid_600k
CNVR_1581	chr3	7275448	7361456	86008	cn=1,cn=3	6	W2_50k_w,B1_50k_b
CNVR_1582	chr3	7679630	7735633	56003	cn=3	3	W1_50k_w
CNVR_1583	chr3	7939104	8026680	87576	cn=1,cn=3	13	W1_50k_w,W2_50k_b,W2_50k_w,W2_600k
CNVR_1584	chr3	8286268	8342315	56047	cn=1	2	B2_42k
CNVR_1585	chr3	8658483	8860988	202505	cn=3	5	B1_50k_b
CNVR_1586	chr3	8883108	8899977	16869	cn=3	1	Hybrid_600k
CNVR_1587	chr3	8941189	8962125	20936	cn=3	1	Hybrid_600k
CNVR_1588	chr3	8978131	9334991	356860	cn=1,cn=3	25	Hybrid_600k,W1_50k_w,W2_50k_b,W2_600k,B1_50k_b
CNVR_1589	chr3	9582957	9758626	175669	cn=3	5	Hybrid_600k,W2_50k_b
CNVR_1590	chr3	9776496	9816483	39987	cn=3	1	B2_42k
CNVR_1591	chr3	9830594	10003101	172507	cn=3	4	W1_50k_w,W2_50k_w,B1_50k_b
CNVR_1592	chr3	10035842	10530707	494865	cn=3	11	Hybrid_600k,W2_50k_b,W2_50k_w,B1_50k_b
CNVR_1593	chr3	10545982	10561580	15598	cn=3	1	W1_600k
CNVR_1594	chr3	10622665	10637223	14558	cn=3	1	W2_600k
CNVR_1595	chr3	10648370	10697560	49190	cn=1	1	Hybrid_600k
CNVR_1596	chr3	10713496	11005052	291556	cn=1,cn=3	5	Hybrid_600k,B1_50k_b,B1_600k
CNVR_1597	chr3	11493697	11518465	24768	cn=3	1	B1_50k_b
CNVR_1598	chr3	12191856	12217255	25399	cn=3	1	Hybrid_600k
CNVR_1599	chr3	12452956	13385562	932606	cn=3	7	B1_50k_b
CNVR_1600	chr3	13590443	13607594	17151	cn=3	2	Hybrid_600k
CNVR_1601	chr3	13691499	13747463	55964	cn=3	2	Hybrid_600k,W2_50k_w
CNVR_1602	chr3	13855998	13875495	19497	cn=3	2	W1_50k_w
CNVR_1603	chr3	13983345	14004697	21352	cn=3	1	Hybrid_600k
CNVR_1604	chr3	14326288	14352934	26646	cn=3	1	W2_50k_w
CNVR_1605	chr3	14379167	14395161	15994	cn=3	1	Hybrid_600k
CNVR_1606	chr3	14750059	15166640	416581	cn=1,cn=3	20	Hybrid_600k,W1_50k_w,W2_50k_w,B1_50k_b
CNVR_1607	chr3	15461534	15695895	234361	cn=1,cn=3	14	W2_50k_b,B2_42k
CNVR_1608	chr3	15713130	15729567	16437	cn=3	1	Hybrid_600k
CNVR_1609	chr3	15745573	15761235	15662	cn=1	2	W1_600k
CNVR_1610	chr3	16149288	16235146	85858	cn=1	1	Hybrid_600k
CNVR_1611	chr3	16483467	16653110	169643	cn=3	2	B1_50k_b
CNVR_1612	chr3	16675461	16701371	25910	cn=3	1	Hybrid_600k
CNVR_1613	chr3	16820875	16946707	125832	cn=1,cn=3	5	Hybrid_600k,W1_50k_w,W2_50k_b,W2_600k
CNVR_1614	chr3	17181273	17194610	13337	cn=3	1	Hybrid_600k
CNVR_1615	chr3	17583823	17987065	403242	cn=1	8	B1_50k_b
CNVR_1616	chr3	18023432	18046505	23073	cn=3	1	Hybrid_600k
CNVR_1617	chr3	18409255	18451427	42172	cn=3	1	Hybrid_600k
CNVR_1618	chr3	18870510	18890585	20075	cn=3	1	W2_600k
CNVR_1619	chr3	19039629	19156235	116606	cn=1	3	W1_600k,B2_42k
CNVR_1620	chr3	19196229	19203871	7642	cn=1	1	B1_600k
CNVR_1621	chr3	19449474	19486589	37115	cn=1	1	B1_600k
CNVR_1622	chr3	19665985	19851071	185086	cn=1,cn=3	3	B2_42k
CNVR_1623	chr3	20425231	20432006	6775	cn=3	1	Hybrid_600k
CNVR_1624	chr3	20512601	20525978	13377	cn=0,cn=3	3	Hybrid_600k,W2_50k_b
CNVR_1625	chr3	20690851	20735571	44720	cn=3	1	Hybrid_600k
CNVR_1626	chr3	21068186	21570946	502760	cn=0,cn=1,cn=3	88	B1_50k_b,B1_600k
CNVR_1627	chr3	21656896	21676532	19636	cn=1	3	W1_600k,B1_600k
CNVR_1628	chr3	21722483	21768910	46427	cn=1	1	B1_600k
CNVR_1629	chr3	21798635	21811204	12569	cn=3	1	B1_50k_b
CNVR_1630	chr3	21933513	21944567	11054	cn=1	1	B1_600k
CNVR_1631	chr3	22055847	22066760	10913	cn=3	1	Hybrid_600k
CNVR_1632	chr3	22163419	22208801	45382	cn=3	1	W2_50k_b
CNVR_1633	chr3	22365963	22794542	428579	cn=0,cn=1,cn=3	241	Hybrid_600k,B1_50k_b,B1_600k,B2_42k
CNVR_1634	chr3	22986731	23012665	25934	cn=1	1	B1_600k
CNVR_1635	chr3	23094051	23114220	20169	cn=3	1	Hybrid_600k
CNVR_1636	chr3	23309751	23334559	24808	cn=1	1	B1_600k
CNVR_1637	chr3	24012340	24016473	4133	cn=3	1	Hybrid_600k
CNVR_1638	chr3	24068385	24096567	28182	cn=3	1	B1_50k_b
CNVR_1639	chr3	24329409	24850505	521096	cn=3	3	B1_50k_b
CNVR_1640	chr3	25204084	25276931	72847	cn=3	2	Hybrid_600k,W2_50k_b
CNVR_1641	chr3	25516978	25532639	15661	cn=3	1	Hybrid_600k
CNVR_1642	chr3	25694573	25904049	209476	cn=3	1	B1_50k_b
CNVR_1643	chr3	25941479	25963195	21716	cn=3	1	Hybrid_600k
CNVR_1644	chr3	26096323	26201987	105664	cn=1	2	W2_50k_b
CNVR_1645	chr3	26281182	28027016	1745834	cn=1,cn=3	105	Hybrid_600k,W1_50k_w,W1_600k,W2_50k_w,W2_600k,B1_50k_b,B1_600k
CNVR_1646	chr3	28143730	28165002	21272	cn=0	1	W2_50k_b
CNVR_1647	chr3	28238148	28249822	11674	cn=3	1	Hybrid_600k
CNVR_1648	chr3	28360694	28448966	88272	cn=0	1	B1_50k_b
CNVR_1649	chr3	28473707	28489495	15788	cn=1	1	B1_600k
CNVR_1650	chr3	28686104	28710121	24017	cn=1	1	W2_600k
CNVR_1651	chr3	28767838	28902516	134678	cn=1,cn=3	9	B2_42k
CNVR_1652	chr3	29114887	29236197	121310	cn=3	1	B1_50k_b
CNVR_1653	chr3	29390295	29511353	121058	cn=1,cn=3	5	B1_50k_b
CNVR_1654	chr3	29578197	30840921	1262724	cn=1,cn=3	42	Hybrid_600k,W2_50k_b,W2_50k_w,B1_50k_b,B2_42k
CNVR_1655	chr3	30962680	30966187	3507	cn=1	1	W1_600k
CNVR_1656	chr3	31135663	31144319	8656	cn=3	1	W2_600k
CNVR_1657	chr3	31598175	31627031	28856	cn=1	7	Hybrid_600k,W2_600k
CNVR_1658	chr3	31938508	31995619	57111	cn=1,cn=3	3	Hybrid_600k,W2_600k,B2_42k
CNVR_1659	chr3	32013026	32270782	257756	cn=3	5	W1_50k_w,W2_50k_w,B1_50k_b,B2_42k
CNVR_1660	chr3	32307044	32727594	420550	cn=1,cn=3	6	Hybrid_600k,W2_50k_b,W2_600k,B1_50k_b
CNVR_1661	chr3	32730902	32751911	21009	cn=1,cn=3	5	W1_600k,W2_600k
CNVR_1662	chr3	32904353	32926231	21878	cn=3	1	W1_50k_w
CNVR_1663	chr3	32968441	32979589	11148	cn=3	1	Hybrid_600k
CNVR_1664	chr3	33122438	33130389	7951	cn=3	1	W2_600k
CNVR_1665	chr3	33206304	33291318	85014	cn=1	1	W2_600k
CNVR_1666	chr3	33415481	33580860	165379	cn=3	7	W2_50k_w,B1_50k_b
CNVR_1667	chr3	33806179	33824140	17961	cn=3	1	Hybrid_600k
CNVR_1668	chr3	33950339	34267979	317640	cn=1,cn=3	13	Hybrid_600k,W1_50k_w,W1_600k,W2_50k_b,W2_600k,B1_50k_b
CNVR_1669	chr3	34321952	35348013	1026061	cn=1,cn=3	36	W2_50k_b,W2_50k_w,B1_50k_b,B2_42k
CNVR_1670	chr3	35586592	35858809	272217	cn=1,cn=3	2	B1_50k_b,B2_42k
CNVR_1671	chr3	36096875	36169368	72493	cn=1	1	B2_42k
CNVR_1672	chr3	36197826	36323650	125824	cn=1,cn=3	20	Hybrid_600k,B2_42k
CNVR_1673	chr3	36571868	36753614	181746	cn=1	1	B2_42k
CNVR_1674	chr3	36812410	36831817	19407	cn=1	1	B1_600k
CNVR_1675	chr3	36843116	36851852	8736	cn=1	1	W1_600k
CNVR_1676	chr3	37079878	37227101	147223	cn=1,cn=3	9	W1_50k_w,B1_600k
CNVR_1677	chr3	37294095	37333286	39191	cn=3	1	Hybrid_600k
CNVR_1678	chr3	37417035	37595823	178788	cn=3	4	Hybrid_600k,W2_50k_w,W2_600k,B1_50k_b
CNVR_1679	chr3	37683310	37694334	11024	cn=1	1	B1_600k
CNVR_1680	chr3	37703723	37797598	93875	cn=3	3	W1_50k_w,W2_600k
CNVR_1681	chr3	38012670	38331759	319089	cn=1	4	W2_50k_b,B1_600k
CNVR_1682	chr3	38518481	38640949	122468	cn=1,cn=3	2	W2_600k,B1_50k_b
CNVR_1683	chr3	38975069	39459208	484139	cn=1,cn=3	39	Hybrid_600k,W1_50k_w,W2_50k_b,W2_50k_w,B1_50k_b,B1_600k
CNVR_1684	chr3	39548574	39740536	191962	cn=1,cn=3	16	Hybrid_600k,W1_50k_w,W2_50k_b,W2_50k_w,B2_42k
CNVR_1685	chr3	39902562	40049706	147144	cn=3	1	B1_50k_b
CNVR_1686	chr3	40516965	40527566	10601	cn=1	3	B1_600k
CNVR_1687	chr3	40839869	40861126	21257	cn=3	2	Hybrid_600k
CNVR_1688	chr3	40902669	40929735	27066	cn=3	1	W2_600k
CNVR_1689	chr3	41166492	41323762	157270	cn=3	2	W1_50k_w
CNVR_1690	chr3	41444408	41736138	291730	cn=3	14	W1_50k_w,W2_50k_w
CNVR_1691	chr3	41870049	41905497	35448	cn=0	1	B1_50k_b
CNVR_1692	chr3	41982099	42798669	816570	cn=1,cn=3	12	Hybrid_600k,W1_600k,B1_50k_b,B1_600k,B2_42k
CNVR_1693	chr3	42828371	42875753	47382	cn=1	1	W1_600k
CNVR_1694	chr3	43041372	43153554	112182	cn=1	1	B2_42k
CNVR_1695	chr3	43203642	43242941	39299	cn=3	1	Hybrid_600k
CNVR_1696	chr3	43295359	43513202	217843	cn=1,cn=3	4	B1_50k_b,B2_42k
CNVR_1697	chr3	43805728	44165761	360033	cn=1,cn=3	3	Hybrid_600k,B1_50k_b,B2_42k
CNVR_1698	chr3	44199067	44218522	19455	cn=3	1	W2_50k_b
CNVR_1699	chr3	44302718	44415763	113045	cn=3	1	W2_50k_w
CNVR_1700	chr3	44722342	44732986	10644	cn=3	1	Hybrid_600k
CNVR_1701	chr3	44848338	45330487	482149	cn=1,cn=3	5	B1_50k_b,B2_42k
CNVR_1702	chr3	45518977	45857196	338219	cn=1,cn=3	3	W2_600k,B1_50k_b,B1_600k
CNVR_1703	chr3	45929137	46257531	328394	cn=1	8	W2_50k_w
CNVR_1704	chr3	46750118	46982771	232653	cn=1,cn=3	36	W1_50k_w,W2_50k_b,B1_50k_b
CNVR_1705	chr3	47711832	47742984	31152	cn=1,cn=3	5	Hybrid_600k,W2_600k
CNVR_1706	chr3	48113888	48130519	16631	cn=1	2	W2_600k
CNVR_1707	chr3	48462361	48686784	224423	cn=3	1	W1_50k_w
CNVR_1708	chr3	49201625	49213581	11956	cn=3	1	Hybrid_600k
CNVR_1709	chr3	50241688	50314042	72354	cn=3	2	Hybrid_600k,B2_42k
CNVR_1710	chr3	50414703	51777074	1362371	cn=1,cn=3	41	W1_50k_w,W2_50k_w,W2_600k,B1_50k_b
CNVR_1711	chr3	52113622	52119338	5716	cn=3	1	W1_600k
CNVR_1712	chr3	52328556	52575096	246540	cn=1,cn=3	3	Hybrid_600k,B2_42k
CNVR_1713	chr3	52819772	52833373	13601	cn=3	1	Hybrid_600k
CNVR_1714	chr3	53203371	53411653	208282	cn=1,cn=3	2	B2_42k
CNVR_1715	chr3	53456995	53702365	245370	cn=1,cn=3	11	W2_50k_b,B1_50k_b
CNVR_1716	chr3	53900340	54191172	290832	cn=1,cn=3	3	W2_50k_b,B1_50k_b
CNVR_1717	chr3	54437421	54467419	29998	cn=3	1	Hybrid_600k
CNVR_1718	chr3	54657601	54720729	63128	cn=3	1	W2_50k_b
CNVR_1719	chr3	54826738	54832650	5912	cn=3	1	W1_600k
CNVR_1720	chr3	55087586	55139567	51981	cn=3	3	Hybrid_600k,W1_50k_w
CNVR_1721	chr3	55144051	55659373	515322	cn=0,cn=1,cn=3	23	W1_50k_w,B1_50k_b,B1_600k
CNVR_1722	chr3	55792268	55854280	62012	cn=0,cn=1,cn=3	15	W1_50k_w,W2_50k_w
CNVR_1723	chr3	56053649	56088123	34474	cn=3	2	B2_42k
CNVR_1724	chr3	56147387	56170891	23504	cn=1	1	B1_50k_b
CNVR_1725	chr3	56578821	56660380	81559	cn=3	3	Hybrid_600k,B1_50k_b
CNVR_1726	chr3	56688256	57057438	369182	cn=3	1	B1_50k_b
CNVR_1727	chr3	57065304	57208502	143198	cn=1,cn=3	8	B2_42k
CNVR_1728	chr3	57308610	57331614	23004	cn=3	1	Hybrid_600k
CNVR_1729	chr3	57416153	57485470	69317	cn=3	2	B1_50k_b
CNVR_1730	chr3	57580872	57600803	19931	cn=3	1	Hybrid_600k
CNVR_1731	chr3	57633576	57648540	14964	cn=3	1	Hybrid_600k
CNVR_1732	chr3	57725802	57913027	187225	cn=1,cn=3	2	B1_50k_b,B2_42k
CNVR_1733	chr3	58218555	58515632	297077	cn=1,cn=3	9	W1_50k_w,B1_50k_b
CNVR_1734	chr3	58643871	58651814	7943	cn=1	1	B1_600k
CNVR_1735	chr3	58875637	59229506	353869	cn=1,cn=3	10	W1_50k_w,W2_50k_w,B1_50k_b
CNVR_1736	chr3	59248632	59280765	32133	cn=1	1	B1_600k
CNVR_1737	chr3	59330047	59437957	107910	cn=1,cn=3	5	W1_600k,W2_50k_b,B1_50k_b,B1_600k
CNVR_1738	chr3	59661109	59684148	23039	cn=1	1	B1_600k
CNVR_1739	chr3	59691525	59798649	107124	cn=1	2	B2_42k
CNVR_1740	chr3	60050164	60056661	6497	cn=3	1	W2_600k
CNVR_1741	chr3	60288281	60815047	526766	cn=3	12	Hybrid_600k,W2_50k_b,B1_50k_b
CNVR_1742	chr3	60872204	60940111	67907	cn=1	1	B1_600k
CNVR_1743	chr3	61013730	61250652	236922	cn=1,cn=3	14	Hybrid_600k,B1_50k_b,B2_42k
CNVR_1744	chr3	61467827	61480892	13065	cn=3	12	Hybrid_600k
CNVR_1745	chr3	61583246	61628552	45306	cn=3	1	W2_50k_w
CNVR_1746	chr3	62118678	62231921	113243	cn=3	1	B2_42k
CNVR_1747	chr3	62260921	62266872	5951	cn=1	1	B1_600k
CNVR_1748	chr3	62443463	62456136	12673	cn=3	1	Hybrid_600k
CNVR_1749	chr3	62680501	62744760	64259	cn=1,cn=3	2	Hybrid_600k,B1_50k_b
CNVR_1750	chr3	62800649	62813343	12694	cn=3	1	W2_600k
CNVR_1751	chr3	62887076	63002279	115203	cn=0,cn=1	3	Hybrid_600k,W2_600k,B1_50k_b
CNVR_1752	chr3	63012050	63393381	381331	cn=3	2	B1_50k_b
CNVR_1753	chr3	63973809	63993169	19360	cn=3	1	Hybrid_600k
CNVR_1754	chr3	64482140	64712979	230839	cn=1	2	B2_42k
CNVR_1755	chr3	64772509	64784804	12295	cn=1	1	Hybrid_600k
CNVR_1756	chr3	64820760	64872486	51726	cn=3	1	B1_50k_b
CNVR_1757	chr3	64880690	64906715	26025	cn=3	1	Hybrid_600k
CNVR_1758	chr3	65167872	65238617	70745	cn=1	6	B2_42k
CNVR_1759	chr3	65450204	65498330	48126	cn=3	1	Hybrid_600k
CNVR_1760	chr3	65607626	65643014	35388	cn=1,cn=3	2	Hybrid_600k,W2_50k_b
CNVR_1761	chr3	65652605	65686901	34296	cn=3	1	B2_42k
CNVR_1762	chr3	65838149	65856494	18345	cn=3	1	Hybrid_600k
CNVR_1763	chr3	65860203	65869739	9536	cn=3	1	Hybrid_600k
CNVR_1764	chr3	66026293	66533998	507705	cn=1,cn=3	16	W2_50k_w,B1_50k_b
CNVR_1765	chr3	66976588	67287660	311072	cn=1,cn=3	17	W2_50k_b,W2_50k_w,B1_50k_b,B1_600k
CNVR_1766	chr3	67410733	67769212	358479	cn=1,cn=3	2	W2_50k_w,B1_600k
CNVR_1767	chr3	67952544	67962732	10188	cn=3	1	Hybrid_600k
CNVR_1768	chr3	67997970	68332498	334528	cn=1,cn=3	27	W1_50k_w,W2_50k_b,W2_600k,B1_600k
CNVR_1769	chr3	68351951	68432900	80949	cn=3	1	B2_42k
CNVR_1770	chr3	68520267	68620896	100629	cn=1,cn=3	3	B1_600k
CNVR_1771	chr3	68912204	69232179	319975	cn=1,cn=3	9	Hybrid_600k,B2_42k
CNVR_1772	chr3	69457467	69509071	51604	cn=1	1	B2_42k
CNVR_1773	chr3	69612346	69718084	105738	cn=1,cn=3	3	W2_600k,B2_42k
CNVR_1774	chr3	69743881	69926583	182702	cn=1,cn=3	3	B1_50k_b,B2_42k
CNVR_1775	chr3	70000211	70520252	520041	cn=0,cn=1,cn=3	17	Hybrid_600k,W2_50k_b,W2_600k,B1_50k_b
CNVR_1776	chr3	70563339	70619017	55678	cn=3	1	W1_50k_w
CNVR_1777	chr3	70851808	71189611	337803	cn=1,cn=3	7	W1_50k_w,W2_50k_w,B1_50k_b
CNVR_1778	chr3	71937095	72124929	187834	cn=1,cn=3	3	W2_600k,B1_50k_b
CNVR_1779	chr3	72210116	72231038	20922	cn=3	1	Hybrid_600k
CNVR_1780	chr3	72386327	72636926	250599	cn=1	3	Hybrid_600k,B1_50k_b
CNVR_1781	chr3	72877448	72904320	26872	cn=3	6	W1_600k
CNVR_1782	chr3	73710633	73718198	7565	cn=3	1	W2_600k
CNVR_1783	chr3	73836526	74252950	416424	cn=0,cn=3	3	W1_50k_w,B1_50k_b
CNVR_1784	chr3	74478995	74855580	376585	cn=1,cn=3	8	W1_50k_w,W2_50k_b,W2_50k_w,B1_50k_b
CNVR_1785	chr3	74895961	74941626	45665	cn=3	1	B1_50k_b
CNVR_1786	chr3	75079103	75121864	42761	cn=3	11	Hybrid_600k,W1_50k_w
CNVR_1787	chr3	75134833	75883035	748202	cn=1,cn=3	12	Hybrid_600k,W2_50k_w,W2_600k,B1_50k_b,B1_600k,B2_42k
CNVR_1788	chr3	75943741	75991092	47351	cn=3	8	W1_50k_w,W2_50k_w
CNVR_1789	chr3	76003468	76023180	19712	cn=3	1	W1_600k
CNVR_1790	chr3	76261821	78950411	2688590	cn=1,cn=3	51	Hybrid_600k,W1_50k_w,W1_600k,W2_50k_w,B1_50k_b,B1_600k
CNVR_1791	chr3	79053106	79235329	182223	cn=1,cn=3	2	Hybrid_600k,W1_50k_w
CNVR_1792	chr3	79618145	79623580	5435	cn=3	1	W1_600k
CNVR_1793	chr3	79649818	79656512	6694	cn=3	1	Hybrid_600k
CNVR_1794	chr3	79751937	79800672	48735	cn=3	3	Hybrid_600k
CNVR_1795	chr3	79936869	80022543	85674	cn=1,cn=3	7	W2_50k_w,B2_42k
CNVR_1796	chr3	80903691	80925781	22090	cn=3	1	W2_600k
CNVR_1797	chr3	80932921	80944196	11275	cn=3	1	Hybrid_600k
CNVR_1798	chr3	81611945	81622747	10802	cn=3	1	Hybrid_600k
CNVR_1799	chr3	81778083	82066054	287971	cn=1,cn=3	8	Hybrid_600k,W1_50k_w,W1_600k,B1_50k_b
CNVR_1800	chr3	82139141	82154457	15316	cn=3	1	Hybrid_600k
CNVR_1801	chr3	82329212	82333970	4758	cn=3	1	Hybrid_600k
CNVR_1802	chr3	82345672	82511721	166049	cn=3	3	Hybrid_600k,W1_50k_w
CNVR_1803	chr3	82536390	82628926	92536	cn=1	8	B1_50k_b
CNVR_1804	chr3	82823660	82837844	14184	cn=3	1	W2_600k
CNVR_1805	chr3	83085794	83092577	6783	cn=3	1	W2_600k
CNVR_1806	chr3	83155360	83273466	118106	cn=3	2	W1_50k_w,B2_42k
CNVR_1807	chr3	83503504	83517436	13932	cn=3	1	Hybrid_600k
CNVR_1808	chr3	83558219	83569411	11192	cn=3	1	W2_600k
CNVR_1809	chr3	83684193	83739830	55637	cn=3	1	B2_42k
CNVR_1810	chr3	84661093	85699534	1038441	cn=1,cn=3	12	Hybrid_600k,W1_600k,W2_50k_w,B2_42k
CNVR_1811	chr3	86070937	86086903	15966	cn=3	1	Hybrid_600k
CNVR_1812	chr3	86142207	86172160	29953	cn=3	1	Hybrid_600k
CNVR_1813	chr3	86429580	86480797	51217	cn=3	1	W2_50k_b
CNVR_1814	chr3	86514426	86545919	31493	cn=3	1	W1_50k_w
CNVR_1815	chr3	86959034	86986835	27801	cn=3	1	W1_600k
CNVR_1816	chr3	87498969	87537479	38510	cn=1	1	B2_42k
CNVR_1817	chr3	87596436	87631422	34986	cn=3	1	B1_50k_b
CNVR_1818	chr3	87716015	87787577	71562	cn=1	2	B1_50k_b
CNVR_1819	chr3	87870547	87910497	39950	cn=3	1	Hybrid_600k
CNVR_1820	chr3	88020053	88073164	53111	cn=3	2	W2_600k,B2_42k
CNVR_1821	chr3	88372705	88410370	37665	cn=1,cn=3	5	W2_600k,B1_600k
CNVR_1822	chr3	89433499	89524264	90765	cn=3	2	Hybrid_600k,B1_600k
CNVR_1823	chr3	89747752	89758087	10335	cn=3	1	W1_600k
CNVR_1824	chr3	90016804	90393485	376681	cn=1	5	W2_50k_b,B2_42k
CNVR_1825	chr3	90405284	90418152	12868	cn=3	1	Hybrid_600k
CNVR_1826	chr3	90421202	90488845	67643	cn=3	2	W2_50k_w
CNVR_1827	chr3	90579079	90589647	10568	cn=3	1	W2_600k
CNVR_1828	chr3	90836495	90845445	8950	cn=3	1	W2_600k
CNVR_1829	chr3	91023960	91211026	187066	cn=1,cn=3	6	W2_50k_w,B1_50k_b,B2_42k
CNVR_1830	chr3	91250534	91309420	58886	cn=3	1	W2_50k_w
CNVR_1831	chr3	91631576	91656887	25311	cn=3	1	Hybrid_600k
CNVR_1832	chr3	91908849	91994678	85829	cn=1,cn=3	4	B2_42k
CNVR_1833	chr3	92064096	92121132	57036	cn=3	1	W1_50k_w
CNVR_1834	chr3	92486028	92772681	286653	cn=3	2	W2_600k,B1_50k_b
CNVR_1835	chr3	93201392	93223041	21649	cn=1	3	Hybrid_600k
CNVR_1836	chr3	93517926	93528136	10210	cn=3	1	Hybrid_600k
CNVR_1837	chr3	93662361	93686061	23700	cn=3	1	B1_50k_b
CNVR_1838	chr3	93858444	93871561	13117	cn=3	1	Hybrid_600k
CNVR_1839	chr3	94073204	94561050	487846	cn=1,cn=3	13	W1_50k_w,W2_50k_w,W2_600k,B1_50k_b
CNVR_1840	chr3	94809149	94927139	117990	cn=3	2	W2_600k,B1_50k_b
CNVR_1841	chr3	94961510	94981563	20053	cn=3	1	W2_600k
CNVR_1842	chr3	95476459	95604991	128532	cn=1,cn=3	13	Hybrid_600k,W1_600k,W2_600k,B1_50k_b,B2_42k
CNVR_1843	chr3	96003992	96187820	183828	cn=1,cn=3	19	W1_50k_w,W2_50k_b,W2_50k_w,B1_50k_b
CNVR_1844	chr3	96188084	96451939	263855	cn=1,cn=3	6	W1_50k_w,B2_42k
CNVR_1845	chr3	96729440	96976227	246787	cn=1,cn=3	4	Hybrid_600k,W1_50k_w,B1_50k_b,B2_42k
CNVR_1846	chr3	97586145	97694492	108347	cn=1	1	B1_50k_b
CNVR_1847	chr3	97920398	97933951	13553	cn=1	1	B1_600k
CNVR_1848	chr3	98692134	98706583	14449	cn=1	1	W2_600k
CNVR_1849	chr3	98887720	98940365	52645	cn=3	1	B2_42k
CNVR_1850	chr3	98979463	99018758	39295	cn=3	2	W2_50k_w,W2_600k
CNVR_1851	chr3	99104436	99120303	15867	cn=1	1	B1_600k
CNVR_1852	chr3	99145708	99155179	9471	cn=3	1	Hybrid_600k
CNVR_1853	chr3	99177026	99205269	28243	cn=3	1	B1_50k_b
CNVR_1854	chr3	99277904	100010836	732932	cn=1,cn=3	19	W2_50k_b,W2_50k_w,W2_600k,B1_50k_b,B2_42k
CNVR_1855	chr3	100031191	100039769	8578	cn=3	1	W2_600k
CNVR_1856	chr3	100105911	100326750	220839	cn=1,cn=3	10	B1_50k_b
CNVR_1857	chr3	100680530	100706278	25748	cn=3	1	B1_50k_b
CNVR_1858	chr3	100917514	100977398	59884	cn=3	3	Hybrid_600k
CNVR_1859	chr3	101262823	102420824	1158001	cn=0,cn=1,cn=3	65	Hybrid_600k,W1_50k_w,W2_600k,B1_50k_b,B1_600k,B2_42k
CNVR_1860	chr3	103034028	103218311	184283	cn=3	1	B1_50k_b
CNVR_1861	chr3	103354238	103433725	79487	cn=3	2	B2_42k
CNVR_1862	chr3	103500100	103847380	347280	cn=1,cn=3	4	W2_50k_w,B1_50k_b
CNVR_1863	chr3	104032477	104309490	277013	cn=0,cn=1,cn=3	4	W1_50k_w,B1_50k_b
CNVR_1864	chr3	104486959	104621912	134953	cn=1,cn=3	4	W1_50k_w,B1_600k
CNVR_1865	chr3	104625457	104932652	307195	cn=1,cn=3	6	Hybrid_600k,W2_50k_b,B1_50k_b,B1_600k
CNVR_1866	chr3	105007742	105027476	19734	cn=3	1	Hybrid_600k
CNVR_1867	chr3	105144253	105167044	22791	cn=1,cn=3	2	W1_600k,W2_50k_b
CNVR_1868	chr3	105448307	105970759	522452	cn=1,cn=3	38	Hybrid_600k,B1_50k_b
CNVR_1869	chr3	106023936	106863493	839557	cn=0,cn=1,cn=3	54	Hybrid_600k,W1_50k_w,W1_600k,W2_50k_b,W2_50k_w,W2_600k,B1_50k_b
CNVR_1870	chr3	106888093	107008211	120118	cn=3	9	W2_50k_w,B1_50k_b
CNVR_1871	chr3	107013516	107020513	6997	cn=1	1	B1_600k
CNVR_1872	chr3	107214067	107234991	20924	cn=3	1	W2_600k
CNVR_1873	chr3	107356015	107803493	447478	cn=1,cn=3	12	W2_50k_w,B1_50k_b,B2_42k
CNVR_1874	chr3	108059531	108363558	304027	cn=1,cn=3	2	B1_50k_b,B1_600k
CNVR_1875	chr3	108693016	108745462	52446	cn=3	1	B2_42k
CNVR_1876	chr3	108785859	108800652	14793	cn=3	1	W2_600k
CNVR_1877	chr3	108879586	108980498	100912	cn=3	1	W2_50k_b
CNVR_1878	chr3	109167987	109296229	128242	cn=3	8	B1_50k_b
CNVR_1879	chr3	109378991	109770129	391138	cn=1,cn=3	14	Hybrid_600k,W2_600k,B1_50k_b,B2_42k
CNVR_1880	chr3	109819068	109842351	23283	cn=1	2	B1_600k
CNVR_1881	chr3	109935867	109960777	24910	cn=1	2	B1_600k
CNVR_1882	chr3	110282819	110418583	135764	cn=1,cn=3	3	B2_42k
CNVR_1883	chr4	72804	143433	70629	cn=1,cn=3	2	B1_50k_b
CNVR_1884	chr4	438706	1176422	737716	cn=1,cn=3	40	Hybrid_600k,W2_50k_b,W2_600k,B1_50k_b,B2_42k
CNVR_1885	chr4	1285645	1385136	99491	cn=1,cn=3	5	W2_600k,B2_42k
CNVR_1886	chr4	1408322	1988930	580608	cn=1,cn=3	20	W1_50k_w,W2_50k_b,W2_50k_w,W2_600k,B1_50k_b,B2_42k
CNVR_1887	chr4	2013225	2553499	540274	cn=0,cn=1,cn=3	27	Hybrid_600k,W1_50k_w,W2_50k_b,W2_50k_w,B1_50k_b,B1_600k,B2_42k
CNVR_1888	chr4	2964129	3177175	213046	cn=1,cn=3	9	W1_50k_w,W2_50k_b,B1_50k_b,B1_600k
CNVR_1889	chr4	3319765	3344542	24777	cn=3	1	W2_50k_w
CNVR_1890	chr4	3366840	3474861	108021	cn=1,cn=3	3	W1_50k_w,B1_600k
CNVR_1891	chr4	3486601	3510995	24394	cn=3	1	B1_50k_b
CNVR_1892	chr4	3660488	3695606	35118	cn=3	2	Hybrid_600k
CNVR_1893	chr4	3733029	3878450	145421	cn=1,cn=3	5	B1_50k_b,B1_600k,B2_42k
CNVR_1894	chr4	3990862	4122326	131464	cn=3	2	W2_50k_w,B1_50k_b
CNVR_1895	chr4	4456474	4465691	9217	cn=3	1	Hybrid_600k
CNVR_1896	chr4	4874305	4990321	116016	cn=3	1	B1_50k_b
CNVR_1897	chr4	5019571	5255074	235503	cn=1,cn=3	11	W2_50k_b,B1_50k_b,B2_42k
CNVR_1898	chr4	5327565	5458315	130750	cn=3	3	W2_50k_w,B1_50k_b
CNVR_1899	chr4	5530196	5557264	27068	cn=3	1	Hybrid_600k
CNVR_1900	chr4	5647479	5705856	58377	cn=3	2	W1_50k_w,W2_50k_b
CNVR_1901	chr4	5930590	6294667	364077	cn=3	2	Hybrid_600k,B1_50k_b
CNVR_1902	chr4	6449055	6459515	10460	cn=1	1	B1_600k
CNVR_1903	chr4	6609608	6632115	22507	cn=3	1	W1_600k
CNVR_1904	chr4	6701357	7293539	592182	cn=1	3	W1_50k_w
CNVR_1905	chr4	7855077	9181376	1326299	cn=1,cn=3	22	Hybrid_600k,W1_50k_w,W1_600k,B1_50k_b,B1_600k,B2_42k
CNVR_1906	chr4	9277007	9415972	138965	cn=3	8	Hybrid_600k,W2_50k_w
CNVR_1907	chr4	9427912	9573487	145575	cn=1	12	W1_600k,B2_42k
CNVR_1908	chr4	9670794	9677995	7201	cn=3	1	Hybrid_600k
CNVR_1909	chr4	9712263	9832910	120647	cn=3	1	B1_50k_b
CNVR_1910	chr4	9846650	10056047	209397	cn=1,cn=3	3	W1_600k,B1_50k_b
CNVR_1911	chr4	10474374	10489329	14955	cn=3	4	Hybrid_600k,W2_600k
CNVR_1912	chr4	10506095	11198157	692062	cn=1,cn=3	26	W1_50k_w,W2_50k_b,B1_50k_b,B2_42k
CNVR_1913	chr4	11307888	11553008	245120	cn=3	2	Hybrid_600k,W2_50k_b
CNVR_1914	chr4	11623511	11629240	5729	cn=3	1	Hybrid_600k
CNVR_1915	chr4	11695550	11820057	124507	cn=1,cn=3	4	W1_600k,W2_50k_b
CNVR_1916	chr4	11866913	11981107	114194	cn=3	2	Hybrid_600k,W1_50k_w
CNVR_1917	chr4	12031819	12064325	32506	cn=3	1	B2_42k
CNVR_1918	chr4	12226484	12239357	12873	cn=3	1	Hybrid_600k
CNVR_1919	chr4	12280180	12449929	169749	cn=3	5	W2_50k_b,B1_50k_b
CNVR_1920	chr4	12458143	12478814	20671	cn=3	1	Hybrid_600k
CNVR_1921	chr4	12479936	12489957	10021	cn=1	1	Hybrid_600k
CNVR_1922	chr4	12589011	13302447	713436	cn=1,cn=3	18	Hybrid_600k,W1_50k_w,W2_50k_b,W2_50k_w,B1_50k_b
CNVR_1923	chr4	13428128	13488583	60455	cn=3	2	Hybrid_600k,B1_50k_b
CNVR_1924	chr4	13566357	13582522	16165	cn=3	1	W2_50k_w
CNVR_1925	chr4	13599489	13612816	13327	cn=3	2	W2_600k
CNVR_1926	chr4	13723986	13870698	146712	cn=1,cn=3	12	W1_600k,W2_50k_w,B1_50k_b
CNVR_1927	chr4	14213259	14222670	9411	cn=3	2	B1_50k_b
CNVR_1928	chr4	14312178	14461957	149779	cn=3	1	B1_50k_b
CNVR_1929	chr4	14849527	15154931	305404	cn=1,cn=3	10	Hybrid_600k,W2_600k,B1_50k_b
CNVR_1930	chr4	15315122	15743327	428205	cn=3	19	Hybrid_600k,W2_50k_w,W2_600k,B1_50k_b
CNVR_1931	chr4	15990646	16162883	172237	cn=3	2	W2_50k_b,B1_50k_b
CNVR_1932	chr4	16249317	17610391	1361074	cn=3	8	W2_50k_b,W2_50k_w,B1_50k_b,B2_42k
CNVR_1933	chr4	17852227	18146800	294573	cn=3	1	B1_50k_b
CNVR_1934	chr4	19016840	19105165	88325	cn=1,cn=3	7	Hybrid_600k,B1_600k
CNVR_1935	chr4	19193906	19215131	21225	cn=0,cn=1	4	B1_600k
CNVR_1936	chr4	19267439	19280550	13111	cn=1	3	W2_600k
CNVR_1937	chr4	19996237	20078000	81763	cn=1	7	W2_50k_b
CNVR_1938	chr4	20587908	20602017	14109	cn=3	1	W2_600k
CNVR_1939	chr4	20732870	20815363	82493	cn=3	3	W1_50k_w,W2_600k
CNVR_1940	chr4	20823733	20942321	118588	cn=1	1	B2_42k
CNVR_1941	chr4	20959292	20989597	30305	cn=3	1	Hybrid_600k
CNVR_1942	chr4	21016303	21148530	132227	cn=3	1	W1_50k_w
CNVR_1943	chr4	21678673	21686948	8275	cn=3	1	Hybrid_600k
CNVR_1944	chr4	21877220	21923292	46072	cn=3	1	Hybrid_600k
CNVR_1945	chr4	21977984	22023562	45578	cn=1	1	B1_600k
CNVR_1946	chr4	22046328	22053589	7261	cn=3	1	Hybrid_600k
CNVR_1947	chr4	22136068	22314111	178043	cn=1,cn=3	3	B1_50k_b
CNVR_1948	chr4	22482692	22846272	363580	cn=3	4	W2_50k_w,W2_600k,B1_50k_b
CNVR_1949	chr4	22856638	22878552	21914	cn=1,cn=3	3	W2_50k_w,W2_600k
CNVR_1950	chr4	22990589	23044178	53589	cn=0,cn=3	6	Hybrid_600k,W1_600k
CNVR_1951	chr4	23076429	23676316	599887	cn=1,cn=3	13	Hybrid_600k,W2_50k_w,B1_50k_b
CNVR_1952	chr4	24179785	24234913	55128	cn=1	1	B2_42k
CNVR_1953	chr4	24269498	24283094	13596	cn=3	2	W2_600k
CNVR_1954	chr4	24693585	24702360	8775	cn=1	1	B2_42k
CNVR_1955	chr4	24719627	24863944	144317	cn=1,cn=3	8	W2_50k_b,B1_50k_b
CNVR_1956	chr4	24868256	25001358	133102	cn=1	2	W1_50k_w
CNVR_1957	chr4	25188737	25209503	20766	cn=3	1	Hybrid_600k
CNVR_1958	chr4	25612556	25805344	192788	cn=3	1	W1_50k_w
CNVR_1959	chr4	26408782	26554781	145999	cn=1	3	B1_50k_b
CNVR_1960	chr4	26716776	26724884	8108	cn=3	1	B1_600k
CNVR_1961	chr4	26864995	26892223	27228	cn=3	1	W1_600k
CNVR_1962	chr4	26924016	27035205	111189	cn=3	1	Hybrid_600k
CNVR_1963	chr4	27101674	27125158	23484	cn=3	1	W2_600k
CNVR_1964	chr4	27139625	27349639	210014	cn=1,cn=3	2	W2_600k,B1_50k_b
CNVR_1965	chr4	27374512	27550964	176452	cn=1	1	B1_600k
CNVR_1966	chr4	27836448	27932943	96495	cn=1,cn=3	3	W2_600k,B2_42k
CNVR_1967	chr4	27962948	28178263	215315	cn=3	3	B1_50k_b
CNVR_1968	chr4	28363451	28378952	15501	cn=1	1	B1_600k
CNVR_1969	chr4	28460324	28787447	327123	cn=0,cn=1,cn=3	11	B1_50k_b,B2_42k
CNVR_1970	chr4	28938737	28957980	19243	cn=3	1	W2_600k
CNVR_1971	chr4	28980974	29024046	43072	cn=1,cn=3	2	Hybrid_600k,B1_600k
CNVR_1972	chr4	29297490	29343824	46334	cn=3	1	W2_50k_w
CNVR_1973	chr4	29478045	29486956	8911	cn=3	1	Hybrid_600k
CNVR_1974	chr4	29489660	29497033	7373	cn=3	2	W2_600k
CNVR_1975	chr4	29873086	29994342	121256	cn=3	5	W1_50k_w
CNVR_1976	chr4	30177425	30291909	114484	cn=1	3	Hybrid_600k,W2_600k,B1_50k_b
CNVR_1977	chr4	30332474	31353940	1021466	cn=1,cn=3	30	W1_50k_w,W1_600k,W2_50k_b,W2_600k,B1_50k_b,B2_42k
CNVR_1978	chr4	31650261	32058591	408330	cn=3	20	W2_50k_b,B1_50k_b
CNVR_1979	chr4	32743248	32751121	7873	cn=3	1	W2_600k
CNVR_1980	chr4	32786989	32919772	132783	cn=3	2	B1_50k_b
CNVR_1981	chr4	32996966	33161934	164968	cn=3	3	W2_600k,B1_50k_b
CNVR_1982	chr4	33591062	33619324	28262	cn=1	1	B1_600k
CNVR_1983	chr4	33738800	34223979	485179	cn=1,cn=3	16	Hybrid_600k,W1_50k_w,W2_50k_b,W2_600k,B1_50k_b
CNVR_1984	chr4	34599733	34620129	20396	cn=3	1	Hybrid_600k
CNVR_1985	chr4	34645870	34812668	166798	cn=3	3	W2_50k_b,B1_50k_b,B2_42k
CNVR_1986	chr4	34931995	35074208	142213	cn=0,cn=3	3	W1_50k_w,W2_50k_w
CNVR_1987	chr4	35138733	35261250	122517	cn=3	1	W2_50k_w
CNVR_1988	chr4	35349478	35398949	49471	cn=3	1	W2_50k_w
CNVR_1989	chr4	35485640	35635158	149518	cn=3	7	B2_42k
CNVR_1990	chr4	35643581	35664936	21355	cn=3	1	W1_600k
CNVR_1991	chr4	35952391	35964931	12540	cn=3	1	Hybrid_600k
CNVR_1992	chr4	36033847	36229827	195980	cn=1,cn=3	7	B2_42k
CNVR_1993	chr4	36241561	36256644	15083	cn=3	1	Hybrid_600k
CNVR_1994	chr4	36359077	36624795	265718	cn=3	2	B1_50k_b
CNVR_1995	chr4	36861237	36959965	98728	cn=1	2	B2_42k
CNVR_1996	chr4	37009510	37064486	54976	cn=1	14	Hybrid_600k,W2_600k,B2_42k
CNVR_1997	chr4	37122999	37132565	9566	cn=3	1	Hybrid_600k
CNVR_1998	chr4	37206748	37272542	65794	cn=3	3	B1_50k_b
CNVR_1999	chr4	37899470	37943348	43878	cn=3	1	Hybrid_600k
[truncated: 688 more rows]
