# Supplementary material for: Detection of copy number variations in brown and white layers based on genotyping panels with different densities
Source: Genet Sel Evol. 2018 Nov 6;50:54. doi: 10.1186/s12711-018-0428-4 (PMC6219011; doi:10.1186/s12711-018-0428-4)
Supplement: Supplementary file 3 — Additional file 3: Table S3. Intersected CNVR identified in at least two individuals. The table contains all intersected CNVR identified in at least two individuals within a line after intersecting within panels. For each CNVR coordinates, length and all overlapping genes are provided. [file 12711_2018_428_MOESM3_ESM.xlsx]

## Sheet: Ad f3. Intersected CNVs min 2
Part of CNVR id	CHR	CNV start	CNV end	Length	Start gene within	End gene within	CNV gene overlap	Start gene	End gene	Gene id	CNV length	Gene symbol
CNVR_1	chr1	144342	155010	10668	-	-		-	-	-
CNVR_1	chr1	303776	331847	28071	303776	331847	28071	179394	421343	ENSGALG00000026110	241949
CNVR_1	chr1	303776	331847	28071	314579	314675	96	314579	314675	ENSGALG00000025487	96
CNVR_1	chr1	496038	556981	60943	496038	528820	32782	460368	528820	ENSGALG00000013499	68452
CNVR_1	chr1	496038	556981	60943	505088	505171	83	505088	505171	ENSGALG00000025483	83
CNVR_1	chr1	496038	556981	60943	533348	534498	1150	533348	534498	ENSGALG00000028531	1150
CNVR_1	chr1	496038	556981	60943	536201	556981	20780	536201	591575	ENSGALG00000012438	55374
CNVR_1	chr1	611268	612718	1450	611268	612718	1450	608683	618167	ENSGALG00000013811	9484
CNVR_1	chr1	806541	997782	191241	896406	902381	5975	896406	902381	ENSGALG00000023942	5975
CNVR_1	chr1	806541	997782	191241	995787	997782	1995	995787	1011804	ENSGALG00000008168	16017	ANKRD16
CNVR_1	chr1	806541	997782	191241	921538	929838	8300	921538	929838	ENSGALG00000008103	8300	CEP41
CNVR_1	chr1	806541	997782	191241	935413	954122	18709	935413	954122	ENSGALG00000008144	18709	COPG2
CNVR_1	chr1	806541	997782	191241	916281	920045	3764	916281	920045	ENSGALG00000008087	3764	CPA1
CNVR_1	chr1	806541	997782	191241	902989	909381	6392	902989	909381	ENSGALG00000008048	6392	CPA2
CNVR_1	chr1	806541	997782	191241	911097	915397	4300	911097	915397	ENSGALG00000027296	4300	CPA5
CNVR_1	chr1	806541	997782	191241	971411	992943	21532	971411	992943	ENSGALG00000008162	21532	FBXO18
CNVR_1	chr1	806541	997782	191241	868652	868761	109	868652	868761	ENSGALG00000028816	109	gga-mir-6629
CNVR_1	chr1	806541	997782	191241	858538	858647	109	858538	858647	ENSGALG00000027129	109	gga-mir-6676
CNVR_1	chr1	806541	997782	191241	965176	969571	4395	965176	969571	ENSGALG00000008153	4395	IL15RA
CNVR_1	chr1	806541	997782	191241	859766	872702	12936	859766	872702	ENSGALG00000008013	12936	KLHDC10
CNVR_1	chr1	806541	997782	191241	930980	934477	3497	930980	934477	ENSGALG00000008111	3497	MEST
CNVR_1	chr1	806541	997782	191241	884997	896300	11303	884997	896300	ENSGALG00000008036	11303	TMEM209
CNVR_1	chr1	806541	997782	191241	850460	859444	8984	850460	859444	ENSGALG00000008003	8984	ZC3HC1
CNVR_1	chr1	806541	997782	191241	807182	849202	42020	807182	849202	ENSGALG00000007978	42020
CNVR_1	chr1	806541	997782	191241	875595	881843	6248	875595	881843	ENSGALG00000020819	6248
CNVR_1	chr1	806541	997782	191241	882297	884033	1736	882297	884033	ENSGALG00000027499	1736
CNVR_2	chr1	1030862	1098422	67560	1068473	1076747	8274	1068473	1076747	ENSGALG00000008401	8274	ASB13
CNVR_2	chr1	1030862	1098422	67560	1084252	1085185	933	1084252	1085185	ENSGALG00000008424	933	CALML3
CNVR_2	chr1	1030862	1098422	67560	1088060	1098422	10362	1088060	1099472	ENSGALG00000008437	11412	NET1
CNVR_2	chr1	1030862	1098422	67560	1030862	1061797	30935	1016281	1061797	ENSGALG00000008171	45516
CNVR_2	chr1	1157144	1176756	19612	-	1176756		-	-	-
CNVR_2	chr1	1243595	1533122	289527	1361642	1533122	171480	1361642	1822074	ENSGALG00000008477	460432	EXOC4
CNVR_2	chr1	1243595	1533122	289527	1243595	1258653	15058	1177700	1258653	ENSGALG00000008449	80953
CNVR_2	chr1	1243595	1533122	289527	1291175	1303500	12325	1291175	1303500	ENSGALG00000008463	12325
CNVR_2	chr1	1878570	1919708	41138	-	1919708		-	-	-
CNVR_5	chr1	2415733	2593610	177877	2415733	2593610	177877	2226706	2647006	ENSGALG00000006473	420300	PLXNA4
CNVR_7	chr1	3124214	3226427	102213	3124214	3135404	11190	3037736	3135404	ENSGALG00000006356	97668	MKLN1
CNVR_7	chr1	3124214	3226427	102213	3150971	3151593	622	3150971	3151593	ENSGALG00000019412	622
CNVR_8	chr1	4018086	4079439	61353	4053533	4079439	25906	4053533	4127906	ENSGALG00000006833	74373	ITIH2
CNVR_8	chr1	4018086	4079439	61353	4052014	4079439	27425	4052014	4096123	ENSGALG00000006891	44109	ITIH5
CNVR_8	chr1	4018086	4079439	61353	4018086	4052368	34282	4017316	4052368	ENSGALG00000026622	35052
CNVR_8	chr1	4218740	4303052	84312	4218740	4268028	49288	4153923	4268028	ENSGALG00000006731	114105	TAF3
CNVR_8	chr1	4218740	4303052	84312	4288842	4303052	14210	4288842	4318191	ENSGALG00000006726	29349
CNVR_11	chr1	4633351	4672549	39198	-	4672549		-	-	-
CNVR_12	chr1	4736767	4759027	22260	-	4759027		-	-	-
CNVR_15	chr1	5507106	5681474	174368	5678879	5678968	89	5678879	5678968	ENSGALG00000025473	89	gga-mir-1596
CNVR_15	chr1	5507106	5681474	174368	5558265	5558354	89	5558265	5558354	ENSGALG00000025441	89	gga-mir-1626
CNVR_15	chr1	5690419	5745688	55269	5715214	5745688	30474	5715214	5839991	ENSGALG00000006713	124777
CNVR_15	chr1	5837418	5901792	64374	5837418	5839991	2573	5715214	5839991	ENSGALG00000006713	124777
CNVR_15	chr1	5837418	5901792	64374	5846621	5847391	770	5846621	5847391	ENSGALG00000023852	770
CNVR_15	chr1	5837418	5901792	64374	5900537	5901792	1255	5900537	6010810	ENSGALG00000006706	110273
CNVR_15	chr1	6095606	6140183	44577	6095606	6134287	38681	6081854	6134287	ENSGALG00000006694	52433
CNVR_15	chr1	6957764	7017220	59456	-	7017220		-	-	-
CNVR_15	chr1	7211597	7221694	10097	-	7221694		-	-	-
CNVR_24	chr1	9187413	9209463	22050	-	9209463		-	-	-
CNVR_24	chr1	9301947	9363229	61282	9325096	9363229	38133	9325096	9459193	ENSGALG00000008509	134097
CNVR_28	chr1	11715934	11731996	16062	-	11731996		-	-	-
CNVR_28	chr1	11783355	11850160	66805	-	11850160		-	-	-
CNVR_29	chr1	12587919	12626018	38099	12587919	12605350	17431	12549067	12605350	ENSGALG00000008309	56283
CNVR_29	chr1	12587919	12626018	38099	12607530	12626018	18488	12607530	12647356	ENSGALG00000008301	39826	FAM185A
CNVR_29	chr1	12587919	12626018	38099	12587919	12594183	6264	12586975	12594183	ENSGALG00000008306	7208	FGL2
CNVR_32	chr1	13129528	13196265	66737	13157747	13196265	38518	13157747	13226609	ENSGALG00000008175	68862	ORC5
CNVR_39	chr1	14393659	14508463	114804	14393659	14508463	114804	14369255	14553213	ENSGALG00000008035	183958
CNVR_43	chr1	15239598	15252201	12603	15239598	15252201	12603	15235835	15281162	ENSGALG00000007043	45327
CNVR_49	chr1	16454938	16558159	103221	16454938	16482680	27742	16338824	16482680	ENSGALG00000027385	143856
CNVR_53	chr1	17072805	17201014	128209	17193569	17193663	94	17193569	17193663	ENSGALG00000026681	94
CNVR_53	chr1	17072805	17201014	128209	17072805	17201014	128209	16987071	17299542	ENSGALG00000023584	312471	FAM19A5
CNVR_53	chr1	17423454	17476128	52674	-	17476128		-	-	-
CNVR_53	chr1	17843519	17867344	23825	-	17867344		-	-	-
CNVR_53	chr1	18120711	18178437	57726	-	18178437		-	-	-
CNVR_53	chr1	18548040	18567994	19954	18548040	18567994	19954	18537716	18596571	ENSGALG00000008526	58855
CNVR_53	chr1	18579490	18591099	11609	18579490	18591099	11609	18537716	18596571	ENSGALG00000008526	58855
CNVR_53	chr1	18607250	18685762	78512	18638844	18638948	104	18638844	18638948	ENSGALG00000027708	104
CNVR_53	chr1	18607250	18685762	78512	18646102	18656551	10449	18646102	18656551	ENSGALG00000008539	10449	ALG12
CNVR_53	chr1	18607250	18685762	78512	18657758	18668817	11059	18657758	18668817	ENSGALG00000008551	11059	CRELD2
CNVR_53	chr1	18607250	18685762	78512	18627244	18631694	4450	18627244	18631694	ENSGALG00000008547	4450
CNVR_57	chr1	19731827	19738496	6669	-	19738496		-	-	-
CNVR_63	chr1	20793387	20797389	4002	20793387	20797389	4002	20700732	21020127	ENSGALG00000019382	319395
CNVR_65	chr1	22004378	22135574	131196	22079787	22079881	94	22079787	22079881	ENSGALG00000028064	94
CNVR_65	chr1	22004378	22135574	131196	22059754	22075013	15259	22059754	22075013	ENSGALG00000008814	15259	ASB15
CNVR_65	chr1	22004378	22135574	131196	22120622	22135574	14952	22120622	22168143	ENSGALG00000008836	47521	ATP6AP1
CNVR_65	chr1	22004378	22135574	131196	22086126	22106344	20218	22086126	22106344	ENSGALG00000008823	20218	IQUB
CNVR_65	chr1	22004378	22135574	131196	22047781	22055493	7712	22047781	22055493	ENSGALG00000008805	7712	LMOD2
CNVR_65	chr1	22004378	22135574	131196	22078542	22084456	5914	22078542	22084456	ENSGALG00000008821	5914	NDUFA5
CNVR_65	chr1	22004378	22135574	131196	22004378	22030621	26243	21980330	22030621	ENSGALG00000008797	50291	WASL
CNVR_69	chr1	22899295	22930745	31450	22902841	22903074	233	22902841	22903074	ENSGALG00000025193	233	RF00100
CNVR_72	chr1	23891837	23972476	80639	-	23972476		-	-	-
CNVR_75	chr1	26265052	26335265	70213	26299344	26325360	26016	26299344	26325360	ENSGALG00000009435	26016	PPP1R3A
CNVR_78	chr1	27153721	27175402	21681	27153721	27175402	21681	26960378	27202897	ENSGALG00000009480	242519	DOCK4
CNVR_79	chr1	27333254	27338546	5292	27333254	27338546	5292	27224713	27409351	ENSGALG00000009485	184638
CNVR_80	chr1	27500107	27585365	85258	27500107	27585365	85258	27363925	27678175	ENSGALG00000027876	314250
CNVR_84	chr1	28563115	28624855	61740	28563115	28624855	61740	28525499	28668231	ENSGALG00000009514	142732	NRCAM
CNVR_86	chr1	29342928	29384871	41943	-	29384871		-	-	-
CNVR_86	chr1	29541992	29602156	60164	29541992	29590293	48301	29528945	29590293	ENSGALG00000009547	61348	PPHLN1
CNVR_86	chr1	29541992	29602156	60164	29596115	29602156	6041	29596115	29655026	ENSGALG00000009556	58911	PRICKLE1
CNVR_86	chr1	29841480	29884785	43305	29866360	29884785	18425	29866360	29950459	ENSGALG00000009572	84099	ADAMTS20
CNVR_86	chr1	29993815	29999329	5514	-	29999329		-	-	-
CNVR_88	chr1	30784138	30812435	28297	30809324	30812435	3111	30809324	30837662	ENSGALG00000028849	28338	SCAF11
CNVR_88	chr1	30784138	30812435	28297	30784138	30801451	17313	30694896	30801451	ENSGALG00000009665	106555
CNVR_88	chr1	30852201	30913066	60865	30879382	30903892	24510	30879382	30903892	ENSGALG00000009698	24510	SLC38A1
CNVR_89	chr1	31473874	31481783	7909	-	31481783		-	-	-
CNVR_90	chr1	32748502	32772122	23620	32748502	32772122	23620	32674720	32843052	ENSGALG00000019361	168332	FAM19A2
CNVR_90	chr1	32786621	32795151	8530	32786621	32795151	8530	32674720	32843052	ENSGALG00000019361	168332	FAM19A2
CNVR_91	chr1	32933591	32942796	9205	32942077	32942796	719	32942077	33016611	ENSGALG00000009795	74534	MON2
CNVR_93	chr1	33347503	33427161	79658	33355625	33367245	11620	33355625	33367245	ENSGALG00000009815	11620	TMEM5
CNVR_94	chr1	33600370	33610774	10404	33602180	33610774	8594	33602180	33625163	ENSGALG00000009840	22983	TBK1
CNVR_97	chr1	34480787	34535277	54490	34480787	34535277	54490	34391338	34554204	ENSGALG00000009895	162866	GRIP1
CNVR_99	chr1	34897537	34898562	1025	-	34898562		-	-	-
CNVR_101	chr1	35589909	35647811	57902	35589909	35597127	7218	35554524	35597127	ENSGALG00000019352	42603	MYRFL
CNVR_101	chr1	35589909	35647811	57902	35615165	35623440	8275	35615165	35623440	ENSGALG00000019351	8275
CNVR_107	chr1	37759249	37867764	108515	-	37867764		-	-	-
CNVR_107	chr1	37886339	37978967	92628	37960001	37978967	18966	37960001	38014608	ENSGALG00000010246	54607	OSBPL8
CNVR_108	chr1	38186727	38192980	6253	-	38192980		-	-	-
CNVR_109	chr1	38244961	38324844	79883	-	38324844		-	-	-
CNVR_113	chr1	39592846	39597828	4982	39592846	39597828	4982	39497293	39614667	ENSGALG00000010325	117374	PPP1R12A
CNVR_114	chr1	40287278	40291101	3823	40287278	40291101	3823	40131212	40428161	ENSGALG00000010958	296949	PPFIA2
CNVR_114	chr1	40294668	40307067	12399	40294668	40307067	12399	40131212	40428161	ENSGALG00000010958	296949	PPFIA2
CNVR_122	chr1	43009453	43057737	48284	-	43057737		-	-	-
CNVR_124	chr1	43786286	43836785	50499	43798643	43821219	22576	43798643	43821219	ENSGALG00000011269	22576	EPYC
CNVR_126	chr1	44399982	44404396	4414	-	44404396		-	-	-
CNVR_128	chr1	45359508	45441783	82275	45406753	45421533	14780	45406753	45421533	ENSGALG00000011377	14780	METAP2
CNVR_128	chr1	45359508	45441783	82275	45415188	45415293	105	45415188	45415293	ENSGALG00000028788	105	RF00001
CNVR_128	chr1	45359508	45441783	82275	45425569	45437573	12004	45425569	45437573	ENSGALG00000011400	12004	USP44
CNVR_128	chr1	45475778	45538690	62912	45475778	45505575	29797	45466330	45505575	ENSGALG00000011406	39245	NTN4
CNVR_128	chr1	45475778	45538690	62912	45536659	45538026	1367	45536659	45538026	ENSGALG00000011409	1367	SNRPF
CNVR_129	chr1	45976007	46258691	282684	46153502	46153610	108	46153502	46153610	ENSGALG00000018238	108	gga-mir-135a-2
CNVR_129	chr1	45976007	46258691	282684	46087390	46087480	90	46087390	46087480	ENSGALG00000025410	90	gga-mir-1691
CNVR_129	chr1	45976007	46258691	282684	46128770	46128971	201	46128770	46128971	ENSGALG00000025889	201	RF01967
CNVR_129	chr1	45976007	46258691	282684	46130937	46131200	263	46130937	46131200	ENSGALG00000026407	263	RF01968
CNVR_129	chr1	45976007	46258691	282684	46150495	46150656	161	46150495	46150656	ENSGALG00000029125	161	RF01969
CNVR_129	chr1	45976007	46258691	282684	46150801	46150993	192	46150801	46150993	ENSGALG00000026453	192	RF01970
CNVR_129	chr1	46484377	46516603	32226	46514910	46516603	1693	46514910	46522801	ENSGALG00000011514	7891	SLC25A3
CNVR_129	chr1	46484377	46516603	32226	46488737	46510905	22168	46488737	46510905	ENSGALG00000011504	22168	TMPO
CNVR_131	chr1	47148044	47237059	89015	47200248	47214430	14182	47200248	47214430	ENSGALG00000028373	14182	GAS2L3
CNVR_131	chr1	47148044	47237059	89015	47156727	47195707	38980	47156727	47195707	ENSGALG00000011594	38980	NR1H4
CNVR_131	chr1	47354881	47442866	87985	47354881	47442866	87985	47292275	47464213	ENSGALG00000011614	171938	ANO4
CNVR_133	chr1	47718702	47815512	96810	47787744	47809774	22030	47787744	47809774	ENSGALG00000011727	22030	AGBL3
CNVR_133	chr1	47718702	47815512	96810	47722680	47743419	20739	47722680	47743419	ENSGALG00000011717	20739	LOC417937
CNVR_133	chr1	47718702	47815512	96810	47744134	47762172	18038	47744134	47762172	ENSGALG00000011722	18038	STRA8
CNVR_133	chr1	47718702	47815512	96810	47762314	47777315	15001	47762314	47777315	ENSGALG00000011724	15001	WDR91
CNVR_133	chr1	47921724	47985324	63600	47926959	47985324	58365	47926959	48009693	ENSGALG00000011747	82734	HISTH1
CNVR_133	chr1	47921724	47985324	63600	47921724	47924400	2676	47916130	47924400	ENSGALG00000011745	8270	WBP11
CNVR_133	chr1	47921724	47985324	63600	47924629	47925018	389	47924629	47925018	ENSGALG00000028417	389
CNVR_133	chr1	47921724	47985324	63600	47928677	47985324	56647	47928677	47994976	ENSGALG00000026738	66299
CNVR_133	chr1	47995484	48019544	24060	48010779	48011912	1133	48010779	48011912	ENSGALG00000027571	1133
CNVR_133	chr1	47995484	48019544	24060	48010462	48010851	389	48010462	48010851	ENSGALG00000028372	389	H2A-VII
CNVR_133	chr1	47995484	48019544	24060	48016719	48017108	389	48016719	48017108	ENSGALG00000027113	389	H2A-VII
CNVR_133	chr1	47995484	48019544	24060	47998825	47999136	311	47998825	47999136	ENSGALG00000025786	311	HIST1H4B
CNVR_133	chr1	47995484	48019544	24060	47995484	48009693	14209	47926959	48009693	ENSGALG00000011747	82734	HISTH1
CNVR_133	chr1	47995484	48019544	24060	47995805	47996215	410	47995805	47996215	ENSGALG00000027257	410
CNVR_133	chr1	47995484	48019544	24060	47996965	47998497	1532	47996965	47998497	ENSGALG00000027249	1532
CNVR_133	chr1	47995484	48019544	24060	48017424	48018082	658	48017424	48018082	ENSGALG00000027174	658
CNVR_134	chr1	48688163	48688851	688	-	48688851		-	-	-
CNVR_134	chr1	48823241	48868390	45149	48823241	48846720	23479	48801436	48846720	ENSGALG00000011838	45284	GUCY2C
CNVR_134	chr1	48823241	48868390	45149	48858863	48868390	9527	48858863	48903879	ENSGALG00000011847	45016	TTC26
CNVR_134	chr1	48892308	48901671	9363	48892308	48901671	9363	48858863	48903879	ENSGALG00000011847	45016	TTC26
CNVR_134	chr1	49162942	49171847	8905	-	49171847		-	-	-
CNVR_134	chr1	49398709	49474597	75888	49465617	49474597	8980	49465617	49486042	ENSGALG00000011950	20425	ACO2
CNVR_134	chr1	49398709	49474597	75888	49429017	49440222	11205	49429017	49440222	ENSGALG00000011934	11205	DESI1
CNVR_134	chr1	49398709	49474597	75888	49458574	49465331	6757	49458574	49465331	ENSGALG00000011947	6757	POLR3H
CNVR_134	chr1	49398709	49474597	75888	49410173	49412842	2669	49410173	49412842	ENSGALG00000011931	2669	SNU13
CNVR_134	chr1	49398709	49474597	75888	49415682	49428547	12865	49415682	49428547	ENSGALG00000011932	12865	XRCC6
CNVR_134	chr1	49398709	49474597	75888	49398709	49410748	12039	49374131	49410748	ENSGALG00000011919	36617
CNVR_134	chr1	49398709	49474597	75888	49444291	49447731	3440	49444291	49447731	ENSGALG00000011944	3440
CNVR_134	chr1	49398709	49474597	75888	49449954	49454326	4372	49449954	49454326	ENSGALG00000000049	4372
CNVR_134	chr1	49516562	49650879	134317	49611935	49615544	3609	49611935	49615544	ENSGALG00000011970	3609	CHADL
CNVR_134	chr1	49516562	49650879	134317	49636651	49650879	14228	49636651	49693714	ENSGALG00000011992	57063	EP300
CNVR_134	chr1	49516562	49650879	134317	49616380	49630975	14595	49616380	49630975	ENSGALG00000011976	14595	L3MBTL2
CNVR_134	chr1	49516562	49650879	134317	49591687	49610827	19140	49591687	49610827	ENSGALG00000011966	19140	RANGAP1
CNVR_134	chr1	49516562	49650879	134317	49520862	49536052	15190	49520862	49536052	ENSGALG00000011958	15190	TEF
CNVR_134	chr1	49516562	49650879	134317	49547224	49586558	39334	49547224	49586558	ENSGALG00000011965	39334	ZC3H7B
CNVR_134	chr1	49691579	49756870	65291	49691579	49693714	2135	49636651	49693714	ENSGALG00000011992	57063	EP300
CNVR_134	chr1	49691579	49756870	65291	49748062	49748162	100	49748062	49748162	ENSGALG00000025224	100	gga-mir-1683
CNVR_134	chr1	49691579	49756870	65291	49718304	49729337	11033	49718304	49729337	ENSGALG00000011993	11033	RBX1
CNVR_134	chr1	49691579	49756870	65291	49748496	49756870	8374	49748496	49763748	ENSGALG00000012003	15252	XPNPEP3
CNVR_134	chr1	50365204	50438305	73101	-	50438305		-	-	-
CNVR_134	chr1	50715293	50880687	165394	50856306	50864314	8008	50856306	50864314	ENSGALG00000012285	8008	BAIAP2L2
CNVR_134	chr1	50715293	50880687	165394	50719186	50733066	13880	50719186	50733066	ENSGALG00000012236	13880	DMC1
CNVR_134	chr1	50715293	50880687	165394	50770322	50773091	2769	50770322	50773091	ENSGALG00000012254	2769	KCNJ4
CNVR_134	chr1	50715293	50880687	165394	50832960	50835917	2957	50832960	50835917	ENSGALG00000012277	2957	MAFF
CNVR_134	chr1	50715293	50880687	165394	50836439	50854357	17918	50836439	50854357	ENSGALG00000012281	17918	PLA2G6
CNVR_134	chr1	50715293	50880687	165394	50807045	50830299	23254	50807045	50830299	ENSGALG00000012272	23254	TMEM184B
CNVR_134	chr1	50715293	50880687	165394	50734154	50753991	19837	50734154	50753991	ENSGALG00000012247	19837
CNVR_134	chr1	50715293	50880687	165394	50753266	50759412	6146	50753266	50759412	ENSGALG00000012251	6146
CNVR_134	chr1	50715293	50880687	165394	50766996	50767887	891	50766996	50767887	ENSGALG00000012252	891
CNVR_134	chr1	50715293	50880687	165394	50788491	50804577	16086	50788491	50804577	ENSGALG00000019315	16086
CNVR_134	chr1	50715293	50880687	165394	50865712	50873377	7665	50865712	50873377	ENSGALG00000012288	7665
CNVR_134	chr1	50715293	50880687	165394	50874810	50880687	5877	50874810	50886657	ENSGALG00000019313	11847
CNVR_135	chr1	51061381	51142862	81481	51061381	51062352	971	51050593	51062352	ENSGALG00000003213	11759	LGALS2
CNVR_135	chr1	51061381	51142862	81481	51099652	51110327	10675	51099652	51110327	ENSGALG00000012442	10675	MFNG
CNVR_135	chr1	51061381	51142862	81481	51065196	51067106	1910	51065196	51067106	ENSGALG00000026968	1910
CNVR_135	chr1	51061381	51142862	81481	51083236	51095519	12283	51083236	51095519	ENSGALG00000012436	12283
CNVR_135	chr1	51741001	51762680	21679	51759800	51762680	2880	51759800	51835231	ENSGALG00000012540	75431	RBFOX2
CNVR_135	chr1	52045358	52061007	15649	-	52061007		-	-	-
CNVR_135	chr1	52391317	52400140	8823	-	52400140		-	-	-
CNVR_135	chr1	52419167	52422085	2918	-	52422085		-	-	-
CNVR_135	chr1	52517953	52547608	29655	52524419	52547608	23189	52524419	52799322	ENSGALG00000012559	274903	LARGE1
CNVR_135	chr1	52598715	52615158	16443	52598715	52615158	16443	52524419	52799322	ENSGALG00000012559	274903	LARGE1
CNVR_135	chr1	53251640	53573050	321410	53282197	53282673	476	53282197	53282673	ENSGALG00000019304	476	ASCL4
CNVR_135	chr1	53251640	53573050	321410	53554188	53573050	18862	53554188	53588375	ENSGALG00000012638	34187	CRY1
CNVR_135	chr1	53251640	53573050	321410	53288887	53306248	17361	53288887	53306248	ENSGALG00000012619	17361	PRDM4
CNVR_135	chr1	53251640	53573050	321410	53306966	53321328	14362	53306966	53321328	ENSGALG00000012631	14362	PWP1
CNVR_135	chr1	53251640	53573050	321410	53251640	53263950	12310	53246994	53263950	ENSGALG00000012611	16956	RTCB
CNVR_135	chr1	53251640	53573050	321410	53339867	53411487	71620	53339867	53411487	ENSGALG00000012635	71620
CNVR_137	chr1	54822488	54852612	30124	54822488	54834785	12297	54813504	54834785	ENSGALG00000012718	21281
CNVR_137	chr1	54822488	54852612	30124	54839974	54852612	12638	54839974	54855734	ENSGALG00000012719	15760
CNVR_137	chr1	54822488	54852612	30124	54852326	54852612	286	54852326	54865066	ENSGALG00000012722	12740
CNVR_137	chr1	54874953	54891654	16701	54874953	54879269	4316	54869423	54879269	ENSGALG00000012726	9846
CNVR_140	chr1	56038564	56145649	107085	56038564	56140985	102421	55904115	56140985	ENSGALG00000012791	236870	TBXAS1
CNVR_141	chr1	56234014	56274690	40676	56234014	56274690	40676	56212498	56296143	ENSGALG00000012792	83645	HIPK2
CNVR_147	chr1	57082942	57140612	57670	57083560	57138555	54995	57083560	57138555	ENSGALG00000012865	54995	BRAF
CNVR_150	chr1	57427391	57446220	18829	57427391	57446220	18829	57426676	57457967	ENSGALG00000012870	31291	AGK
CNVR_150	chr1	57487120	57603405	116285	57502925	57577375	74450	57502925	57577375	ENSGALG00000012877	74450	CREB3L2
CNVR_150	chr1	57487120	57603405	116285	57586477	57603405	16928	57586477	57791544	ENSGALG00000012890	205067	DGKI
CNVR_150	chr1	57487120	57603405	116285	57489957	57495521	5564	57489957	57495521	ENSGALG00000012876	5564	SSBP1
CNVR_150	chr1	57487120	57603405	116285	57487120	57488706	1586	57477122	57488706	ENSGALG00000012875	11584	WEE2
CNVR_150	chr1	57630793	57682111	51318	57630793	57682111	51318	57586477	57791544	ENSGALG00000012890	205067	DGKI
CNVR_151	chr1	58267689	58287860	20171	-	58287860		-	-	-
CNVR_151	chr1	58315010	58394129	79119	58356941	58391611	34670	58356941	58391611	ENSGALG00000026497	34670
CNVR_151	chr1	58315010	58394129	79119	58358088	58358203	115	58358088	58358203	ENSGALG00000027055	115
CNVR_153	chr1	58600246	58602224	1978	-	58602224		-	-	-
CNVR_154	chr1	58894373	58911488	17115	-	58911488		-	-	-
CNVR_156	chr1	59368898	59427513	58615	59368898	59411414	42516	59238140	59411414	ENSGALG00000012934	173274	BICD1
CNVR_157	chr1	59551252	59636889	85637	59551252	59551697	445	59543235	59551697	ENSGALG00000027056	8462	ETFBKMT
CNVR_157	chr1	59551252	59636889	85637	59564532	59636889	72357	59564532	59674959	ENSGALG00000012944	110427	Gga.19843
CNVR_159	chr1	59682189	59708286	26097	59704345	59704434	89	59704345	59704434	ENSGALG00000025369	89	gga-mir-1593
CNVR_159	chr1	59682189	59708286	26097	59691564	59701587	10023	59691564	59701587	ENSGALG00000012946	10023	SINHCAF
CNVR_159	chr1	59858191	59883996	25805	59858191	59883996	25805	59846668	59987218	ENSGALG00000012956	140550	TMTC1
CNVR_159	chr1	60221787	60232922	11135	60221787	60232922	11135	60139733	60238559	ENSGALG00000012975	98826	IQSEC3
CNVR_160	chr1	61051966	61073611	21645	61051966	61059847	7881	61044205	61059847	ENSGALG00000012998	15642	WNT5B
CNVR_160	chr1	61051966	61073611	21645	61067944	61073611	5667	61067944	61110429	ENSGALG00000013000	42485
CNVR_160	chr1	61199490	61216007	16517	61199490	61216007	16517	61113933	61229536	ENSGALG00000013007	115603
CNVR_161	chr1	61457900	61467940	10040	61457900	61467940	10040	61319415	61742926	ENSGALG00000013022	423511	CACNA1C
CNVR_161	chr1	61810391	61971042	160651	61931083	61940679	9596	61931083	61940679	ENSGALG00000013036	9596	ATP6V1E1
CNVR_161	chr1	61810391	61971042	160651	61940877	61971042	30165	61940877	61980005	ENSGALG00000013037	39128	BCL2L13
CNVR_161	chr1	61810391	61971042	160651	61810391	61815018	4627	61797124	61815018	ENSGALG00000013031	17894	CECR1
CNVR_161	chr1	61810391	61971042	160651	61872808	61917908	45100	61872808	61917908	ENSGALG00000013034	45100	CECR2
CNVR_161	chr1	62157400	62224880	67480	62185616	62189063	3447	62185616	62189063	ENSGALG00000019286	3447	PEX26
CNVR_161	chr1	62157400	62224880	67480	62201006	62210709	9703	62201006	62210709	ENSGALG00000013056	9703	TUBA8A
CNVR_161	chr1	62157400	62224880	67480	62191906	62196629	4723	62191906	62196629	ENSGALG00000013045	4723	TUBA8B
CNVR_161	chr1	62157400	62224880	67480	62215178	62224880	9702	62215178	62227083	ENSGALG00000013057	11905	USP18
CNVR_163	chr1	62438491	62508885	70394	62438491	62508885	70394	62400842	62587151	ENSGALG00000013071	186309
CNVR_166	chr1	63319667	63340552	20885	-	63340552		-	-	-
CNVR_167	chr1	63581923	63684508	102585	-	63684508		-	-	-
CNVR_168	chr1	63733890	63768855	34965	-	63768855		-	-	-
CNVR_170	chr1	65123668	65329304	205636	65123668	65270875	147207	65036282	65270875	ENSGALG00000013143	234593	PDE3A
CNVR_170	chr1	65123668	65329304	205636	65317306	65329304	11998	65317306	65337388	ENSGALG00000019277	20082	SLCO1B3
CNVR_170	chr1	65123668	65329304	205636	65289165	65310400	21235	65289165	65310400	ENSGALG00000013154	21235	SLCO1C1
CNVR_172	chr1	65777248	65791277	14029	-	65791277		-	-	-
CNVR_178	chr1	67270999	67277322	6323	-	67277322		-	-	-
CNVR_183	chr1	68208815	68255062	46247	68225821	68255062	29241	68225821	68267171	ENSGALG00000014094	41350	STK38L
CNVR_183	chr1	68507955	68519548	11593	68516162	68519548	3386	68516162	68549653	ENSGALG00000014140	33491	ARFGAP3
CNVR_186	chr1	68838820	68843973	5153	68838820	68843973	5153	68715574	68928375	ENSGALG00000014178	212801	SCUBE1
CNVR_186	chr1	69052967	69055853	2886	69052967	69053586	619	69043284	69053586	ENSGALG00000014188	10302	EFCAB6
CNVR_186	chr1	69109285	69140866	31581	-	69140866		-	-	-
CNVR_186	chr1	69285663	69287841	2178	69285663	69287841	2178	69267299	69326091	ENSGALG00000014201	58792	PARVB
CNVR_186	chr1	69306530	69328884	22354	69306530	69326091	19561	69267299	69326091	ENSGALG00000014201	58792	PARVB
CNVR_186	chr1	69306530	69328884	22354	69327839	69328884	1045	69327839	69350968	ENSGALG00000014203	23129	PARVG
CNVR_187	chr1	69847382	69851141	3759	-	69851141		-	-	-
CNVR_188	chr1	70009781	70059790	50009	70009781	70059790	50009	70002408	70079769	ENSGALG00000019261	77361	ARHGAP8
CNVR_192	chr1	71626026	71858181	232155	71808627	71817151	8524	71808627	71817151	ENSGALG00000011544	8524	BCL2L14
CNVR_192	chr1	71626026	71858181	232155	71626026	71749352	123326	71620386	71749352	ENSGALG00000012921	128966	ETV6
CNVR_192	chr1	71626026	71858181	232155	71640474	71640579	105	71640474	71640579	ENSGALG00000026856	105	gga-mir-1727
CNVR_192	chr1	71626026	71858181	232155	71833436	71858181	24745	71833436	71943987	ENSGALG00000011558	110551
CNVR_194	chr1	72239349	72310299	70950	72273762	72277034	3272	72273762	72277034	ENSGALG00000022980	3272	CDKN1B
CNVR_195	chr1	72588790	72602817	14027	72588790	72591026	2236	72580254	72591026	ENSGALG00000017295	10772	PTHLH
CNVR_197	chr1	72965623	72974454	8831	72965623	72974454	8831	72902806	73148067	ENSGALG00000017291	245261	FAR2
CNVR_198	chr1	73365858	73453442	87584	-	73453442		-	-	-
CNVR_201	chr1	73737140	73750695	13555	-	73750695		-	-	-
CNVR_205	chr1	74832947	75019719	186772	74913484	74913567	83	74913484	74913567	ENSGALG00000027690	83
CNVR_205	chr1	74832947	75019719	186772	74983936	75019719	35783	74983936	75063854	ENSGALG00000014342	79918	TEAD4
CNVR_205	chr1	74832947	75019719	186772	74834821	74842880	8059	74834821	74842880	ENSGALG00000014346	8059	TSPAN9
CNVR_207	chr1	75563237	75581477	18240	75569495	75581477	11982	75569495	75630018	ENSGALG00000014252	60523	A2ML2
CNVR_210	chr1	76423045	76621830	198785	76468778	76489284	20506	76468778	76489284	ENSGALG00000013565	20506	CHD4
CNVR_210	chr1	76423045	76621830	198785	76430011	76431726	1715	76430011	76431726	ENSGALG00000028638	1715	CNP1
CNVR_210	chr1	76423045	76621830	198785	76434647	76437498	2851	76434647	76437498	ENSGALG00000014442	2851	GAPDH
CNVR_210	chr1	76423045	76621830	198785	76447735	76454025	6290	76447735	76454025	ENSGALG00000014443	6290	IFFO1
CNVR_210	chr1	76423045	76621830	198785	76548297	76563040	14743	76548297	76563040	ENSGALG00000014457	14743	ING4
CNVR_210	chr1	76423045	76621830	198785	76507821	76515304	7483	76507821	76515304	ENSGALG00000014455	7483	LPAR5
CNVR_210	chr1	76423045	76621830	198785	76616896	76618529	1633	76616896	76618529	ENSGALG00000014466	1633	PIANP
CNVR_210	chr1	76423045	76621830	198785	76472752	76472892	140	76472752	76472892	ENSGALG00000025615	140	RF00564
CNVR_210	chr1	76423045	76621830	198785	76423045	76426364	3319	76401717	76426364	ENSGALG00000014439	24647
CNVR_210	chr1	76423045	76621830	198785	76463548	76468438	4890	76463548	76468438	ENSGALG00000014445	4890
CNVR_210	chr1	76423045	76621830	198785	76520460	76539139	18679	76520460	76539139	ENSGALG00000014456	18679
CNVR_210	chr1	76423045	76621830	198785	76569045	76594731	25686	76569045	76594731	ENSGALG00000014459	25686
CNVR_210	chr1	76680323	76688468	8145	76687604	76688468	864	76687604	76699067	ENSGALG00000014477	11463	CD4
CNVR_213	chr1	77725492	77759916	34424	-	77759916		-	-	-
CNVR_215	chr1	78139297	78204942	65645	78144281	78204942	60661	78144281	78232413	ENSGALG00000014776	88132	TBX15
CNVR_215	chr1	78280828	78316612	35784	-	78316612		-	-	-
CNVR_216	chr1	78523177	78640548	117371	78620629	78635559	14930	78620629	78635559	ENSGALG00000014800	14930	ATP6V1A
CNVR_216	chr1	78523177	78640548	117371	78613835	78618004	4169	78613835	78618004	ENSGALG00000007084	4169	DUSP12
CNVR_216	chr1	78523177	78640548	117371	78602134	78606692	4558	78602134	78606692	ENSGALG00000014453	4558	FAM46C
CNVR_216	chr1	78523177	78640548	117371	78557153	78577244	20091	78557153	78577244	ENSGALG00000014794	20091	GDAP2
CNVR_216	chr1	78523177	78640548	117371	78534417	78555922	21505	78534417	78555922	ENSGALG00000014791	21505	WDR3
CNVR_216	chr1	78523177	78640548	117371	78523177	78529387	6210	78440966	78529387	ENSGALG00000014779	88421
CNVR_218	chr1	79162076	79212842	50766	79208692	79212842	4150	79208692	79223091	ENSGALG00000014949	14399	RABL3
CNVR_218	chr1	79162076	79212842	50766	79162076	79201954	39878	79154872	79201954	ENSGALG00000014947	47082
CNVR_220	chr1	79877057	79942608	65551	79886017	79916785	30768	79886017	79916785	ENSGALG00000015018	30768	CASQ2
CNVR_220	chr1	79877057	79942608	65551	79925662	79942608	16946	79925662	79960263	ENSGALG00000015025	34601	VANGL1
CNVR_220	chr1	79983221	80084555	101334	80061831	80076387	14556	80061831	80076387	ENSGALG00000022891	14556	B4GALT3
CNVR_220	chr1	79983221	80084555	101334	80036447	80061032	24585	80036447	80061032	ENSGALG00000015069	24585	B4GALT4
CNVR_220	chr1	79983221	80084555	101334	79983221	79992959	9738	79971022	79992959	ENSGALG00000015038	21937	CHD1L
CNVR_220	chr1	79983221	80084555	101334	79998743	80011792	13049	79998743	80011792	ENSGALG00000015059	13049	FAAHL
CNVR_220	chr1	79983221	80084555	101334	80011891	80020223	8332	80011891	80020223	ENSGALG00000015073	8332	TMEM39A
CNVR_220	chr1	80379234	80386591	7357	-	80386591		-	-	-
CNVR_222	chr1	81077522	81212720	135198	81181695	81181838	143	81181695	81181838	ENSGALG00000028743	143	RF01884
CNVR_224	chr1	81677395	81712535	35140	81680485	81712535	32050	81680485	81734254	ENSGALG00000015089	53769	GAP43
CNVR_225	chr1	82124896	82152038	27142	-	82152038		-	-	-
CNVR_226	chr1	82517896	82545119	27223	82533508	82545119	11611	82533508	82548223	ENSGALG00000019233	14715	PLA2G10L
CNVR_226	chr1	82517896	82545119	27223	82517896	82519234	1338	82467352	82519234	ENSGALG00000015127	51882
CNVR_226	chr1	82517896	82545119	27223	82523359	82531728	8369	82523359	82531728	ENSGALG00000022884	8369
CNVR_228	chr1	83186952	83318268	131316	83186952	83189463	2511	83178850	83189463	ENSGALG00000015233	10613	ATP1B1
CNVR_228	chr1	83186952	83318268	131316	83233227	83233330	103	83233227	83233330	ENSGALG00000025385	103	gga-mir-1690
CNVR_228	chr1	83186952	83318268	131316	83312663	83318268	5605	83312663	83339889	ENSGALG00000019229	27226
CNVR_230	chr1	83779272	83780142	870	-	83780142		-	-	-
CNVR_234	chr1	84774356	84779567	5211	84774356	84779567	5211	84773988	84791344	ENSGALG00000015344	17356	NXPE3
CNVR_237	chr1	85735516	85883985	148469	85754593	85754708	115	85754593	85754708	ENSGALG00000026190	115
CNVR_239	chr1	86144268	86153583	9315	86144268	86153583	9315	86037078	86159219	ENSGALG00000015351	122141	CBLB
CNVR_240	chr1	87180574	87594203	413629	-	87594203		-	-	-
CNVR_240	chr1	87852725	87915565	62840	87878151	87915565	37414	87878151	87933199	ENSGALG00000015377	55048	PHLDB2
CNVR_240	chr1	88216912	88326396	109484	-	88326396		-	-	-
CNVR_240	chr1	89127022	89244507	117485	89127022	89127999	977	89078926	89127999	ENSGALG00000015412	49073	ARL13B
CNVR_240	chr1	89127022	89244507	117485	89128983	89150210	21227	89128983	89150210	ENSGALG00000015414	21227	NSUN3
CNVR_242	chr1	90911848	90921166	9318	90911848	90921166	9318	90911605	90946738	ENSGALG00000015440	35133
CNVR_243	chr1	90956321	90967744	11423	90956321	90960077	3756	90955206	90960077	ENSGALG00000026184	4871
CNVR_243	chr1	91006106	91015214	9108	91006106	91015214	9108	90968881	91015270	ENSGALG00000015441	46389	CD247
CNVR_244	chr1	91241791	91424869	183078	91287002	91298320	11318	91287002	91298320	ENSGALG00000015461	11318	LOC396098
CNVR_244	chr1	91241791	91424869	183078	91358735	91424437	65702	91358735	91424437	ENSGALG00000015464	65702	PTGFRN
CNVR_244	chr1	91241791	91424869	183078	91248215	91253003	4788	91248215	91253003	ENSGALG00000015459	4788	ZFP92
CNVR_244	chr1	91241791	91424869	183078	91310529	91316924	6395	91310529	91316924	ENSGALG00000015463	6395
CNVR_244	chr1	91241791	91424869	183078	91322141	91349310	27169	91322141	91349310	ENSGALG00000021894	27169
CNVR_249	chr1	91824246	91836265	12019	-	91836265		-	-	-
CNVR_249	chr1	91879849	91904912	25063	-	91904912		-	-	-
CNVR_251	chr1	92858037	92916062	58025	92858037	92916062	58025	92682845	92926227	ENSGALG00000015499	243382
CNVR_256	chr1	93948673	93961956	13283	-	93961956		-	-	-
CNVR_257	chr1	94142674	94184654	41980	-	94184654		-	-	-
CNVR_259	chr1	94392418	94408780	16362	-	94408780		-	-	-
CNVR_264	chr1	95609678	95717628	107950	95642548	95717628	75080	95642548	95948471	ENSGALG00000015511	305923	ROBO1
CNVR_264	chr1	95747496	95755769	8273	95747496	95755769	8273	95642548	95948471	ENSGALG00000015511	305923	ROBO1
CNVR_268	chr1	96895292	96908121	12829	-	96908121		-	-	-
CNVR_269	chr1	97068765	97146387	77622	-	97146387		-	-	-
CNVR_270	chr1	97604372	97618180	13808	-	97618180		-	-	-
CNVR_270	chr1	97667114	97758316	91202	-	97758316		-	-	-
CNVR_275	chr1	99037573	99066558	28985	-	99066558		-	-	-
CNVR_288	chr1	101979411	101984751	5340	101979411	101984751	5340	101945902	102105676	ENSGALG00000015770	159774	APP
CNVR_296	chr1	103677041	103680318	3277	-	103680318		-	-	-
CNVR_298	chr1	103845074	103890731	45657	103845074	103890731	45657	103790946	103933483	ENSGALG00000015842	142537	TIAM1
CNVR_302	chr1	105038748	105041611	2863	-	105041611		-	-	-
CNVR_303	chr1	105250695	105270712	20017	105263120	105263903	783	105263120	105263903	ENSGALG00000016012	783
CNVR_303	chr1	105686490	105725373	38883	-	105725373		-	-	-
CNVR_307	chr1	107259618	107337065	77447	107308338	107337065	28727	107308338	107359063	ENSGALG00000016065	50725	BRWD1
CNVR_307	chr1	107259618	107337065	77447	107296861	107305789	8928	107296861	107305789	ENSGALG00000016062	8928	PSMG1
CNVR_308	chr1	107594595	107612346	17751	107601010	107612346	11336	107601010	107978889	ENSGALG00000016138	377879	DSCAM
CNVR_309	chr1	107620173	107685908	65735	107620173	107685908	65735	107601010	107978889	ENSGALG00000016138	377879	DSCAM
CNVR_311	chr1	108853656	108892633	38977	108853656	108891187	37531	108848247	108891187	ENSGALG00000016186	42940	PDE9A
CNVR_311	chr1	108917500	108951363	33863	108926008	108928938	2930	108926008	108928938	ENSGALG00000022813	2930	NDUFV3
CNVR_311	chr1	108917500	108951363	33863	108917500	108925850	8350	108905612	108925850	ENSGALG00000016187	20238	WDR4
CNVR_311	chr1	108964863	108982480	17617	108964863	108982480	17617	108960140	108987823	ENSGALG00000016191	27683	PKNOX1
CNVR_311	chr1	109020816	109056913	36097	109034823	109056913	22090	109034823	109059060	ENSGALG00000016196	24237	CBS
CNVR_311	chr1	109020816	109056913	36097	109020816	109023587	2771	109004383	109023587	ENSGALG00000019175	19204	LOC418544
CNVR_311	chr1	109118859	109193873	75014	-	109193873		-	-	-
CNVR_311	chr1	109297597	109311115	13518	-	109311115		-	-	-
CNVR_311	chr1	109314491	109367055	52564	109325650	109359901	34251	109325650	109359901	ENSGALG00000016202	34251	HSF2BP
CNVR_311	chr1	109314491	109367055	52564	109360240	109367055	6815	109360240	109382258	ENSGALG00000022808	22018
CNVR_313	chr1	109638161	109661332	23171	109643346	109660921	17575	109643346	109660921	ENSGALG00000022802	17575
CNVR_313	chr1	109638161	109661332	23171	109638161	109641029	2868	109600722	109641029	ENSGALG00000022804	40307	TRAPPC10
CNVR_315	chr1	109986200	110032681	46481	110031105	110032681	1576	110031105	110034907	ENSGALG00000016214	3802
CNVR_315	chr1	110315539	110380295	64756	110347436	110362439	15003	110347436	110362439	ENSGALG00000028187	15003	FUNDC1
CNVR_316	chr1	110687030	110691205	4175	-	110691205		-	-	-
CNVR_318	chr1	111046788	111061035	14247	-	111061035		-	-	-
CNVR_322	chr1	111987557	112136251	148694	112106635	112126203	19568	112106635	112126203	ENSGALG00000016251	19568	TSPAN7
CNVR_322	chr1	111987557	112136251	148694	112079238	112079688	450	112079238	112079688	ENSGALG00000016249	450
CNVR_325	chr1	112884362	112888959	4597	-	112888959		-	-	-
CNVR_329	chr1	113461958	113477304	15346	-	113477304		-	-	-
CNVR_329	chr1	113575798	113619398	43600	-	113619398		-	-	-
CNVR_332	chr1	115670121	115766068	95947	115670121	115766068	95947	115540657	115874541	ENSGALG00000016288	333884	IL1RAPL1
CNVR_335	chr1	116659823	116675883	16060	-	116675883		-	-	-
CNVR_337	chr1	117285952	117312449	26497	117286493	117312449	25956	117286493	117477666	ENSGALG00000016312	191173	POLA1
CNVR_337	chr1	117372771	117398385	25614	117372771	117398385	25614	117286493	117477666	ENSGALG00000016312	191173	POLA1
CNVR_337	chr1	117419801	117428225	8424	117419801	117428225	8424	117286493	117477666	ENSGALG00000016312	191173	POLA1
CNVR_337	chr1	117478569	117486623	8054	117479797	117486623	6826	117479797	117519398	ENSGALG00000016318	39601	PCYT1B
CNVR_338	chr1	118067605	118146182	78577	-	118146182		-	-	-
CNVR_338	chr1	118186849	118240385	53536	-	118240385		-	-	-
CNVR_338	chr1	118252933	118413016	160083	118329959	118413016	83057	118329959	118421519	ENSGALG00000016375	91560	PHEX
CNVR_338	chr1	118475790	118497676	21886	-	118497676		-	-	-
CNVR_338	chr1	118781995	118895101	113106	118781995	118816669	34674	118627850	118816669	ENSGALG00000016391	188819	CNKSR2
CNVR_338	chr1	118992768	119001417	8649	-	119001417		-	-	-
CNVR_338	chr1	119098399	119212931	114532	119204998	119212931	7933	119204998	119237983	ENSGALG00000016406	32985	RPS6KA3
CNVR_338	chr1	119296939	119314845	17906	119314259	119314845	586	119314259	119348635	ENSGALG00000016415	34376	MAP7D2
CNVR_338	chr1	119396169	119404495	8326	119398188	119404495	6307	119398188	119620052	ENSGALG00000016420	221864	SH3KBP1
CNVR_338	chr1	119427880	119449365	21485	119427880	119449365	21485	119398188	119620052	ENSGALG00000016420	221864	SH3KBP1
CNVR_338	chr1	119483750	119763437	279687	119632060	119703945	71885	119632060	119703945	ENSGALG00000016426	71885	MAP3K15
CNVR_338	chr1	119483750	119763437	279687	119705079	119717030	11951	119705079	119717030	ENSGALG00000016430	11951	PDHA1
CNVR_338	chr1	119483750	119763437	279687	119483750	119620052	136302	119398188	119620052	ENSGALG00000016420	221864	SH3KBP1
CNVR_338	chr1	120105804	120212479	106675	120159804	120161450	1646	120159804	120161450	ENSGALG00000016538	1646	RAI2
CNVR_338	chr1	120105804	120212479	106675	120105804	120151665	45861	120080416	120151665	ENSGALG00000016537	71249	SCML2
CNVR_338	chr1	120264371	120397307	132936	120330721	120353700	22979	120330721	120353700	ENSGALG00000016541	22979	BEND2
CNVR_338	chr1	120264371	120397307	132936	120363892	120397307	33415	120363892	120406308	ENSGALG00000016543	42416	NHS
CNVR_338	chr1	120722728	120842161	119433	120801403	120809635	8232	120801403	120809635	ENSGALG00000016546	8232	RBBP7
CNVR_338	chr1	120722728	120842161	119433	120722728	120774095	51367	120680045	120774095	ENSGALG00000016545	94050	REPS2
CNVR_338	chr1	120722728	120842161	119433	120837814	120842161	4347	120837814	120856743	ENSGALG00000016548	18929	SYAP1
CNVR_338	chr1	120722728	120842161	119433	120813652	120832181	18529	120813652	120832181	ENSGALG00000016547	18529	TXLNG
CNVR_338	chr1	120968873	121011401	42528	-	121011401		-	-	-
CNVR_338	chr1	121609866	121615883	6017	-	121615883		-	-	-
CNVR_338	chr1	121934326	122057614	123288	-	122057614		-	-	-
CNVR_340	chr1	122923125	122972383	49258	122962850	122972383	9533	122962850	123267815	ENSGALG00000016594	304965
CNVR_344	chr1	124056153	124092923	36770	124056153	124092923	36770	124042084	124134384	ENSGALG00000016603	92300
CNVR_344	chr1	124334964	124376666	41702	124334964	124368791	33827	124275050	124368791	ENSGALG00000016611	93741
CNVR_344	chr1	124594994	124859609	264615	124594994	124724404	129410	124584256	124724404	ENSGALG00000013366	140148
CNVR_346	chr1	125725928	125810183	84255	125766037	125810183	44146	125766037	125867934	ENSGALG00000016622	101897	STS
CNVR_348	chr1	126906126	126911621	5495	-	126911621		-	-	-
CNVR_351	chr1	127479343	127786687	307344	127679910	127698770	18860	127679910	127698770	ENSGALG00000016635	18860	MXRA5
CNVR_351	chr1	127479343	127786687	307344	127508430	127539291	30861	127508430	127539291	ENSGALG00000016629	30861
CNVR_351	chr1	127988238	128071186	82948	128042957	128045044	2087	128042957	128045044	ENSGALG00000028601	2087
CNVR_351	chr1	128281430	128284917	3487	-	128284917		-	-	-
CNVR_351	chr1	128350425	128406595	56170	128396788	128405095	8307	128396788	128405095	ENSGALG00000016686	8307	AKAP17A
CNVR_351	chr1	128350425	128406595	56170	128381550	128389045	7495	128381550	128389045	ENSGALG00000016685	7495	ASMT
CNVR_351	chr1	128562700	128693309	130609	128562700	128567011	4311	128555844	128567011	ENSGALG00000019147	11167	LOC418667
CNVR_351	chr1	128562700	128693309	130609	128639645	128657470	17825	128639645	128657470	ENSGALG00000016696	17825
CNVR_354	chr1	129341925	129814176	472251	129747745	129798637	50892	129747745	129798637	ENSGALG00000016736	50892	CYFIP1
CNVR_354	chr1	129341925	129814176	472251	129777670	129778306	636	129777670	129778306	ENSGALG00000019145	636	FNDC9L
CNVR_354	chr1	129341925	129814176	472251	129412881	129423230	10349	129412881	129423230	ENSGALG00000016717	10349	GTPBP6
CNVR_354	chr1	129341925	129814176	472251	129491121	129535706	44585	129491121	129535706	ENSGALG00000016727	44585	JADE3
CNVR_354	chr1	129341925	129814176	472251	129800366	129811364	10998	129800366	129811364	ENSGALG00000016737	10998	NIPA2
CNVR_354	chr1	129341925	129814176	472251	129423877	129442045	18168	129423877	129442045	ENSGALG00000016721	18168	PLCXD1
CNVR_354	chr1	129341925	129814176	472251	129341925	129356735	14810	129302922	129356735	ENSGALG00000016702	53813	PPP2R3B
CNVR_354	chr1	129341925	129814176	472251	129470051	129482680	12629	129470051	129482680	ENSGALG00000016724	12629	RGN
CNVR_354	chr1	129341925	129814176	472251	129458817	129466044	7227	129458817	129466044	ENSGALG00000016722	7227	RGNL
CNVR_354	chr1	129341925	129814176	472251	129557913	129575998	18085	129557913	129575998	ENSGALG00000016728	18085	RP2
CNVR_354	chr1	129341925	129814176	472251	129620479	129659911	39432	129620479	129659911	ENSGALG00000016734	39432	SLC9A7
CNVR_354	chr1	129341925	129814176	472251	129355477	129408311	52834	129355477	129408311	ENSGALG00000016716	52834	STAGL
CNVR_354	chr1	129341925	129814176	472251	129707209	129728936	21727	129707209	129728936	ENSGALG00000016735	21727	TUBGCP5
CNVR_354	chr1	129341925	129814176	472251	129702653	129707085	4432	129702653	129707085	ENSGALG00000021891	4432
CNVR_363	chr1	132474775	132490938	16163	132474775	132478739	3964	132462152	132478739	ENSGALG00000016769	16587	CHST10
CNVR_365	chr1	133022756	133111161	88405	133022756	133084109	61353	132936573	133084109	ENSGALG00000016781	147536	MAP4K4
CNVR_365	chr1	133022756	133111161	88405	133109396	133111161	1765	133109396	133119021	ENSGALG00000016782	9625
CNVR_366	chr1	133215756	133256734	40978	133227061	133252726	25665	133227061	133252726	ENSGALG00000016785	25665	IL1RL1
CNVR_367	chr1	133519686	133664919	145233	-	133664919		-	-	-
CNVR_367	chr1	133760967	133785491	24524	-	133785491		-	-	-
CNVR_367	chr1	134321976	134355402	33426	-	134355402		-	-	-
CNVR_367	chr1	134364184	134374535	10351	-	134374535		-	-	-
CNVR_368	chr1	134603311	134716875	113564	134633927	134714716	80789	134633927	134714716	ENSGALG00000016799	80789	NCK2
CNVR_369	chr1	135274455	135433838	159383	135397400	135423764	26364	135397400	135423764	ENSGALG00000016804	26364	SLC5A7
CNVR_373	chr1	136476477	136533735	57258	136509160	136533735	24575	136509160	136547639	ENSGALG00000016820	38479	GAS6
CNVR_373	chr1	136476477	136533735	57258	136476477	136476626	149	136345769	136476626	ENSGALG00000016817	130857	RASA3
CNVR_373	chr1	136750067	136790123	40056	136753731	136773443	19712	136753731	136773443	ENSGALG00000016826	19712	ADPRHL1
CNVR_373	chr1	136750067	136790123	40056	136750067	136751599	1532	136728468	136751599	ENSGALG00000029145	23131	DCUN1D2
CNVR_373	chr1	136750067	136790123	40056	136782201	136788393	6192	136782201	136788393	ENSGALG00000016827	6192
CNVR_374	chr1	136962617	136966980	4363	136962617	136966980	4363	136949339	137097962	ENSGALG00000016834	148623	MCF2L
CNVR_379	chr1	137766387	137773175	6788	-	137773175		-	-	-
CNVR_382	chr1	138424949	138565749	140800	138505080	138538107	33027	138505080	138538107	ENSGALG00000016847	33027	CARS2
CNVR_382	chr1	138424949	138565749	140800	138533094	138533192	98	138533094	138533192	ENSGALG00000025357	98	gga-mir-1736
CNVR_382	chr1	138424949	138565749	140800	138546781	138548174	1393	138546781	138548174	ENSGALG00000016849	1393	ING1
CNVR_382	chr1	138424949	138565749	140800	138452045	138502550	50505	138452045	138502550	ENSGALG00000016845	50505	NAXD
CNVR_384	chr1	139022869	139067044	44175	-	139067044		-	-	-
CNVR_385	chr1	139290454	139308143	17689	-	139308143		-	-	-
CNVR_385	chr1	139346451	139384505	38054	139352103	139353239	1136	139352103	139353239	ENSGALG00000028502	1136
CNVR_395	chr1	141235727	141242672	6945	-	141242672		-	-	-
CNVR_395	chr1	141535489	141549978	14489	-	141549978		-	-	-
CNVR_402	chr1	144245921	144293771	47850	144245921	144293771	47850	144152283	144334650	ENSGALG00000016886	182367	FARP1
CNVR_402	chr1	144636531	144643731	7200	144636531	144643731	7200	144576579	144648440	ENSGALG00000016890	71861	MBNL2
CNVR_402	chr1	144723128	144727776	4648	-	144727776		-	-	-
CNVR_402	chr1	145056988	145225980	168992	145184466	145216297	31831	145184466	145216297	ENSGALG00000016894	31831	DNAJC3
CNVR_402	chr1	145056988	145225980	168992	145103089	145180354	77265	145103089	145180354	ENSGALG00000016893	77265	UGGT2
CNVR_402	chr1	145397729	145399871	2142	145397729	145399871	2142	145358360	145506681	ENSGALG00000016896	148321	ABCC4
CNVR_403	chr1	145526789	145573603	46814	-	145573603		-	-	-
CNVR_405	chr1	145857406	145871055	13649	145857406	145871055	13649	145757762	146271071	ENSGALG00000016900	513309	GPC6
CNVR_410	chr1	146840059	146854092	14033	146840059	146854092	14033	146831053	147232836	ENSGALG00000016902	401783	GPC5
CNVR_411	chr1	147221535	147248732	27197	147221535	147232836	11301	146831053	147232836	ENSGALG00000016902	401783	GPC5
CNVR_412	chr1	147702063	147717421	15358	-	147717421		-	-	-
CNVR_412	chr1	147788154	147818675	30521	-	147818675		-	-	-
CNVR_413	chr1	148221687	148381160	159473	-	148381160		-	-	-
CNVR_413	chr1	148489009	148586181	97172	-	148586181		-	-	-
CNVR_413	chr1	148682286	148726959	44673	148694652	148694747	95	148694652	148694747	ENSGALG00000028761	95
CNVR_414	chr1	148751558	148767788	16230	-	148767788		-	-	-
CNVR_414	chr1	148813521	148818668	5147	-	148818668		-	-	-
CNVR_416	chr1	149434828	149456298	21470	-	149456298		-	-	-
CNVR_416	chr1	149485574	149501531	15957	-	149501531		-	-	-
CNVR_420	chr1	150886215	150933857	47642	-	150933857		-	-	-
CNVR_420	chr1	150965440	151054115	88675	-	151054115		-	-	-
CNVR_420	chr1	151431419	151466171	34752	-	151466171		-	-	-
CNVR_421	chr1	151837909	151863667	25758	-	151863667		-	-	-
CNVR_424	chr1	152955725	153010807	55082	-	153010807		-	-	-
CNVR_429	chr1	154202755	154232318	29563	154202755	154232318	29563	154197388	154237719	ENSGALG00000016921	40331	UCHL3
CNVR_432	chr1	154744394	154749629	5235	-	154749629		-	-	-
CNVR_433	chr1	154781659	154800390	18731	154791543	154800390	8847	154791543	155045502	ENSGALG00000016926	253959	KLF12
CNVR_434	chr1	154942287	154957086	14799	154942287	154957086	14799	154791543	155045502	ENSGALG00000016926	253959	KLF12
CNVR_435	chr1	155139168	155158031	18863	-	155158031		-	-	-
CNVR_435	chr1	155284968	155331621	46653	155293494	155331621	38127	155293494	155412871	ENSGALG00000016929	119377	PIBF1
CNVR_437	chr1	155776463	155830283	53820	-	155830283		-	-	-
CNVR_437	chr1	155895921	155899105	3184	155895921	155899105	3184	155858380	156228021	ENSGALG00000016933	369641
CNVR_437	chr1	155925357	156166929	241572	155925357	156166929	241572	155858380	156228021	ENSGALG00000016933	369641
CNVR_437	chr1	156387279	156413336	26057	-	156413336		-	-	-
CNVR_437	chr1	156425640	156517345	91705	-	156517345		-	-	-
CNVR_438	chr1	156606304	156620795	14491	-	156620795		-	-	-
CNVR_440	chr1	157012274	157054109	41835	157012274	157054109	41835	156898969	157114305	ENSGALG00000016907	215336	KLHL1
CNVR_441	chr1	157119525	157134883	15358	-	157134883		-	-	-
CNVR_443	chr1	157229590	157250499	20909	-	157250499		-	-	-
CNVR_445	chr1	157594675	157600553	5878	-	157600553		-	-	-
CNVR_447	chr1	159023217	159213272	190055	-	159213272		-	-	-
CNVR_448	chr1	160229352	160260238	30886	-	160260238		-	-	-
CNVR_449	chr1	160475478	160516335	40857	-	160516335		-	-	-
CNVR_449	chr1	160738227	160766896	28669	-	160766896		-	-	-
CNVR_451	chr1	160965706	161061487	95781	161024899	161059435	34536	161024899	161059435	ENSGALG00000014545	34536
CNVR_452	chr1	161255316	161312486	57170	-	161312486		-	-	-
CNVR_455	chr1	161751850	161837441	85591	161751850	161837441	85591	161696600	161932705	ENSGALG00000016937	236105	DIAPH3
CNVR_456	chr1	162464991	162504774	39783	-	162504774		-	-	-
CNVR_456	chr1	162606460	162682068	75608	-	162682068		-	-	-
CNVR_462	chr1	165049361	165099183	49822	165058991	165099183	40192	165058991	165145844	ENSGALG00000016947	86853	ELF1
CNVR_462	chr1	165049361	165099183	49822	165049361	165057072	7711	165034517	165057072	ENSGALG00000016946	22555	SUGT1
CNVR_462	chr1	165108425	165168269	59844	165108425	165145844	37419	165058991	165145844	ENSGALG00000016947	86853	ELF1
CNVR_462	chr1	165108425	165168269	59844	165145975	165167892	21917	165145975	165167892	ENSGALG00000016949	21917	WBP4
CNVR_463	chr1	165587866	165713586	125720	165702876	165713586	10710	165702876	165738647	ENSGALG00000022739	35771	AKAP11
CNVR_463	chr1	165587866	165713586	125720	165587866	165674975	87109	165513387	165674975	ENSGALG00000016959	161588	DGKH
CNVR_465	chr1	166916928	166995787	78859	166965970	166995787	29817	166965970	167057679	ENSGALG00000016974	91709	GTF2F2
CNVR_465	chr1	166916928	166995787	78859	166995127	166995787	660	166995127	166995900	ENSGALG00000016975	773	KCTD4
CNVR_465	chr1	166916928	166995787	78859	166916928	166927469	10541	166904655	166927469	ENSGALG00000016972	22814	NUFIP1
CNVR_465	chr1	166916928	166995787	78859	166948691	166948753	62	166948691	166948753	ENSGALG00000025645	62	RF00026
CNVR_465	chr1	166916928	166995787	78859	166927078	166942984	15906	166927078	166942984	ENSGALG00000016973	15906
CNVR_466	chr1	167214612	167270197	55585	167214612	167231503	16891	167190320	167231503	ENSGALG00000026849	41183	SIAH3
CNVR_466	chr1	167214612	167270197	55585	167253944	167270197	16253	167253944	167300491	ENSGALG00000016984	46547	ZC3H13
CNVR_467	chr1	167453051	167550592	97541	167496661	167550592	53931	167496661	167608713	ENSGALG00000016990	112052	LRCH1
CNVR_467	chr1	167565683	167569839	4156	167565683	167569839	4156	167496661	167608713	ENSGALG00000016990	112052	LRCH1
CNVR_468	chr1	168059130	168184761	125631	168094746	168095671	925	168094746	168095671	ENSGALG00000016998	925	LPAR6
CNVR_468	chr1	168059130	168184761	125631	168059130	168127185	68055	168050089	168127185	ENSGALG00000016997	77096	RB1
CNVR_468	chr1	168059130	168184761	125631	168132350	168158284	25934	168132350	168158284	ENSGALG00000017000	25934	RCBTB2
CNVR_468	chr1	168360533	168745370	384837	168602909	168603015	106	168602909	168603015	ENSGALG00000025859	106
CNVR_468	chr1	168360533	168745370	384837	168568067	168569253	1186	168568067	168569253	ENSGALG00000022733	1186	ARL11
CNVR_468	chr1	168360533	168745370	384837	168442816	168503513	60697	168442816	168503513	ENSGALG00000017005	60697	CAB39L
CNVR_468	chr1	168360533	168745370	384837	168424793	168438612	13819	168424793	168438612	ENSGALG00000017004	13819	CDADC1
CNVR_468	chr1	168360533	168745370	384837	168360533	168407311	46778	168295303	168407311	ENSGALG00000017002	112008	FNDC3A
CNVR_468	chr1	168360533	168745370	384837	168694690	168694772	82	168694690	168694772	ENSGALG00000018255	82	gga-mir-15a
CNVR_468	chr1	168360533	168745370	384837	168694548	168694631	83	168694548	168694631	ENSGALG00000018254	83	gga-mir-16-1
CNVR_468	chr1	168360533	168745370	384837	168673888	168676904	3016	168673888	168676904	ENSGALG00000017012	3016	KCNRG
CNVR_468	chr1	168360533	168745370	384837	168573973	168608577	34604	168573973	168608577	ENSGALG00000017009	34604	KPNA3
CNVR_468	chr1	168360533	168745370	384837	168409610	168413452	3842	168409610	168413452	ENSGALG00000017003	3842	MLNR
CNVR_468	chr1	168360533	168745370	384837	168526926	168541731	14805	168526926	168541731	ENSGALG00000019094	14805	PHF11
CNVR_468	chr1	168360533	168745370	384837	168542420	168560395	17975	168542420	168560395	ENSGALG00000017008	17975	RCBTB1
CNVR_468	chr1	168360533	168745370	384837	168710556	168710634	78	168710556	168710634	ENSGALG00000028232	78	RF02109
CNVR_468	chr1	168360533	168745370	384837	168503338	168521971	18633	168503338	168521971	ENSGALG00000017006	18633	SETDB2
CNVR_468	chr1	168360533	168745370	384837	168651803	168660592	8789	168651803	168660592	ENSGALG00000017010	8789	SPRYD7
CNVR_468	chr1	168360533	168745370	384837	168667703	168672579	4876	168667703	168672579	ENSGALG00000017011	4876	TRIM13
CNVR_468	chr1	168360533	168745370	384837	168722024	168731618	9594	168722024	168731618	ENSGALG00000017013	9594
CNVR_471	chr1	169653882	169657525	3643	-	169657525		-	-	-
CNVR_471	chr1	169671648	169701581	29933	169701518	169701581	63	169701518	169710954	ENSGALG00000017025	9436	CKAP2
CNVR_471	chr1	169671648	169701581	29933	169687936	169701053	13117	169687936	169701053	ENSGALG00000017024	13117	NEK3
CNVR_471	chr1	169671648	169701581	29933	169671648	169685951	14303	169666484	169685951	ENSGALG00000017023	19467	NEK5
CNVR_471	chr1	169729966	169742411	12445	169729966	169731846	1880	169711207	169731846	ENSGALG00000017026	20639	VPS36
CNVR_472	chr1	170382801	170404005	21204	170382801	170402754	19953	170265929	170402754	ENSGALG00000017036	136825	LHFPL6
CNVR_472	chr1	170436081	170459261	23180	-	170459261		-	-	-
CNVR_472	chr1	170479087	170479862	775	-	170479862		-	-	-
CNVR_472	chr1	170647992	170685213	37221	170647992	170685213	37221	170636418	170751330	ENSGALG00000017041	114912
CNVR_472	chr1	170704045	170791964	87919	170704045	170751330	47285	170636418	170751330	ENSGALG00000017041	114912
CNVR_473	chr1	171133262	171216316	83054	171133262	171216316	83054	171102508	171244344	ENSGALG00000017044	141836	TRPC4
CNVR_477	chr1	172232111	172234750	2639	172232111	172233561	1450	172004087	172233561	ENSGALG00000017056	229474
CNVR_480	chr1	173145691	173147795	2104	173145691	173147795	2104	173144179	173161079	ENSGALG00000017064	16900	RFC3
CNVR_482	chr1	173604957	173642507	37550	-	173642507		-	-	-
CNVR_482	chr1	173768467	173796089	27622	173768467	173787008	18541	173762791	173787008	ENSGALG00000017071	24217	Gga.9942
CNVR_485	chr1	175356364	175382323	25959	-	175382323		-	-	-
CNVR_490	chr1	176432034	176558856	126822	-	176558856		-	-	-
CNVR_490	chr1	176591133	176596490	5357	-	176596490		-	-	-
CNVR_491	chr1	176729208	176736093	6885	176734445	176734546	101	176734445	176734546	ENSGALG00000025608	101	RF00026
CNVR_496	chr1	178118441	178132136	13695	178118441	178132136	13695	178104769	178156860	ENSGALG00000017135	52091	CRYL1
CNVR_497	chr1	178276249	178381506	105257	178276249	178364924	88675	178272655	178364924	ENSGALG00000017139	92269	ZMYM2
CNVR_498	chr1	178670278	178752234	81956	178739748	178752234	12486	178739748	178801405	ENSGALG00000017150	61657	ARHGAP20
CNVR_499	chr1	179264086	179436669	172583	179264086	179405347	141261	179240810	179405347	ENSGALG00000017156	164537	DDX10
CNVR_502	chr1	179664839	179686782	21943	179678152	179686782	8630	179678152	179696191	ENSGALG00000017167	18039	SLC35F2
CNVR_502	chr1	179697219	179728363	31144	-	179728363		-	-	-
CNVR_503	chr1	179804570	179809170	4600	-	179809170		-	-	-
CNVR_509	chr1	181735053	181745145	10092	-	181745145		-	-	-
CNVR_515	chr1	182959846	182971400	11554	182959846	182971400	11554	182715565	183138508	ENSGALG00000017197	422943	CNTN5
CNVR_516	chr1	183045404	183141314	95910	183045404	183138508	93104	182715565	183138508	ENSGALG00000017197	422943	CNTN5
CNVR_518	chr1	183420311	183499591	79280	-	183499591		-	-	-
CNVR_519	chr1	183712207	183756583	44376	-	183756583		-	-	-
CNVR_520	chr1	184949252	184954184	4932	184949252	184954184	4932	184940896	184974605	ENSGALG00000017214	33709
CNVR_520	chr1	185336904	185470672	133768	185469683	185470672	989	185469683	185489915	ENSGALG00000017228	20232	MTNR1B
CNVR_520	chr1	185336904	185470672	133768	185336904	185382364	45460	185280118	185382364	ENSGALG00000017227	102246	SLC36A4
CNVR_520	chr1	185837881	185841726	3845	185837881	185841726	3845	185616759	185962787	ENSGALG00000017229	346028	FAT3
CNVR_520	chr1	185969843	185978388	8545	-	185978388		-	-	-
CNVR_521	chr1	186127051	186286368	159317	-	186286368		-	-	-
CNVR_522	chr1	186463712	186543113	79401	-	186543113		-	-	-
CNVR_523	chr1	186759621	186792237	32616	186778683	186778781	98	186778683	186778781	ENSGALG00000028591	98
CNVR_523	chr1	186759621	186792237	32616	186790937	186792237	1300	186790937	186807024	ENSGALG00000027409	16087
CNVR_528	chr1	187973049	188000012	26963	-	188000012		-	-	-
CNVR_528	chr1	188298653	188320355	21702	-	188320355		-	-	-
CNVR_528	chr1	188328511	188333604	5093	188329385	188333604	4219	188329385	188351393	ENSGALG00000017249	22008	PCF11
CNVR_529	chr1	189280569	189330279	49710	189303425	189303521	96	189303425	189303521	ENSGALG00000025381	96	gga-mir-1664
CNVR_531	chr1	189941463	189967485	26022	-	189967485		-	-	-
CNVR_531	chr1	190012935	190032915	19980	-	190032915		-	-	-
CNVR_534	chr1	190512763	190519869	7106	-	190519869		-	-	-
CNVR_534	chr1	190687483	190695034	7551	-	190695034		-	-	-
CNVR_534	chr1	190728021	190738402	10381	-	190738402		-	-	-
CNVR_537	chr1	191875209	191895032	19823	191875209	191895032	19823	191808032	191921160	ENSGALG00000017262	113128	NARS2
CNVR_538	chr1	192319688	192329524	9836	192319688	192329524	9836	192319669	192353227	ENSGALG00000000690	33558	GDPD4
CNVR_540	chr1	192577016	192588287	11271	192577016	192578373	1357	192524298	192578373	ENSGALG00000000755	54075	ACER3
CNVR_540	chr1	192781830	192792609	10779	-	192792609		-	-	-
CNVR_541	chr1	193352108	193372320	20212	193365338	193372320	6982	193365338	193377743	ENSGALG00000001258	12405	NUMA1
CNVR_541	chr1	193352108	193372320	20212	193352108	193361446	9338	193350970	193361446	ENSGALG00000000868	10476	RNF121
CNVR_541	chr1	193352108	193372320	20212	193362031	193364866	2835	193362031	193364866	ENSGALG00000017493	2835	TRPC2L
CNVR_542	chr1	193520859	193563509	42650	193520859	193522572	1713	193479078	193522572	ENSGALG00000017334	43494	DCHS1
CNVR_542	chr1	193520859	193563509	42650	193524356	193524435	79	193524356	193524435	ENSGALG00000025438	79	gga-mir-1600
CNVR_542	chr1	193520859	193563509	42650	193546491	193557526	11035	193546491	193557526	ENSGALG00000017336	11035	LOC419074
CNVR_542	chr1	193520859	193563509	42650	193529877	193532625	2748	193529877	193532625	ENSGALG00000022706	2748
CNVR_542	chr1	193520859	193563509	42650	193534136	193539652	5516	193534136	193539652	ENSGALG00000017335	5516
CNVR_542	chr1	193520859	193563509	42650	193541966	193544775	2809	193541966	193544775	ENSGALG00000028679	2809
CNVR_542	chr1	193632969	193802991	170022	193685559	193688956	3397	193685559	193688956	ENSGALG00000017343	3397	FOLR1
CNVR_542	chr1	193632969	193802991	170022	193723743	193726040	2297	193723743	193726040	ENSGALG00000028273	2297	HBBA
CNVR_542	chr1	193632969	193802991	170022	193727983	193730347	2364	193727983	193730347	ENSGALG00000017347	2364	HBBR
CNVR_542	chr1	193632969	193802991	170022	193786777	193791981	5204	193786777	193791981	ENSGALG00000027982	5204	LOC100859837
CNVR_542	chr1	193632969	193802991	170022	193745527	193746487	960	193745527	193746487	ENSGALG00000019030	960	OLFR52I1L
CNVR_542	chr1	193632969	193802991	170022	193668690	193669649	959	193668690	193669649	ENSGALG00000017342	959	OR52B2L
CNVR_542	chr1	193632969	193802991	170022	193654255	193655247	992	193654255	193655247	ENSGALG00000017341	992	OR52B6
CNVR_542	chr1	193632969	193802991	170022	193750603	193751568	965	193750603	193751568	ENSGALG00000029040	965	OR52L1
CNVR_542	chr1	193632969	193802991	170022	193635168	193635259	91	193635168	193635259	ENSGALG00000021748	91	RF00211
CNVR_542	chr1	193632969	193802991	170022	193635848	193635938	90	193635848	193635938	ENSGALG00000021766	90	RF00211
CNVR_542	chr1	193632969	193802991	170022	193634126	193637101	2975	193634126	193637101	ENSGALG00000017299	2975	RPS11
CNVR_542	chr1	193632969	193802991	170022	193761015	193781202	20187	193761015	193781202	ENSGALG00000017350	20187	RRM1
CNVR_542	chr1	193632969	193802991	170022	193662226	193663710	1484	193662226	193663710	ENSGALG00000028406	1484
CNVR_542	chr1	193632969	193802991	170022	193679670	193680620	950	193679670	193680620	ENSGALG00000026571	950
CNVR_542	chr1	193632969	193802991	170022	193701126	193707118	5992	193701126	193707118	ENSGALG00000026478	5992
CNVR_542	chr1	193632969	193802991	170022	193716133	193717673	1540	193716133	193717673	ENSGALG00000017345	1540
CNVR_542	chr1	193632969	193802991	170022	193720895	193722856	1961	193720895	193722856	ENSGALG00000022703	1961
CNVR_542	chr1	193632969	193802991	170022	193738182	193738989	807	193738182	193738989	ENSGALG00000028873	807
CNVR_542	chr1	193632969	193802991	170022	193788075	193789079	1004	193788075	193789079	ENSGALG00000025980	1004
CNVR_542	chr1	193632969	193802991	170022	193793896	193802991	9095	193793896	193830765	ENSGALG00000017351	36869
CNVR_543	chr1	193875591	193886970	11379	193875591	193886970	11379	193867728	193906136	ENSGALG00000013552	38408
CNVR_543	chr1	194076608	194138565	61957	194087352	194094501	7149	194087352	194094501	ENSGALG00000017332	7149	KLHL35
CNVR_543	chr1	194076608	194138565	61957	194098031	194138565	40534	194098031	194256622	ENSGALG00000017331	158591
CNVR_543	chr1	194227784	194244141	16357	194227784	194244141	16357	194098031	194256622	ENSGALG00000017331	158591
CNVR_543	chr1	194321048	194611325	290277	194503473	194535205	31732	194503473	194535205	ENSGALG00000017326	31732	ARHGEF17
CNVR_543	chr1	194321048	194611325	290277	194561126	194611325	50199	194561126	194668318	ENSGALG00000017323	107192	FAM168A
CNVR_543	chr1	194321048	194611325	290277	194321048	194448987	127939	194317765	194448987	ENSGALG00000017329	131222	FCHSD2
CNVR_543	chr1	194321048	194611325	290277	194414383	194414476	93	194414383	194414476	ENSGALG00000025198	93	gga-mir-1708
CNVR_543	chr1	194321048	194611325	290277	194498168	194499330	1162	194498168	194499330	ENSGALG00000017327	1162	P2RY6
CNVR_543	chr1	194321048	194611325	290277	194466868	194469256	2388	194466868	194469256	ENSGALG00000017328	2388
CNVR_543	chr1	194321048	194611325	290277	194551973	194555607	3634	194551973	194555607	ENSGALG00000019033	3634
CNVR_543	chr1	194321048	194611325	290277	194556991	194560451	3460	194556991	194560451	ENSGALG00000017324	3460
CNVR_543	chr1	194656409	194748829	92420	194656409	194668318	11909	194561126	194668318	ENSGALG00000017323	107192	FAM168A
CNVR_543	chr1	194656409	194748829	92420	194710221	194717771	7550	194710221	194717771	ENSGALG00000017321	7550	PLEKHB1
CNVR_543	chr1	194656409	194748829	92420	194721970	194748829	26859	194721970	194780643	ENSGALG00000017320	58673	RAB6A
CNVR_543	chr1	194656409	194748829	92420	194701033	194703756	2723	194701033	194703756	ENSGALG00000017322	2723
CNVR_543	chr1	194932372	195107912	175540	194991364	195010253	18889	194991364	195010253	ENSGALG00000017308	18889	CHRDL2
CNVR_543	chr1	194932372	195107912	175540	195076942	195078728	1786	195076942	195078728	ENSGALG00000022696	1786	KCNE3
CNVR_543	chr1	194932372	195107912	175540	195086450	195107912	21462	195086450	195120846	ENSGALG00000017304	34396	PGM2L1
CNVR_543	chr1	194932372	195107912	175540	195029322	195058322	29000	195029322	195058322	ENSGALG00000017307	29000	POLD3
CNVR_543	chr1	194932372	195107912	175540	194953572	194964485	10913	194953572	194964485	ENSGALG00000017309	10913	RNF169
CNVR_543	chr1	194932372	195107912	175540	194932372	194936582	4210	194928951	194936582	ENSGALG00000019036	7631	SPCS2
CNVR_543	chr1	194932372	195107912	175540	194938172	194949182	11010	194938172	194949182	ENSGALG00000017310	11010	XRRA1
CNVR_546	chr10	442574	546183	103609	442574	444155	1581	434180	444155	ENSGALG00000002475	9975
CNVR_546	chr10	442574	546183	103609	466729	500501	33772	466729	500501	ENSGALG00000002471	33772
CNVR_546	chr10	442574	546183	103609	501207	510372	9165	501207	510372	ENSGALG00000002462	9165
CNVR_546	chr10	442574	546183	103609	520507	523782	3275	520507	523782	ENSGALG00000024447	3275
CNVR_546	chr10	442574	546183	103609	529850	533783	3933	529850	533783	ENSGALG00000002454	3933
CNVR_546	chr10	442574	546183	103609	536876	541826	4950	536876	541826	ENSGALG00000002449	4950
CNVR_546	chr10	559533	600549	41016	559533	565615	6082	548659	565615	ENSGALG00000002435	16956
CNVR_546	chr10	559533	600549	41016	565425	583858	18433	565425	583858	ENSGALG00000002317	18433
CNVR_546	chr10	559533	600549	41016	598370	600549	2179	598370	620033	ENSGALG00000002355	21663
CNVR_546	chr10	719644	760697	41053	719644	760697	41053	715233	802060	ENSGALG00000002279	86827
CNVR_547	chr10	1053932	1074671	20739	1071516	1074671	3155	1071516	1078311	ENSGALG00000002000	6795	GRAMD2A
CNVR_547	chr10	1053932	1074671	20739	1066893	1068504	1611	1066893	1068504	ENSGALG00000027050	1611	SENP8
CNVR_547	chr10	1097394	1123212	25818	1097394	1106648	9254	1078289	1106648	ENSGALG00000001981	28359	PARP6
CNVR_547	chr10	1097394	1123212	25818	1107487	1118370	10883	1107487	1118370	ENSGALG00000001966	10883
CNVR_547	chr10	1097394	1123212	25818	1119692	1123212	3520	1119692	1128948	ENSGALG00000001937	9256
CNVR_548	chr10	1166459	1172269	5810	1166624	1172269	5645	1166624	1184499	ENSGALG00000001901	17875	ARIH1
CNVR_549	chr10	1290960	1338656	47696	1319370	1338656	19286	1319370	1515182	ENSGALG00000001774	195812	NEO1
CNVR_549	chr10	1363395	1375229	11834	1363395	1375229	11834	1319370	1515182	ENSGALG00000001774	195812	NEO1
CNVR_550	chr10	1529743	1582947	53204	1529743	1582947	53204	1527277	1624455	ENSGALG00000001764	97178	HCN4
CNVR_551	chr10	1923942	1930821	6879	1923942	1930821	6879	1921140	1934760	ENSGALG00000001318	13620
CNVR_552	chr10	2054015	2057861	3846	2054015	2055582	1567	2032641	2055582	ENSGALG00000001412	22941	SEMA7A
CNVR_552	chr10	2054015	2057861	3846	2056283	2057861	1578	2056283	2064888	ENSGALG00000001417	8605
CNVR_554	chr10	2208157	2230672	22515	2208157	2222300	14143	2203963	2222300	ENSGALG00000002678	18337	CSPG4
CNVR_555	chr10	2253591	2266163	12572	-	2266163		-	-	-
CNVR_556	chr10	2345043	2351342	6299	-	2351342		-	-	-
CNVR_556	chr10	2414630	2417564	2934	-	2417564		-	-	-
CNVR_556	chr10	2524450	2605786	81336	2559230	2587729	28499	2559230	2587729	ENSGALG00000002759	28499	PEAK1
CNVR_556	chr10	2524450	2605786	81336	2524450	2528938	4488	2496200	2528938	ENSGALG00000002752	32738
CNVR_558	chr10	2858239	2974855	116616	2858654	2890315	31661	2858654	2890315	ENSGALG00000002925	31661	ETFA
CNVR_558	chr10	2858239	2974855	116616	2967597	2974855	7258	2967597	2989154	ENSGALG00000002952	21557	NRG4
CNVR_558	chr10	2858239	2974855	116616	2883472	2968013	84541	2883472	2968013	ENSGALG00000002945	84541	TMEM266
CNVR_558	chr10	3049575	3105669	56094	3103512	3105669	2157	3103512	3116708	ENSGALG00000003005	13196	CHRNB4
CNVR_558	chr10	3137274	3160300	23026	3151805	3156695	4890	3151805	3156695	ENSGALG00000003063	4890	HYKK
CNVR_558	chr10	3137274	3160300	23026	3146802	3151679	4877	3146802	3151679	ENSGALG00000003046	4877	PSMA4
CNVR_558	chr10	3296546	3312022	15476	3296546	3312022	15476	3289486	3325743	ENSGALG00000026674	36257	CIB2
CNVR_559	chr10	3560419	3611153	50734	3588343	3607364	19021	3588343	3607364	ENSGALG00000003456	19021	CA12
CNVR_559	chr10	3732581	3742345	9764	-	3742345		-	-	-
CNVR_564	chr10	5103900	5256738	152838	5235131	5256738	21607	5235131	5266963	ENSGALG00000003883	31832
CNVR_564	chr10	5103900	5256738	152838	5189799	5189872	73	5189799	5189872	ENSGALG00000025242	73	gga-mir-1574
CNVR_564	chr10	5103900	5256738	152838	5190072	5190172	100	5190072	5190172	ENSGALG00000018257	100	gga-mir-204-2
CNVR_564	chr10	5103900	5256738	152838	5146745	5227651	80906	5146745	5227651	ENSGALG00000003849	80906	TRPM1
CNVR_569	chr10	6484604	6521019	36415	6484604	6521019	36415	6434758	6619897	ENSGALG00000004212	185139	ADAM10
CNVR_569	chr10	6484604	6521019	36415	6484604	6521019	36415	6480269	6521283	ENSGALG00000004230	41014	LIPC
CNVR_570	chr10	6740326	6786599	46273	6744850	6786599	41749	6744850	6797479	ENSGALG00000004283	52629
CNVR_571	chr10	7534319	7621781	87462	7588801	7588903	102	7588801	7588903	ENSGALG00000027748	102
CNVR_571	chr10	7534319	7621781	87462	7612520	7613457	937	7612520	7613457	ENSGALG00000004458	937
CNVR_571	chr10	7673971	7740600	66629	7673971	7740600	66629	7641038	7759221	ENSGALG00000004527	118183
CNVR_571	chr10	7769640	7785118	15478	-	7785118		-	-	-
CNVR_575	chr10	8696116	8702814	6698	-	8702814		-	-	-
CNVR_575	chr10	8789130	8975419	186289	8789130	8813670	24540	8763459	8813670	ENSGALG00000004805	50211
CNVR_575	chr10	8789130	8975419	186289	8880517	8975419	94902	8880517	9042142	ENSGALG00000021295	161625
CNVR_576	chr10	9310826	9396316	85490	-	9396316		-	-	-
CNVR_577	chr10	9503481	9508293	4812	-	9508293		-	-	-
CNVR_579	chr10	9635455	9645919	10464	9639942	9645919	5977	9639942	9649503	ENSGALG00000004954	9561
CNVR_582	chr10	10043805	10053049	9244	10043805	10053049	9244	10038183	10069033	ENSGALG00000028158	30850	FGF7
CNVR_585	chr10	10666223	10705204	38981	10695065	10705204	10139	10695065	10708346	ENSGALG00000006020	13281	BTBD1
CNVR_585	chr10	10666223	10705204	38981	10689550	10695009	5459	10689550	10695009	ENSGALG00000026607	5459	C15orf40
CNVR_585	chr10	10666223	10705204	38981	10672671	10675907	3236	10672671	10675907	ENSGALG00000006010	3236	FAM103A1
CNVR_588	chr10	11222595	11259192	36597	11222595	11223779	1184	11167729	11223779	ENSGALG00000006225	56050	EFL1
CNVR_588	chr10	11419721	11455828	36107	-	11455828		-	-	-
CNVR_588	chr10	11654971	11672446	17475	11654971	11656990	2019	11650934	11656990	ENSGALG00000021183	6056	CFAP161
CNVR_588	chr10	11849636	11919639	70003	11849636	11877912	28276	11847474	11877912	ENSGALG00000006420	30438	ABHD17C
CNVR_588	chr10	11849636	11919639	70003	11900896	11919639	18743	11900896	11979084	ENSGALG00000006445	78188	ARNT2
CNVR_592	chr10	12511918	12636325	124407	12540336	12583712	43376	12540336	12583712	ENSGALG00000006725	43376	ACAN
CNVR_592	chr10	12511918	12636325	124407	12627132	12627196	64	12627132	12627196	ENSGALG00000025378	64	gga-mir-1720
CNVR_592	chr10	12511918	12636325	124407	12627267	12627365	98	12627267	12627365	ENSGALG00000018258	98	gga-mir-7-2
CNVR_592	chr10	12511918	12636325	124407	12534846	12538880	4034	12534846	12538880	ENSGALG00000021135	4034	HAPLN3
CNVR_592	chr10	12511918	12636325	124407	12525893	12534611	8718	12525893	12534611	ENSGALG00000006702	8718	MFGE8
CNVR_592	chr10	12511918	12636325	124407	12623611	12626211	2600	12623611	12626211	ENSGALG00000006736	2600
CNVR_593	chr10	12790540	12987351	196811	12790540	12898276	107736	12720632	12898276	ENSGALG00000006793	177644
CNVR_593	chr10	13089048	13107689	18641	-	13107689		-	-	-
CNVR_593	chr10	13124802	13172688	47886	13154344	13172688	18344	13154344	13445021	ENSGALG00000006819	290677	AGBL1
CNVR_596	chr10	13930924	13957739	26815	13930924	13953221	22297	13838315	13953221	ENSGALG00000006871	114906	SLCO3A1
CNVR_598	chr10	14270375	14499105	228730	14461079	14499105	38026	14461079	14573856	ENSGALG00000006981	112777
CNVR_601	chr10	14667073	14681482	14409	-	14681482		-	-	-
CNVR_601	chr10	14723745	14724075	330	-	14724075		-	-	-
CNVR_604	chr10	15532678	15577695	45017	-	15577695		-	-	-
CNVR_606	chr10	15906413	15993113	86700	15958078	15967730	9652	15958078	15967730	ENSGALG00000007012	9652	ARRDC4
CNVR_606	chr10	15906413	15993113	86700	15906413	15919778	13365	15843814	15919778	ENSGALG00000021875	75964
CNVR_611	chr10	17058034	17096191	38157	17058034	17094017	35983	17041538	17094017	ENSGALG00000026468	52479	CHSY1
CNVR_614	chr10	17410128	17440204	30076	17410128	17420513	10385	17337460	17420513	ENSGALG00000007371	83053	IGDCC3
CNVR_614	chr10	17410128	17440204	30076	17424605	17440204	15599	17424605	17505535	ENSGALG00000007410	80930	IGDCC4
CNVR_615	chr10	17897520	17900643	3123	-	17900643		-	-	-
CNVR_615	chr10	18023271	18026532	3261	-	18026532		-	-	-
CNVR_615	chr10	18140171	18163864	23693	-	18163864		-	-	-
CNVR_615	chr10	18197812	18240261	42449	18197812	18201886	4074	18171488	18201886	ENSGALG00000025898	30398	SMAD6
CNVR_615	chr10	18249072	18259446	10374	-	18259446		-	-	-
CNVR_615	chr10	18328783	18330034	1251	18328783	18330034	1251	18282943	18345447	ENSGALG00000007870	62504
CNVR_615	chr10	18388816	18456285	67469	18430852	18432733	1881	18430852	18432733	ENSGALG00000028141	1881	C15orf61
CNVR_615	chr10	18388816	18456285	67469	18388816	18426597	37781	18368140	18426597	ENSGALG00000007909	58457	IQCH
CNVR_615	chr10	18388816	18456285	67469	18440729	18456285	15556	18440729	18553284	ENSGALG00000007930	112555	MAP2K5
CNVR_616	chr10	18914653	18937049	22396	-	18937049		-	-	-
CNVR_616	chr10	19065966	19096792	30826	-	19096792		-	-	-
CNVR_616	chr10	19161549	19285276	123727	19166391	19211028	44637	19166391	19211028	ENSGALG00000008164	44637
CNVR_616	chr10	19161549	19285276	123727	19265373	19285276	19903	19265373	19502893	ENSGALG00000008199	237520	CTDSPL2
CNVR_616	chr10	19161549	19285276	123727	19252167	19260933	8766	19252167	19260933	ENSGALG00000008187	8766	EIF3J
CNVR_616	chr10	19161549	19285276	123727	19223718	19224696	978	19223718	19224696	ENSGALG00000026448	978	FAM96A
CNVR_616	chr10	19161549	19285276	123727	19161549	19164790	3241	19142325	19164790	ENSGALG00000008146	22465	MORF4L1
CNVR_616	chr10	19161549	19285276	123727	19225100	19251639	26539	19225100	19251639	ENSGALG00000008180	26539	SPG11
CNVR_616	chr10	19340340	19355030	14690	19340340	19355030	14690	19265373	19502893	ENSGALG00000008199	237520	CTDSPL2
CNVR_616	chr10	19340340	19355030	14690	19351716	19355030	3314	19351716	19390921	ENSGALG00000008215	39205
CNVR_616	chr10	19764291	19843197	78906	19777980	19790824	12844	19777980	19790824	ENSGALG00000008549	12844	TUBGCP4
CNVR_616	chr10	19764291	19843197	78906	19764291	19783016	18725	19747303	19783016	ENSGALG00000008521	35713
CNVR_616	chr10	19764291	19843197	78906	19800890	19843197	42307	19800890	19843598	ENSGALG00000008600	42708
CNVR_617	chr11	78914	88088	9174	78914	88088	9174	69377	88589	ENSGALG00000000771	19212
CNVR_617	chr11	132227	142561	10334	-	142561		-	-	-
CNVR_617	chr11	157517	171794	14277	157517	171794	14277	143380	253087	ENSGALG00000000780	109707
CNVR_617	chr11	230346	231294	948	230346	231294	948	143380	253087	ENSGALG00000000780	109707
CNVR_617	chr11	240158	243253	3095	240158	243253	3095	143380	253087	ENSGALG00000000780	109707
CNVR_617	chr11	363082	366480	3398	363082	364200	1118	350494	364200	ENSGALG00000000874	13706
CNVR_617	chr11	476233	517915	41682	479415	487619	8204	479415	487619	ENSGALG00000001020	8204
CNVR_617	chr11	476233	517915	41682	488204	505459	17255	488204	505459	ENSGALG00000001041	17255
CNVR_617	chr11	476233	517915	41682	505952	517915	11963	505952	519504	ENSGALG00000001065	13552
CNVR_617	chr11	567159	590500	23341	567159	572627	5468	566404	572627	ENSGALG00000001184	6223	COQ9
CNVR_617	chr11	567159	590500	23341	567609	567718	109	567609	567718	ENSGALG00000028974	109	gga-mir-6709
CNVR_617	chr11	567159	590500	23341	572669	578646	5977	572669	578646	ENSGALG00000001194	5977
CNVR_617	chr11	685557	744496	58939	685557	694761	9204	665609	694761	ENSGALG00000001316	29152	CPNE2
CNVR_617	chr11	685557	744496	58939	706765	714342	7577	706765	714342	ENSGALG00000021473	7577	FAM192A
CNVR_617	chr11	685557	744496	58939	725083	744496	19413	725083	748442	ENSGALG00000001350	23359	RSPRY1
CNVR_617	chr11	871695	910338	38643	871695	877706	6011	861024	877706	ENSGALG00000028900	16682	CENPT
CNVR_617	chr11	871695	910338	38643	886847	906444	19597	886847	906444	ENSGALG00000001602	19597	NUTF2
CNVR_617	chr11	871695	910338	38643	878197	878285	88	878197	878285	ENSGALG00000028255	88
CNVR_617	chr11	871695	910338	38643	907974	910338	2364	907974	941791	ENSGALG00000001636	33817
CNVR_617	chr11	978491	1047553	69062	1011955	1025358	13403	1011955	1025358	ENSGALG00000001779	13403
CNVR_617	chr11	978491	1047553	69062	983068	995051	11983	983068	995051	ENSGALG00000001722	11983	E2F4
CNVR_617	chr11	978491	1047553	69062	978491	982343	3852	972850	982343	ENSGALG00000001702	9493	EXOC3L1
CNVR_617	chr11	978491	1047553	69062	1029318	1036713	7395	1029318	1036713	ENSGALG00000028928	7395	LCAT
CNVR_617	chr11	978491	1047553	69062	1044295	1047553	3258	1044295	1057861	ENSGALG00000021450	13566	LOC107080643
CNVR_617	chr11	978491	1047553	69062	1039250	1041839	2589	1039250	1041839	ENSGALG00000021451	2589	LOC415661
CNVR_617	chr11	978491	1047553	69062	995632	1005522	9890	995632	1005522	ENSGALG00000001759	9890
CNVR_617	chr11	1176675	1265544	88869	1176675	1177771	1096	1165618	1177771	ENSGALG00000001965	12153	AARS
CNVR_617	chr11	1176675	1265544	88869	1183402	1189091	5689	1183402	1189091	ENSGALG00000027183	5689	CLEC18B
CNVR_617	chr11	1176675	1265544	88869	1261870	1261963	93	1261870	1261963	ENSGALG00000025528	93	gga-mir-1616
CNVR_617	chr11	1176675	1265544	88869	1240508	1265544	25036	1240508	1302916	ENSGALG00000023898	62408	PLEKHG4
CNVR_617	chr11	1176675	1265544	88869	1213866	1215689	1823	1213866	1215689	ENSGALG00000002103	1823	TPPP3
CNVR_617	chr11	1176675	1265544	88869	1195770	1209660	13890	1195770	1209660	ENSGALG00000002091	13890	ZDHHC1
CNVR_617	chr11	1176675	1265544	88869	1189504	1194020	4516	1189504	1194020	ENSGALG00000001979	4516
CNVR_617	chr11	1176675	1265544	88869	1223848	1237337	13489	1223848	1237337	ENSGALG00000002109	13489
CNVR_617	chr11	1326858	1339910	13052	1336785	1339910	3125	1336785	1351404	ENSGALG00000002198	14619	FHOD1
CNVR_617	chr11	1326858	1339910	13052	1326858	1335740	8882	1326327	1335740	ENSGALG00000007867	9413	SLC9A5
CNVR_617	chr11	1598532	1600249	1717	1598532	1600249	1717	1537250	1641091	ENSGALG00000002407	103841	HYDIN
CNVR_617	chr11	1684825	1698008	13183	1695689	1698008	2319	1695689	1703743	ENSGALG00000002467	8054	MTSS1L
CNVR_617	chr11	1684825	1698008	13183	1684825	1692729	7904	1641769	1692729	ENSGALG00000002458	50960	VAC14
CNVR_617	chr11	1815254	1818277	3023	1815254	1818277	3023	1793608	1828218	ENSGALG00000002745	34610
CNVR_617	chr11	2187041	2274538	87497	2195648	2274538	78890	2195648	2306313	ENSGALG00000003163	110665	GNAO1
CNVR_617	chr11	3223567	3302474	78907	3290754	3295210	4456	3290754	3295210	ENSGALG00000003583	4456
CNVR_620	chr11	4462914	4534257	71343	4474789	4490821	16032	4474789	4490821	ENSGALG00000003663	16032	RBL2
CNVR_620	chr11	4462914	4534257	71343	4462914	4469147	6233	4456387	4469147	ENSGALG00000003620	12760
CNVR_620	chr11	4462914	4534257	71343	4471776	4480195	8419	4471776	4480195	ENSGALG00000023731	8419
CNVR_620	chr11	4462914	4534257	71343	4503008	4534257	31249	4503008	4563980	ENSGALG00000003719	60972
CNVR_623	chr11	5053377	5065956	12579	-	5065956		-	-	-
CNVR_625	chr11	5423149	5447607	24458	5423149	5433815	10666	5418071	5433815	ENSGALG00000003739	15744
CNVR_628	chr11	5736883	5823970	87087	5736883	5823970	87087	5725577	5829415	ENSGALG00000003767	103838	NKD1
CNVR_629	chr11	6067631	6174781	107150	6075619	6094478	18859	6075619	6094478	ENSGALG00000003853	18859
CNVR_629	chr11	6067631	6174781	107150	6117166	6135319	18153	6117166	6135319	ENSGALG00000003874	18153
CNVR_629	chr11	6067631	6174781	107150	6135570	6141434	5864	6135570	6141434	ENSGALG00000021247	5864
CNVR_632	chr11	6924188	6972117	47929	-	6972117		-	-	-
CNVR_636	chr11	7834040	8004111	170071	7881515	7888505	6990	7881515	7888505	ENSGALG00000004480	6990	C11H19orf12
CNVR_636	chr11	7834040	8004111	170071	7933476	7946064	12588	7933476	7946064	ENSGALG00000004494	12588	CCNE1
CNVR_636	chr11	7834040	8004111	170071	7909895	7932145	22250	7909895	7932145	ENSGALG00000004489	22250	LOC415758
CNVR_636	chr11	7834040	8004111	170071	7859154	7860637	1483	7859154	7860637	ENSGALG00000004474	1483	PLEKHF1
CNVR_636	chr11	7834040	8004111	170071	7961122	8004111	42989	7961122	8028603	ENSGALG00000004506	67481	URI1
CNVR_636	chr11	7834040	8004111	170071	7841312	7844172	2860	7841312	7844172	ENSGALG00000023673	2860
CNVR_638	chr11	8535223	8598061	62838	-	8598061		-	-	-
CNVR_640	chr11	8943923	9094002	150079	-	9094002		-	-	-
CNVR_640	chr11	9308350	9362549	54199	9308350	9335423	27073	9290336	9335423	ENSGALG00000004630	45087
CNVR_640	chr11	9308350	9362549	54199	9345364	9362549	17185	9345364	9384567	ENSGALG00000004671	39203	ANKRD27
CNVR_640	chr11	9308350	9362549	54199	9338610	9342123	3513	9338610	9342123	ENSGALG00000004648	3513	PDCD5
CNVR_645	chr11	10148688	10193250	44562	10168414	10193250	24836	10168414	10216329	ENSGALG00000004907	47915	KCTD15
CNVR_646	chr11	10465128	10519296	54168	10465128	10471700	6572	10450875	10471700	ENSGALG00000004956	20825	GPI
CNVR_648	chr11	11408364	11412464	4100	-	11412464		-	-	-
CNVR_648	chr11	11453333	11491389	38056	-	11491389		-	-	-
CNVR_648	chr11	11593569	11617088	23519	11593569	11617088	23519	11582884	11662192	ENSGALG00000005278	79308
CNVR_651	chr11	13050902	13073444	22542	-	13073444		-	-	-
CNVR_653	chr11	13805424	13851858	46434	-	13851858		-	-	-
CNVR_654	chr11	14067428	14069812	2384	-	14069812		-	-	-
CNVR_654	chr11	14084844	14091166	6322	-	14091166		-	-	-
CNVR_656	chr11	14432693	14450048	17355	-	14450048		-	-	-
CNVR_657	chr11	14908698	14937873	29175	14908698	14915308	6610	14882016	14915308	ENSGALG00000005435	33292
CNVR_657	chr11	14908698	14937873	29175	14922969	14936617	13648	14922969	14936617	ENSGALG00000005408	13648	BCO1
CNVR_658	chr11	15099601	15142629	43028	15099601	15116123	16522	14995344	15116123	ENSGALG00000012012	120779
CNVR_658	chr11	15099601	15142629	43028	15140811	15142629	1818	15140811	15193158	ENSGALG00000005453	52347
CNVR_661	chr11	15726141	15766479	40338	15726141	15766479	40338	15430489	15845338	ENSGALG00000005483	414849	CDH13
CNVR_665	chr11	16495592	16512384	16792	16495592	16499020	3428	16483338	16499020	ENSGALG00000020987	15682
CNVR_665	chr11	16495592	16512384	16792	16502526	16512384	9858	16502526	16512682	ENSGALG00000005720	10156
CNVR_667	chr11	17009069	17040490	31421	-	17040490		-	-	-
CNVR_667	chr11	17157309	17236114	78805	17220898	17233182	12284	17220898	17233182	ENSGALG00000025938	12284	KIAA0513
CNVR_667	chr11	17157309	17236114	78805	17157309	17221527	64218	17104458	17221527	ENSGALG00000014284	117069
CNVR_668	chr11	17297010	17407160	110150	17297010	17317265	20255	17282898	17317265	ENSGALG00000022373	34367
CNVR_668	chr11	17297010	17407160	110150	17334739	17375214	40475	17334739	17375214	ENSGALG00000005791	40475
CNVR_668	chr11	17297010	17407160	110150	17380193	17407160	26967	17380193	17407856	ENSGALG00000007860	27663
CNVR_669	chr11	17579120	17604995	25875	17579120	17604995	25875	17486311	17616586	ENSGALG00000005872	130275	BANP
CNVR_669	chr11	17650701	17658544	7843	-	17658544		-	-	-
CNVR_670	chr11	17802131	17808067	5936	17802131	17807462	5331	17795544	17807462	ENSGALG00000026534	11918	ZNF469
CNVR_670	chr11	17891782	17940038	48256	17932051	17935844	3793	17932051	17935844	ENSGALG00000013784	3793	CDT1
CNVR_670	chr11	17891782	17940038	48256	17891782	17892594	812	17890560	17892594	ENSGALG00000028465	2034	IL17C
CNVR_670	chr11	17891782	17940038	48256	17895874	17898830	2956	17895874	17898830	ENSGALG00000007267	2956	MVD
CNVR_670	chr11	17891782	17940038	48256	17900344	17906187	5843	17900344	17906187	ENSGALG00000007272	5843	RNF166
CNVR_670	chr11	17891782	17940038	48256	17893779	17895490	1711	17893779	17895490	ENSGALG00000026172	1711
CNVR_670	chr11	17891782	17940038	48256	17907683	17911287	3604	17907683	17911287	ENSGALG00000006303	3604
CNVR_670	chr11	17891782	17940038	48256	17911236	17930659	19423	17911236	17930659	ENSGALG00000006340	19423
CNVR_670	chr11	17891782	17940038	48256	17936906	17939727	2821	17936906	17939727	ENSGALG00000027272	2821
CNVR_670	chr11	18006236	18091037	84801	18078996	18091037	12041	18078996	18142059	ENSGALG00000006222	63063	ANKRD11
CNVR_670	chr11	18006236	18091037	84801	18006236	18017927	11691	17999326	18017927	ENSGALG00000006234	18601
CNVR_670	chr11	18006236	18091037	84801	18039024	18076346	37322	18039024	18076346	ENSGALG00000006223	37322
CNVR_670	chr11	18287184	18323531	36347	18290821	18292152	1331	18290821	18292152	ENSGALG00000000059	1331
CNVR_670	chr11	18287184	18323531	36347	18317572	18323531	5959	18317572	18326276	ENSGALG00000000608	8704	CDH1
CNVR_670	chr11	18287184	18323531	36347	18297075	18298237	1162	18297075	18298237	ENSGALG00000000528	1162	DBNDD1
CNVR_670	chr11	18287184	18323531	36347	18293266	18296749	3483	18293266	18296749	ENSGALG00000025712	3483	DEF8
CNVR_670	chr11	18287184	18323531	36347	18300555	18308190	7635	18300555	18308190	ENSGALG00000000540	7635	GAS8
CNVR_670	chr11	18287184	18323531	36347	18308197	18309804	1607	18308197	18309804	ENSGALG00000000549	1607	URAH
CNVR_670	chr11	18287184	18323531	36347	18287877	18288821	944	18287877	18288821	ENSGALG00000023459	944
CNVR_670	chr11	18287184	18323531	36347	18310977	18316940	5963	18310977	18316940	ENSGALG00000026291	5963
CNVR_672	chr12	16789	26600	9811	16789	22531	5742	14358	22531	ENSGALG00000014148	8173
CNVR_672	chr12	16789	26600	9811	25698	26600	902	25698	75398	ENSGALG00000002590	49700
CNVR_672	chr12	60104	122391	62287	60104	75398	15294	25698	75398	ENSGALG00000002590	49700
CNVR_672	chr12	60104	122391	62287	78049	82014	3965	78049	82014	ENSGALG00000001422	3965
CNVR_672	chr12	60104	122391	62287	85233	122391	37158	85233	155627	ENSGALG00000001444	70394
CNVR_673	chr12	539738	551887	12149	539738	544257	4519	538819	544257	ENSGALG00000001459	5438	TNNC1
CNVR_673	chr12	539738	551887	12149	545789	551887	6098	545789	580519	ENSGALG00000001494	34730
CNVR_673	chr12	567222	594777	27555	567222	580519	13297	545789	580519	ENSGALG00000001494	34730
CNVR_673	chr12	567222	594777	27555	590128	594777	4649	590128	637363	ENSGALG00000001535	47235
CNVR_673	chr12	630819	657123	26304	630819	637363	6544	590128	637363	ENSGALG00000001535	47235
CNVR_673	chr12	630819	657123	26304	637258	657123	19865	637258	663481	ENSGALG00000001567	26223
CNVR_673	chr12	681004	868608	187604	810173	836331	26158	810173	836331	ENSGALG00000001720	26158
CNVR_673	chr12	681004	868608	187604	835709	835797	88	835709	835797	ENSGALG00000025447	88	gga-mir-1719
CNVR_673	chr12	681004	868608	187604	738124	743596	5472	738124	743596	ENSGALG00000001642	5472	GLT8D1
CNVR_673	chr12	681004	868608	187604	728291	737675	9384	728291	737675	ENSGALG00000001613	9384	GNL3
CNVR_673	chr12	681004	868608	187604	770513	787917	17404	770513	787917	ENSGALG00000001697	17404	ITIH3
CNVR_673	chr12	681004	868608	187604	800691	804117	3426	800691	804117	ENSGALG00000001709	3426	MUSTN1
CNVR_673	chr12	681004	868608	187604	731196	731268	72	731196	731268	ENSGALG00000025952	72	RF00569
CNVR_673	chr12	681004	868608	187604	733527	733599	72	733527	733599	ENSGALG00000025646	72	RF00569
CNVR_673	chr12	681004	868608	187604	733993	734071	78	733993	734071	ENSGALG00000025603	78	RF00574
CNVR_673	chr12	681004	868608	187604	734622	734701	79	734622	734701	ENSGALG00000025665	79	RF01183
CNVR_673	chr12	681004	868608	187604	842293	868608	26315	842293	874242	ENSGALG00000001753	31949	SFMBT1
CNVR_673	chr12	681004	868608	187604	743836	745461	1625	743836	745461	ENSGALG00000001655	1625	SPCS1
CNVR_673	chr12	681004	868608	187604	681004	728673	47669	670075	728673	ENSGALG00000001590	58598
CNVR_673	chr12	681004	868608	187604	743836	765014	21178	743836	765014	ENSGALG00000001672	21178
CNVR_673	chr12	681004	868608	187604	806644	806960	316	806644	806960	ENSGALG00000022662	316
CNVR_676	chr12	1327718	1532979	205261	1406254	1408151	1897	1406254	1408151	ENSGALG00000000785	1897	HYAL1
CNVR_676	chr12	1327718	1532979	205261	1408294	1410676	2382	1408294	1410676	ENSGALG00000002138	2382	HYAL2
CNVR_676	chr12	1327718	1532979	205261	1432368	1434822	2454	1432368	1434822	ENSGALG00000002131	2454	NPRL2
CNVR_676	chr12	1327718	1532979	205261	1359539	1396127	36588	1359539	1396127	ENSGALG00000002099	36588	PFKFB4
CNVR_676	chr12	1327718	1532979	205261	1327718	1352568	24850	1321864	1352568	ENSGALG00000002016	30704	PRKCD
CNVR_676	chr12	1327718	1532979	205261	1480565	1480662	97	1480565	1480662	ENSGALG00000017904	97	RF00026
CNVR_676	chr12	1327718	1532979	205261	1435837	1439233	3396	1435837	1439233	ENSGALG00000026965	3396	TMEM115
CNVR_676	chr12	1327718	1532979	205261	1414993	1417524	2531	1414993	1417524	ENSGALG00000027401	2531
CNVR_676	chr12	1327718	1532979	205261	1422398	1431483	9085	1422398	1431483	ENSGALG00000002114	9085
CNVR_676	chr12	1327718	1532979	205261	1440105	1532979	92874	1440105	1546831	ENSGALG00000029021	106726
CNVR_676	chr12	1327718	1532979	205261	1497910	1498845	935	1497910	1498845	ENSGALG00000027033	935
CNVR_676	chr12	1555274	1588288	33014	-	1588288		-	-	-
CNVR_677	chr12	1818770	1841375	22605	1831238	1832110	872	1831238	1832110	ENSGALG00000002260	872	CISH
CNVR_677	chr12	1818770	1841375	22605	1840588	1841375	787	1840588	1881857	ENSGALG00000002283	41269	MAPKAPK3
CNVR_678	chr12	2081163	2090078	8915	2081163	2090078	8915	2064730	2203333	ENSGALG00000002335	138603	DOCK3
CNVR_680	chr12	2389655	2470603	80948	2435916	2437477	1561	2435916	2437477	ENSGALG00000025844	1561	AMT
CNVR_680	chr12	2389655	2470603	80948	2389655	2395109	5454	2385932	2395109	ENSGALG00000002510	9177	IP6K1
CNVR_680	chr12	2389655	2470603	80948	2420987	2427304	6317	2420987	2427304	ENSGALG00000025992	6317
CNVR_680	chr12	2389655	2470603	80948	2427451	2434824	7373	2427451	2434824	ENSGALG00000002521	7373
CNVR_680	chr12	2389655	2470603	80948	2441415	2452604	11189	2441415	2452604	ENSGALG00000027710	11189
CNVR_680	chr12	2755845	2758853	3008	2755845	2758853	3008	2749644	2795258	ENSGALG00000003720	45614	FANCD2
CNVR_680	chr12	2885516	2931515	45999	2906246	2911713	5467	2906246	2911713	ENSGALG00000003839	5467	GRM2
CNVR_680	chr12	2885516	2931515	45999	2885516	2903051	17535	2879888	2903051	ENSGALG00000003832	23163	TEX264
CNVR_680	chr12	2885516	2931515	45999	2913235	2920379	7144	2913235	2920379	ENSGALG00000026267	7144
CNVR_680	chr12	2944494	2968825	24331	2945888	2958336	12448	2945888	2958336	ENSGALG00000003977	12448	TWF2
CNVR_680	chr12	2944494	2968825	24331	2964626	2968825	4199	2964626	2970401	ENSGALG00000003997	5775
CNVR_680	chr12	3179947	3232280	52333	3189383	3192093	2710	3189383	3192093	ENSGALG00000028697	2710	GNAT1
CNVR_680	chr12	3179947	3232280	52333	3231620	3232280	660	3231620	3233209	ENSGALG00000029000	1589	HYAL3
CNVR_680	chr12	3179947	3232280	52333	3226270	3228218	1948	3226270	3228218	ENSGALG00000013723	1948	OASL
CNVR_680	chr12	3179947	3232280	52333	3221940	3226152	4212	3221940	3226152	ENSGALG00000013722	4212	SEMA3B
CNVR_680	chr12	3179947	3232280	52333	3204934	3208668	3734	3204934	3208668	ENSGALG00000028871	3734	SLC38A3
CNVR_680	chr12	3179947	3232280	52333	3179947	3189340	9393	3167484	3189340	ENSGALG00000013370	21856
CNVR_680	chr12	3179947	3232280	52333	3192877	3203393	10516	3192877	3203393	ENSGALG00000004639	10516
CNVR_681	chr12	3398978	3400352	1374	3398978	3400352	1374	3333636	3452411	ENSGALG00000004687	118775	CENPP
CNVR_683	chr12	4142974	4176490	33516	-	4176490		-	-	-
CNVR_690	chr12	5848460	5853765	5305	5848460	5853765	5305	5783474	5867616	ENSGALG00000005120	84142
CNVR_693	chr12	6592909	6643991	51082	6621762	6639866	18104	6621762	6639866	ENSGALG00000026154	18104	CARD19
CNVR_693	chr12	6592909	6643991	51082	6600514	6618168	17654	6600514	6618168	ENSGALG00000026891	17654	NINJ1
CNVR_695	chr12	6779293	6798556	19263	6779293	6798556	19263	6695375	6799774	ENSGALG00000005237	104399	FGD3
CNVR_699	chr12	7993718	8009555	15837	-	8009555		-	-	-
CNVR_699	chr12	8110975	8363487	252512	8110975	8344033	233058	8028015	8344033	ENSGALG00000005419	316018	ERC2
CNVR_700	chr12	8524777	8575265	50488	8535420	8575265	39845	8535420	8595065	ENSGALG00000005499	59645	IL17RD
CNVR_702	chr12	8978643	9053742	75099	8978643	9011876	33233	8976730	9011876	ENSGALG00000005713	35146	NCKIPSD
CNVR_702	chr12	8978643	9053742	75099	9039885	9045644	5759	9039885	9045644	ENSGALG00000026089	5759	SLC26A6
CNVR_702	chr12	8978643	9053742	75099	9046001	9053742	7741	9046001	9054965	ENSGALG00000005789	8964	UQCRC1
CNVR_702	chr12	8978643	9053742	75099	9012888	9036163	23275	9012888	9036163	ENSGALG00000005730	23275
CNVR_706	chr12	9623251	9735521	112270	9657435	9685045	27610	9657435	9685045	ENSGALG00000005999	27610	ABTB1
CNVR_706	chr12	9623251	9735521	112270	9725752	9735521	9769	9725752	9737075	ENSGALG00000006037	11323	MCM2
CNVR_706	chr12	9623251	9735521	112270	9689545	9717481	27936	9689545	9717481	ENSGALG00000006009	27936	PODXL2
CNVR_706	chr12	9623251	9735521	112270	9623251	9655915	32664	9598736	9655915	ENSGALG00000005990	57179
CNVR_706	chr12	9776195	9790129	13934	9776195	9790129	13934	9755054	9858612	ENSGALG00000006056	103558	CHCHD6
CNVR_706	chr12	9807365	9973033	165668	9807365	9858612	51247	9755054	9858612	ENSGALG00000006056	103558	CHCHD6
CNVR_706	chr12	9807365	9973033	165668	9887588	9971748	84160	9887588	9971748	ENSGALG00000006097	84160	PLXNA1
CNVR_706	chr12	9807365	9973033	165668	9896938	9898062	1124	9896938	9898062	ENSGALG00000026199	1124
CNVR_708	chr12	10395046	10395977	931	-	10395977		-	-	-
CNVR_709	chr12	11606214	11643899	37685	11614724	11624716	9992	11614724	11624716	ENSGALG00000006910	9992	IMPDH2
CNVR_709	chr12	11606214	11643899	37685	11639594	11643899	4305	11639594	11652624	ENSGALG00000006937	13030	P4HTM
CNVR_709	chr12	11606214	11643899	37685	11606214	11608560	2346	11587736	11608560	ENSGALG00000006867	20824	QRICH1
CNVR_709	chr12	11606214	11643899	37685	11635471	11639074	3603	11635471	11639074	ENSGALG00000006936	3603	WDR6
CNVR_709	chr12	11606214	11643899	37685	11632154	11635942	3788	11632154	11635942	ENSGALG00000006928	3788
CNVR_709	chr12	11668316	11678348	10032	11668316	11678348	10032	11652998	11684571	ENSGALG00000006956	31573	ARIH2
CNVR_709	chr12	11806243	11887989	81746	11869223	11887989	18766	11869223	11932886	ENSGALG00000007168	63663
CNVR_709	chr12	11806243	11887989	81746	11822675	11836270	13595	11822675	11836270	ENSGALG00000007132	13595	ACOX2
CNVR_709	chr12	11806243	11887989	81746	11839951	11842468	2517	11839951	11842468	ENSGALG00000007139	2517	FAM107A
CNVR_709	chr12	11806243	11887989	81746	11855792	11860341	4549	11855792	11860341	ENSGALG00000007152	4549	FAM3D
CNVR_709	chr12	11806243	11887989	81746	11813445	11821155	7710	11813445	11821155	ENSGALG00000007111	7710	KCTD6
CNVR_709	chr12	11806243	11887989	81746	11806243	11807134	891	11788845	11807134	ENSGALG00000007052	18289	PXK
CNVR_709	chr12	11806243	11887989	81746	11808520	11813000	4480	11808520	11813000	ENSGALG00000007103	4480
CNVR_709	chr12	12023580	12151291	127711	12141669	12151291	9622	12141669	12521936	ENSGALG00000007172	380267	FHIT
CNVR_709	chr12	12212564	12231942	19378	12212564	12231942	19378	12141669	12521936	ENSGALG00000007172	380267	FHIT
CNVR_709	chr12	12365098	12610003	244905	12365098	12521936	156838	12141669	12521936	ENSGALG00000007172	380267	FHIT
CNVR_709	chr12	12734304	12809222	74918	12734304	12809222	74918	12707875	13082730	ENSGALG00000007177	374855	PTPRG
CNVR_709	chr12	12903448	12978666	75218	12903448	12978666	75218	12707875	13082730	ENSGALG00000007177	374855	PTPRG
CNVR_709	chr12	12982240	13053158	70918	12982240	13053158	70918	12707875	13082730	ENSGALG00000007177	374855	PTPRG
CNVR_709	chr12	13104757	13270207	165450	13138124	13270207	132083	13138124	13311248	ENSGALG00000007268	173124
CNVR_709	chr12	13104757	13270207	165450	13104757	13114032	9275	13104123	13114032	ENSGALG00000007182	9909	C3orf14
CNVR_709	chr12	13104757	13270207	165450	13123964	13126138	2174	13123964	13126138	ENSGALG00000007184	2174	FEZF2
CNVR_709	chr12	13104757	13270207	165450	13124957	13126168	1211	13124957	13126168	ENSGALG00000026916	1211
CNVR_709	chr12	13493650	13539120	45470	13535651	13539120	3469	13535651	13592553	ENSGALG00000007302	56902	ATXN7
CNVR_709	chr12	13493650	13539120	45470	13504416	13511944	7528	13504416	13511944	ENSGALG00000007299	7528	THOC7
CNVR_709	chr12	13752819	13780078	27259	13752819	13779455	26636	13713809	13779455	ENSGALG00000007392	65646
CNVR_709	chr12	13930953	14027546	96593	13983652	14027546	43894	13983652	14275283	ENSGALG00000007431	291631	MAGI1
CNVR_709	chr12	13930953	14027546	96593	13935234	13941304	6070	13935234	13941304	ENSGALG00000024489	6070
CNVR_709	chr12	14258798	14276451	17653	14258798	14275283	16485	13983652	14275283	ENSGALG00000007431	291631	MAGI1
CNVR_709	chr12	14552323	14741094	188771	14599586	14606598	7012	14599586	14606598	ENSGALG00000007569	7012	KBTBD8
CNVR_709	chr12	14552323	14741094	188771	14620837	14643753	22916	14620837	14643753	ENSGALG00000007596	22916	MCT2L
CNVR_709	chr12	14552323	14741094	188771	14723944	14741094	17150	14723944	14825897	ENSGALG00000007652	101953	SUCLG2
CNVR_713	chr12	15941806	15986305	44499	15941806	15986305	44499	15895826	16091944	ENSGALG00000007769	196118	FOXP1
CNVR_713	chr12	16116268	16150519	34251	-	16150519		-	-	-
CNVR_713	chr12	16179049	16188949	9900	-	16188949		-	-	-
CNVR_713	chr12	16266672	16299567	32895	16266672	16269708	3036	16254198	16269708	ENSGALG00000007780	15510	EIF4E3
CNVR_713	chr12	16266672	16299567	32895	16280538	16282735	2197	16280538	16282735	ENSGALG00000027091	2197	GPR27
CNVR_713	chr12	16266672	16299567	32895	16290360	16292199	1839	16290360	16292199	ENSGALG00000007785	1839	PROK2
CNVR_713	chr12	16266672	16299567	32895	16280538	16281695	1157	16280538	16281695	ENSGALG00000022635	1157
CNVR_713	chr12	16333751	16336152	2401	-	16336152		-	-	-
CNVR_715	chr12	16773428	16865964	92536	-	16865964		-	-	-
CNVR_717	chr12	17437327	17525408	88081	-	17525408		-	-	-
CNVR_718	chr12	17539553	17543455	3902	-	17543455		-	-	-
CNVR_719	chr12	17718205	17738438	20233	17730695	17736477	5782	17730695	17736477	ENSGALG00000020781	5782
CNVR_723	chr12	18701793	18722098	20305	-	18722098		-	-	-
CNVR_723	chr12	18804204	18820616	16412	-	18820616		-	-	-
CNVR_723	chr12	18822759	18874587	51828	18847535	18874587	27052	18847535	19073767	ENSGALG00000008339	226232
CNVR_723	chr12	18887845	18904596	16751	18887845	18904596	16751	18847535	19073767	ENSGALG00000008339	226232
CNVR_724	chr12	19051232	19079726	28494	19051232	19073767	22535	18847535	19073767	ENSGALG00000008339	226232
CNVR_724	chr12	19051232	19079726	28494	19077544	19079726	2182	19077544	19081757	ENSGALG00000020755	4213
CNVR_725	chr12	19409774	19470002	60228	19444973	19459421	14448	19444973	19459421	ENSGALG00000008420	14448	CAND2
CNVR_725	chr12	19409774	19470002	60228	19434378	19437079	2701	19434378	19437079	ENSGALG00000008411	2701	GHRL
CNVR_725	chr12	19409774	19470002	60228	19418089	19431603	13514	19418089	19431603	ENSGALG00000008407	13514	IRAK2
CNVR_725	chr12	19409774	19470002	60228	19463171	19466113	2942	19463171	19466113	ENSGALG00000020747	2942	MBD4
CNVR_725	chr12	19409774	19470002	60228	19462147	19462285	138	19462147	19462285	ENSGALG00000017828	138	RF00409
CNVR_725	chr12	19409774	19470002	60228	19460962	19462997	2035	19460962	19462997	ENSGALG00000027142	2035	RPL32
CNVR_725	chr12	19409774	19470002	60228	19436642	19444446	7804	19436642	19444446	ENSGALG00000008419	7804	SEC13
CNVR_725	chr12	19409774	19470002	60228	19409774	19414245	4471	19408501	19414245	ENSGALG00000008394	5744	THUMPD3
CNVR_725	chr12	19409774	19470002	60228	19414582	19417180	2598	19414582	19417180	ENSGALG00000028009	2598	VHL
CNVR_728	chr13	643258	732386	89128	643258	686154	42896	640010	686154	ENSGALG00000000899	46144
CNVR_728	chr13	643258	732386	89128	687901	732386	44485	687901	839733	ENSGALG00000000917	151832
CNVR_730	chr13	1136171	1143178	7007	-	1143178		-	-	-
CNVR_730	chr13	1166396	1173512	7116	-	1173512		-	-	-
CNVR_731	chr13	1257662	1296202	38540	1277095	1290277	13182	1277095	1290277	ENSGALG00000002634	13182	HDAC3
CNVR_731	chr13	1257662	1296202	38540	1292499	1296202	3703	1292499	1299951	ENSGALG00000026638	7452	RELL2
CNVR_732	chr13	1603793	1652782	48989	-	1652782		-	-	-
CNVR_734	chr13	2090940	2161556	70616	2158826	2161556	2730	2158826	2184873	ENSGALG00000002262	26047	ETF1
CNVR_734	chr13	2090940	2161556	70616	2134785	2156387	21602	2134785	2156387	ENSGALG00000002363	21602	HSPA9
CNVR_734	chr13	2090940	2161556	70616	2146299	2146368	69	2146299	2146368	ENSGALG00000025482	69	RF00154
CNVR_734	chr13	2090940	2161556	70616	2090940	2098233	7293	2085275	2098233	ENSGALG00000024370	12958
CNVR_737	chr13	2660655	2956131	295476	2855998	2879559	23561	2855998	2879559	ENSGALG00000002152	23561	GABRP
CNVR_737	chr13	2660655	2956131	295476	2890226	2905434	15208	2890226	2905434	ENSGALG00000002132	15208	KCNIP1
CNVR_737	chr13	2660655	2956131	295476	2673915	2675387	1472	2673915	2675387	ENSGALG00000002191	1472	TLX3
CNVR_737	chr13	2660655	2956131	295476	2681554	2828621	147067	2681554	2828621	ENSGALG00000002184	147067
CNVR_737	chr13	2660655	2956131	295476	2832799	2846286	13487	2832799	2846286	ENSGALG00000028038	13487
CNVR_738	chr13	3250357	3317343	66986	3250357	3252473	2116	3218332	3252473	ENSGALG00000002113	34141	LCP2
CNVR_739	chr13	3626203	3659747	33544	3626203	3659747	33544	3574865	4046215	ENSGALG00000001916	471350	SLIT3
CNVR_751	chr13	6203890	6683705	479815	6533385	6575415	42030	6533385	6575415	ENSGALG00000001698	42030	GABRA1
CNVR_751	chr13	6203890	6683705	479815	6621733	6646067	24334	6621733	6646067	ENSGALG00000001695	24334	GABRA6
CNVR_751	chr13	6203890	6683705	479815	6399216	6470747	71531	6399216	6470747	ENSGALG00000001706	71531
CNVR_751	chr13	7014700	7064971	50271	7040657	7064971	24314	7040657	7094574	ENSGALG00000001662	53917	ATP10B
CNVR_754	chr13	7582666	7589541	6875	-	7589541		-	-	-
CNVR_754	chr13	7787780	8068065	280285	7884129	7919331	35202	7884129	7919331	ENSGALG00000002790	35202	ABLIM3
CNVR_754	chr13	7787780	8068065	280285	7791211	7815933	24722	7791211	7815933	ENSGALG00000001364	24722	CSNK1A1
CNVR_754	chr13	7787780	8068065	280285	7857096	7861941	4845	7857096	7861941	ENSGALG00000002673	4845	GRPEL2
CNVR_754	chr13	7787780	8068065	280285	7848454	7849869	1415	7848454	7849869	ENSGALG00000021471	1415	IL17B
CNVR_754	chr13	7787780	8068065	280285	7833523	7833616	93	7833523	7833616	ENSGALG00000028396	93
CNVR_754	chr13	7787780	8068065	280285	7834129	7834216	87	7834129	7834216	ENSGALG00000028070	87
CNVR_754	chr13	7787780	8068065	280285	7850497	7853266	2769	7850497	7853266	ENSGALG00000002665	2769
CNVR_754	chr13	7787780	8068065	280285	7864573	7883261	18688	7864573	7883261	ENSGALG00000002704	18688
CNVR_754	chr13	7787780	8068065	280285	7925924	7934419	8495	7925924	7934419	ENSGALG00000026318	8495
CNVR_756	chr13	8972968	9036633	63665	-	9036633		-	-	-
CNVR_756	chr13	9042018	9082325	40307	-	9082325		-	-	-
CNVR_760	chr13	9462217	9513171	50954	9506210	9508719	2509	9506210	9508719	ENSGALG00000026914	2509	DOK3
CNVR_760	chr13	9462217	9513171	50954	9462217	9470849	8632	9456999	9470849	ENSGALG00000014054	13850	GRK6
CNVR_760	chr13	9462217	9513171	50954	9489574	9506020	16446	9489574	9506020	ENSGALG00000026159	16446	PDLIM7
CNVR_760	chr13	9462217	9513171	50954	9478588	9483755	5167	9478588	9483755	ENSGALG00000026644	5167
CNVR_760	chr13	9462217	9513171	50954	9509430	9513171	3741	9509430	9515401	ENSGALG00000003030	5971
CNVR_760	chr13	9688627	9704016	15389	9688763	9697357	8594	9688763	9697357	ENSGALG00000003285	8594	CDHR2
CNVR_760	chr13	9817124	9895753	78629	9876040	9895753	19713	9876040	9900608	ENSGALG00000003512	24568	SPIK7
CNVR_765	chr13	11312990	11326827	13837	-	11326827		-	-	-
CNVR_765	chr13	11386677	11395768	9091	11386677	11390962	4285	11378040	11390962	ENSGALG00000004001	12922
CNVR_768	chr13	12016005	12094128	78123	-	12094128		-	-	-
CNVR_769	chr13	12347278	12377995	30717	12350519	12362997	12478	12350519	12362997	ENSGALG00000004357	12478	ANXA6
CNVR_769	chr13	12347278	12377995	30717	12377503	12377995	492	12377503	12379482	ENSGALG00000004521	1979	GPX3
CNVR_769	chr13	12347278	12377995	30717	12347278	12348418	1140	12344791	12348418	ENSGALG00000004360	3627	LACAAT2L
CNVR_769	chr13	12347278	12377995	30717	12347278	12377995	30717	12336945	12488448	ENSGALG00000005535	151503	TCOF1
CNVR_769	chr13	12347278	12377995	30717	12367918	12376206	8288	12367918	12376206	ENSGALG00000004496	8288	TNIP1
CNVR_769	chr13	12420143	12469654	49511	12466515	12469654	3139	12466515	12470073	ENSGALG00000004594	3558	CD74
CNVR_769	chr13	12420143	12469654	49511	12431933	12443105	11172	12431933	12443105	ENSGALG00000004581	11172	NDST1
CNVR_769	chr13	12420143	12469654	49511	12459310	12463811	4501	12459310	12463811	ENSGALG00000004588	4501	RPS14
CNVR_769	chr13	12420143	12469654	49511	12420143	12469654	49511	12336945	12488448	ENSGALG00000005535	151503	TCOF1
CNVR_771	chr13	12654535	12855276	200741	12660059	12664982	4923	12660059	12664982	ENSGALG00000021301	4923
CNVR_771	chr13	12654535	12855276	200741	12682533	12711218	28685	12682533	12711218	ENSGALG00000005802	28685	FLT4
CNVR_771	chr13	12654535	12855276	200741	12827841	12831848	4007	12827841	12831848	ENSGALG00000021275	4007	LTC4S
CNVR_771	chr13	12654535	12855276	200741	12832820	12846993	14173	12832820	12846993	ENSGALG00000005929	14173	MAML1
CNVR_771	chr13	12654535	12855276	200741	12813699	12826990	13291	12813699	12826990	ENSGALG00000005924	13291	MGAT4B
CNVR_771	chr13	12654535	12855276	200741	12716334	12748476	32142	12716334	12748476	ENSGALG00000005820	32142	RNF130
CNVR_771	chr13	12654535	12855276	200741	12759006	12776256	17250	12759006	12776256	ENSGALG00000005856	17250	TBC1D9B
CNVR_771	chr13	12654535	12855276	200741	12782159	12786548	4389	12782159	12786548	ENSGALG00000005906	4389
CNVR_771	chr13	12654535	12855276	200741	12790542	12790632	90	12790542	12790632	ENSGALG00000025133	90
CNVR_772	chr13	13027270	13102526	75256	13027270	13102526	75256	12982380	13153634	ENSGALG00000006000	171254
CNVR_773	chr13	13187151	13218296	31145	-	13218296		-	-	-
CNVR_773	chr13	13247352	13282986	35634	13247352	13260270	12918	13243833	13260270	ENSGALG00000013760	16437
CNVR_773	chr13	13247352	13282986	35634	13261655	13281786	20131	13261655	13281786	ENSGALG00000013761	20131
CNVR_775	chr13	13458628	13678786	220158	13578334	13606087	27753	13578334	13606087	ENSGALG00000006708	27753	COL23A1
CNVR_775	chr13	13458628	13678786	220158	13624726	13631823	7097	13624726	13631823	ENSGALG00000014381	7097	HNRNPAB
CNVR_775	chr13	13458628	13678786	220158	13614747	13621757	7010	13614747	13621757	ENSGALG00000023920	7010	PHYKPL
CNVR_775	chr13	13458628	13678786	220158	13640151	13649060	8909	13640151	13649060	ENSGALG00000014196	8909
CNVR_775	chr13	13458628	13678786	220158	13661789	13665719	3930	13661789	13665719	ENSGALG00000006084	3930
CNVR_775	chr13	13458628	13678786	220158	13676142	13677119	977	13676142	13677119	ENSGALG00000018624	977
CNVR_776	chr13	13990440	14061344	70904	13990440	14061344	70904	13906202	14163956	ENSGALG00000006258	257754	SPOCK1
CNVR_779	chr13	14594005	14606039	12034	14594005	14606039	12034	14577077	14648367	ENSGALG00000006341	71290	SLC25A48
CNVR_780	chr13	14792206	14827474	35268	-	14827474		-	-	-
CNVR_780	chr13	14877991	14888124	10133	-	14888124		-	-	-
CNVR_780	chr13	14938200	14993845	55645	14971863	14987932	16069	14971863	14987932	ENSGALG00000006367	16069	PCBD2
CNVR_780	chr13	14938200	14993845	55645	14938200	14940878	2678	14934288	14940878	ENSGALG00000006365	6590
CNVR_780	chr13	14938200	14993845	55645	14990587	14993819	3232	14990587	14993819	ENSGALG00000021181	3232
CNVR_780	chr13	15123475	15144610	21135	15123475	15133192	9717	15085600	15133192	ENSGALG00000006424	47592	JADE2
CNVR_780	chr13	15167334	15230877	63543	15204804	15220361	15557	15204804	15220361	ENSGALG00000006462	15557	PPP2CA
CNVR_780	chr13	15167334	15230877	63543	15229168	15230877	1709	15229168	15237378	ENSGALG00000006474	8210	SKP1
CNVR_780	chr13	15167334	15230877	63543	15177674	15182933	5259	15177674	15182933	ENSGALG00000006435	5259
CNVR_780	chr13	15325289	15400901	75612	15368362	15374155	5793	15368362	15374155	ENSGALG00000006506	5793	C13H5orf15
CNVR_780	chr13	15325289	15400901	75612	15352639	15367400	14761	15352639	15367400	ENSGALG00000006503	14761	VDAC1
CNVR_782	chr13	15631029	15653887	22858	15631029	15653887	22858	15562924	15746366	ENSGALG00000006514	183442
CNVR_782	chr13	15712579	15723497	10918	15712579	15723497	10918	15562924	15746366	ENSGALG00000006514	183442
CNVR_783	chr13	15798584	15829303	30719	15798584	15829303	30719	15796907	15904202	ENSGALG00000006569	107295
CNVR_784	chr13	16272386	16279201	6815	16272943	16274613	1670	16272943	16274613	ENSGALG00000006801	1670	IL13
CNVR_784	chr13	16272386	16279201	6815	16278992	16279201	209	16278992	16280814	ENSGALG00000006827	1822	IL4
CNVR_785	chr13	16695305	16837481	142176	16717403	16731816	14413	16717403	16731816	ENSGALG00000007343	14413
CNVR_785	chr13	16695305	16837481	142176	16744797	16837481	92684	16744797	16844189	ENSGALG00000007380	99392
CNVR_785	chr13	17068883	17222493	153610	17221663	17222493	830	17221663	17224861	ENSGALG00000023774	3198
CNVR_785	chr13	17412985	17481147	68162	17454812	17481147	26335	17454812	17485572	ENSGALG00000007582	30760	DPYSL3
CNVR_785	chr13	17412985	17481147	68162	17412985	17424967	11982	17356692	17424967	ENSGALG00000007565	68275	PPP2R2B
CNVR_785	chr13	17412985	17481147	68162	17419097	17419193	96	17419097	17419193	ENSGALG00000026737	96
CNVR_785	chr13	17412985	17481147	68162	17432186	17454165	21979	17432186	17454165	ENSGALG00000007573	21979
CNVR_787	chr14	58477	218594	160117	58477	71640	13163	50225	71640	ENSGALG00000002796	21415
CNVR_787	chr14	58477	218594	160117	72524	80431	7907	72524	80431	ENSGALG00000002835	7907
CNVR_787	chr14	58477	218594	160117	81405	95574	14169	81405	95574	ENSGALG00000002862	14169
CNVR_787	chr14	58477	218594	160117	103100	109981	6881	103100	109981	ENSGALG00000002873	6881
CNVR_787	chr14	58477	218594	160117	115569	141085	25516	115569	141085	ENSGALG00000002910	25516
CNVR_787	chr14	58477	218594	160117	141352	218594	77242	141352	218951	ENSGALG00000002924	77599
CNVR_788	chr14	397626	607024	209398	397626	475820	78194	322025	475820	ENSGALG00000002946	153795
CNVR_788	chr14	642093	658454	16361	-	658454		-	-	-
CNVR_788	chr14	683624	716342	32718	-	716342		-	-	-
CNVR_791	chr14	1590844	1595937	5093	1590844	1592226	1382	1589935	1592226	ENSGALG00000003615	2291
CNVR_793	chr14	2221504	2234309	12805	2221504	2224208	2704	2186655	2224208	ENSGALG00000003819	37553	ADAP1
CNVR_793	chr14	2221504	2234309	12805	2234035	2234309	274	2234035	2236026	ENSGALG00000027698	1991	COX19
CNVR_794	chr14	2554256	2575288	21032	2555735	2575288	19553	2555735	2582748	ENSGALG00000004104	27013	INTS1
CNVR_794	chr14	2602908	2620878	17970	2602908	2603983	1075	2602065	2603983	ENSGALG00000004189	1918	MAFK
CNVR_794	chr14	2602908	2620878	17970	2619607	2620878	1271	2619607	2622376	ENSGALG00000004203	2769	PSMG3
CNVR_794	chr14	2602908	2620878	17970	2611418	2615264	3846	2611418	2615264	ENSGALG00000004199	3846	TMEM184A
CNVR_794	chr14	2786904	2788671	1767	2786904	2788671	1767	2753017	3070937	ENSGALG00000004224	317920	MAD1L1
CNVR_800	chr14	3457817	3536066	78249	3457817	3466182	8365	3426898	3466182	ENSGALG00000004398	39284	CARD11
CNVR_800	chr14	3457817	3536066	78249	3522007	3536066	14059	3522007	3875659	ENSGALG00000004420	353652	SDK1
CNVR_800	chr14	3551863	3587749	35886	3551863	3587749	35886	3522007	3875659	ENSGALG00000004420	353652	SDK1
CNVR_800	chr14	3654460	3665281	10821	3654460	3665281	10821	3522007	3875659	ENSGALG00000004420	353652	SDK1
CNVR_801	chr14	3904234	3913393	9159	-	3913393		-	-	-
CNVR_802	chr14	4102628	4111845	9217	4102628	4111845	9217	4082578	4128191	ENSGALG00000004561	45613
CNVR_802	chr14	4147592	4149870	2278	4147592	4149870	2278	4146430	4164883	ENSGALG00000004611	18453	FBXL18
CNVR_804	chr14	4512845	4543934	31089	4530042	4539465	9423	4530042	4539465	ENSGALG00000004759	9423	DHRS7B
CNVR_804	chr14	4512845	4543934	31089	4512845	4517041	4196	4510804	4517041	ENSGALG00000004745	6237	NATD1
CNVR_804	chr14	4512845	4543934	31089	4519509	4527045	7536	4519509	4527045	ENSGALG00000004749	7536	TMEM11
CNVR_804	chr14	4512845	4543934	31089	4514869	4516830	1961	4514869	4516830	ENSGALG00000004746	1961
CNVR_805	chr14	4682634	4683986	1352	4682634	4683986	1352	4664204	4716081	ENSGALG00000004798	51877	MPRIP
CNVR_805	chr14	4699943	4746091	46148	4738323	4746091	7768	4738323	4748886	ENSGALG00000004834	10563	COPS3
CNVR_805	chr14	4699943	4746091	46148	4723399	4734133	10734	4723399	4734133	ENSGALG00000004816	10734	FLCN
CNVR_805	chr14	4699943	4746091	46148	4699943	4716081	16138	4664204	4716081	ENSGALG00000004798	51877	MPRIP
CNVR_806	chr14	5065462	5098252	32790	5065462	5069430	3968	5061201	5069430	ENSGALG00000004997	8229	FLII
CNVR_806	chr14	5065462	5098252	32790	5069732	5074014	4282	5069732	5074014	ENSGALG00000005005	4282	MIEF2
CNVR_806	chr14	5065462	5098252	32790	5095907	5098252	2345	5095907	5101357	ENSGALG00000005046	5450	SHMT1
CNVR_806	chr14	5065462	5098252	32790	5087251	5092248	4997	5087251	5092248	ENSGALG00000024082	4997	SMCR8
CNVR_806	chr14	5065462	5098252	32790	5075181	5086183	11002	5075181	5086183	ENSGALG00000005028	11002	TOP3A
CNVR_807	chr14	5673255	5788317	115062	5786820	5786898	78	5786820	5786898	ENSGALG00000025535	78	gga-mir-1554
CNVR_807	chr14	5673255	5788317	115062	5739428	5742818	3390	5739428	5742818	ENSGALG00000005263	3390	SOX8
CNVR_807	chr14	5673255	5788317	115062	5758773	5788317	29544	5758773	5913351	ENSGALG00000005281	154578
CNVR_807	chr14	5892178	5949983	57805	5892178	5913351	21173	5758773	5913351	ENSGALG00000005281	154578
CNVR_807	chr14	5981596	6048030	66434	6042707	6043830	1123	6042707	6043830	ENSGALG00000024041	1123	FAHD1
CNVR_807	chr14	5981596	6048030	66434	6034218	6042404	8186	6034218	6042404	ENSGALG00000005398	8186	HAGH
CNVR_807	chr14	5981596	6048030	66434	6029175	6032854	3679	6029175	6032854	ENSGALG00000021040	3679	HAGHL
CNVR_807	chr14	5981596	6048030	66434	6045113	6048030	2917	6045113	6056878	ENSGALG00000005411	11765	MEIOB
CNVR_807	chr14	5981596	6048030	66434	5994338	6008622	14284	5994338	6008622	ENSGALG00000005349	14284	MSLN
CNVR_807	chr14	5981596	6048030	66434	6016181	6027849	11668	6016181	6027849	ENSGALG00000005365	11668	NARFL
CNVR_807	chr14	5981596	6048030	66434	5982462	5985848	3386	5982462	5985848	ENSGALG00000005315	3386	RPUSD1
CNVR_807	chr14	5981596	6048030	66434	5981596	5982205	609	5970884	5982205	ENSGALG00000005308	11321
CNVR_807	chr14	5981596	6048030	66434	5987734	5992617	4883	5987734	5992617	ENSGALG00000021043	4883
CNVR_807	chr14	6076751	6082880	6129	6076751	6082880	6129	6073676	6095679	ENSGALG00000005413	22003	HS3ST6
CNVR_807	chr14	6251268	6454919	203651	6438032	6454919	16887	6438032	6456071	ENSGALG00000005844	18039
CNVR_807	chr14	6251268	6454919	203651	6254148	6259066	4918	6254148	6259066	ENSGALG00000005617	4918	NTHL1
CNVR_807	chr14	6251268	6454919	203651	6293316	6343474	50158	6293316	6343474	ENSGALG00000005714	50158	PKD1
CNVR_807	chr14	6251268	6454919	203651	6251268	6253593	2325	6225636	6253593	ENSGALG00000005608	27957	SLC9A3R2
CNVR_807	chr14	6251268	6454919	203651	6408715	6437326	28611	6408715	6437326	ENSGALG00000005767	28611	TRAF7
CNVR_807	chr14	6251268	6454919	203651	6259322	6288467	29145	6259322	6288467	ENSGALG00000005646	29145	TSC2
CNVR_807	chr14	6251268	6454919	203651	6386668	6407726	21058	6386668	6407726	ENSGALG00000005751	21058
CNVR_807	chr14	6597895	6636574	38679	6602197	6621651	19454	6602197	6621651	ENSGALG00000005973	19454	LCMT1
CNVR_807	chr14	6597895	6636574	38679	6597895	6601951	4056	6562460	6601951	ENSGALG00000005962	39491
CNVR_807	chr14	6597895	6636574	38679	6628764	6633194	4430	6628764	6633194	ENSGALG00000005988	4430
CNVR_807	chr14	6770695	6797745	27050	6787609	6791196	3587	6787609	6791196	ENSGALG00000006043	3587	RBBP6
CNVR_807	chr14	6770695	6797745	27050	6770695	6781809	11114	6760520	6781809	ENSGALG00000026178	21289
CNVR_808	chr14	7128026	7153519	25493	-	7153519		-	-	-
CNVR_812	chr14	7917853	8012425	94572	-	8012425		-	-	-
CNVR_813	chr14	8121218	8156876	35658	8124516	8124601	85	8124516	8124601	ENSGALG00000025220	85	gga-mir-1644
CNVR_813	chr14	8121218	8156876	35658	8121218	8147095	25877	8067317	8147095	ENSGALG00000006757	79778	XYLT1
CNVR_813	chr14	8382615	8390237	7622	8382615	8383242	627	8324363	8383242	ENSGALG00000006829	58879	SMG1
CNVR_813	chr14	8437875	8450668	12793	8437875	8444068	6193	8415694	8444068	ENSGALG00000006845	28374
CNVR_814	chr14	8636111	8821002	184891	8694208	8700862	6654	8694208	8700862	ENSGALG00000025743	6654	CDR2
CNVR_814	chr14	8636111	8821002	184891	8799121	8809323	10202	8799121	8809323	ENSGALG00000007119	10202	DAGLB
CNVR_814	chr14	8636111	8821002	184891	8636416	8660489	24073	8636416	8660489	ENSGALG00000006982	24073	EEF2K
CNVR_814	chr14	8636111	8821002	184891	8734682	8740377	5695	8734682	8740377	ENSGALG00000007059	5695	IGSF6
CNVR_814	chr14	8636111	8821002	184891	8708456	8719539	11083	8708456	8719539	ENSGALG00000007030	11083	LOC416622
CNVR_814	chr14	8636111	8821002	184891	8723763	8741632	17869	8723763	8741632	ENSGALG00000007044	17869	METTL9
CNVR_814	chr14	8636111	8821002	184891	8746592	8776869	30277	8746592	8776869	ENSGALG00000007070	30277	OTOA
CNVR_814	chr14	8636111	8821002	184891	8663992	8691249	27257	8663992	8691249	ENSGALG00000007008	27257	POLR3E
CNVR_814	chr14	8636111	8821002	184891	8811224	8817482	6258	8811224	8817482	ENSGALG00000007130	6258	RAC1
CNVR_814	chr14	8636111	8821002	184891	8783751	8795632	11881	8783751	8795632	ENSGALG00000007089	11881
CNVR_814	chr14	9244245	9284347	40102	9244461	9284347	39886	9244461	9392231	ENSGALG00000007278	147770	GRIN2A
CNVR_814	chr14	9507701	9540747	33046	-	9540747		-	-	-
CNVR_814	chr14	9590763	9682703	91940	9590763	9640687	49924	9554125	9640687	ENSGALG00000020873	86562
CNVR_814	chr14	9889118	9955199	66081	9934515	9955199	20684	9934515	9974931	ENSGALG00000007307	40416	USP7
CNVR_815	chr14	10134913	10180415	45502	-	10180415		-	-	-
CNVR_816	chr14	10262296	10303921	41625	-	10303921		-	-	-
CNVR_823	chr14	12170030	12253841	83811	12170030	12229602	59572	12146183	12229602	ENSGALG00000007480	83419
CNVR_823	chr14	12170030	12253841	83811	12199023	12229602	30579	12199023	12229602	ENSGALG00000027391	30579
CNVR_823	chr14	12170030	12253841	83811	12222976	12224040	1064	12222976	12224040	ENSGALG00000027844	1064
CNVR_823	chr14	12170030	12253841	83811	12231749	12234668	2919	12231749	12234668	ENSGALG00000028599	2919
CNVR_823	chr14	12170030	12253841	83811	12235026	12237750	2724	12235026	12237750	ENSGALG00000025911	2724
CNVR_823	chr14	12170030	12253841	83811	12238662	12242574	3912	12238662	12242574	ENSGALG00000026609	3912
CNVR_823	chr14	12170030	12253841	83811	12244054	12253841	9787	12244054	12257296	ENSGALG00000007514	13242
CNVR_824	chr14	12424186	12452700	28514	12424186	12426476	2290	12422256	12426476	ENSGALG00000007638	4220	HMOX2
CNVR_824	chr14	12424186	12452700	28514	12438077	12452700	14623	12438077	12459581	ENSGALG00000007644	21504
CNVR_824	chr14	12574906	12604495	29589	12591026	12604495	13469	12591026	12649462	ENSGALG00000007779	58436	ADCY9
CNVR_829	chr14	13304401	13361262	56861	13330125	13358238	28113	13330125	13358238	ENSGALG00000002111	28113
CNVR_829	chr14	13304401	13361262	56861	13304401	13320808	16407	13303876	13320808	ENSGALG00000002128	16932
CNVR_829	chr14	13383410	13547780	164370	13383410	13387157	3747	13379012	13387157	ENSGALG00000002067	8145	ALG1
CNVR_829	chr14	13383410	13547780	164370	13435469	13447895	12426	13435469	13447895	ENSGALG00000002018	12426	CAPN15
CNVR_829	chr14	13383410	13547780	164370	13389142	13393572	4430	13389142	13393572	ENSGALG00000002044	4430	EEF2KMT
CNVR_829	chr14	13383410	13547780	164370	13393595	13395738	2143	13393595	13395738	ENSGALG00000002033	2143	NDUFB6
CNVR_829	chr14	13383410	13547780	164370	13498085	13526446	28361	13498085	13526446	ENSGALG00000001985	28361	PIGQ
CNVR_829	chr14	13383410	13547780	164370	13482104	13485124	3020	13482104	13485124	ENSGALG00000001994	3020	PRR35
CNVR_829	chr14	13383410	13547780	164370	13396638	13397948	1310	13396638	13397948	ENSGALG00000021386	1310
CNVR_829	chr14	13383410	13547780	164370	13403440	13412626	9186	13403440	13412626	ENSGALG00000002026	9186
CNVR_829	chr14	13383410	13547780	164370	13494159	13494938	779	13494159	13494938	ENSGALG00000027544	779
CNVR_829	chr14	13383410	13547780	164370	13530714	13547780	17066	13530714	13555834	ENSGALG00000027609	25120
CNVR_829	chr14	13561411	13563020	1609	-	13563020		-	-	-
CNVR_830	chr14	14023900	14162643	138743	14094068	14162643	68575	14094068	14216940	ENSGALG00000009205	122872	ANKFN1L
CNVR_830	chr14	14023900	14162643	138743	14125510	14125611	101	14125510	14125611	ENSGALG00000025419	101	gga-mir-1588
CNVR_830	chr14	14023900	14162643	138743	14023900	14042108	18208	14014723	14042108	ENSGALG00000029072	27385	NTN3
CNVR_830	chr14	14023900	14162643	138743	14062585	14063118	533	14062585	14063118	ENSGALG00000020723	533
CNVR_830	chr14	14177793	14223491	45698	14177793	14216940	39147	14094068	14216940	ENSGALG00000009205	122872	ANKFN1L
CNVR_830	chr14	14177793	14223491	45698	14191712	14193337	1625	14191712	14193337	ENSGALG00000023595	1625
CNVR_832	chr14	15008015	15012831	4816	15008015	15012831	4816	14983212	15045881	ENSGALG00000002350	62669	DNAH3
CNVR_833	chr15	576644	628156	51512	576644	624314	47670	567194	624314	ENSGALG00000001554	57120
CNVR_833	chr15	576644	628156	51512	625943	628156	2213	625943	648784	ENSGALG00000001576	22841
CNVR_833	chr15	800035	894102	94067	-	894102		-	-	-
CNVR_833	chr15	933330	976034	42704	933330	969252	35922	933214	969252	ENSGALG00000001925	36038	GNB1L
CNVR_833	chr15	1124650	1338494	213844	1278781	1278867	86	1278781	1278867	ENSGALG00000027796	86
CNVR_833	chr15	1124650	1338494	213844	1279112	1279180	68	1279112	1279180	ENSGALG00000025271	68	gga-mir-1306
CNVR_833	chr15	1124650	1338494	213844	1300825	1308189	7364	1300825	1308189	ENSGALG00000002107	7364	RANBP1
CNVR_833	chr15	1124650	1338494	213844	1306910	1307042	132	1306910	1307042	ENSGALG00000025587	132	RF00599
CNVR_833	chr15	1124650	1338494	213844	1254453	1271124	16671	1254453	1271124	ENSGALG00000002056	16671	TANGO2
CNVR_833	chr15	1124650	1338494	213844	1293466	1300536	7070	1293466	1300536	ENSGALG00000002094	7070	TRMT2A
CNVR_833	chr15	1124650	1338494	213844	1310895	1338494	27599	1310895	1393333	ENSGALG00000002124	82438	ZDHHC8
CNVR_833	chr15	1124650	1338494	213844	1124650	1174270	49620	1049119	1174270	ENSGALG00000002040	125151
CNVR_833	chr15	1124650	1338494	213844	1279008	1289556	10548	1279008	1289556	ENSGALG00000002076	10548
CNVR_833	chr15	1605630	1621369	15739	1605630	1621369	15739	1547558	1855522	ENSGALG00000002205	307964	FBRSL1
CNVR_833	chr15	1682737	1706631	23894	1682737	1706631	23894	1547558	1855522	ENSGALG00000002205	307964	FBRSL1
CNVR_833	chr15	1848664	1962275	113611	1848664	1855522	6858	1547558	1855522	ENSGALG00000002205	307964	FBRSL1
CNVR_833	chr15	1848664	1962275	113611	1914172	1943298	29126	1914172	1943298	ENSGALG00000023784	29126
CNVR_833	chr15	1991468	2039449	47981	-	2039449		-	-	-
CNVR_833	chr15	2111707	2548314	436607	2342102	2458959	116857	2342102	2458959	ENSGALG00000002242	116857	GALNT9
CNVR_833	chr15	2111707	2548314	436607	2225214	2225316	102	2225214	2225316	ENSGALG00000025354	102	gga-mir-1769
CNVR_833	chr15	2111707	2548314	436607	2468659	2548314	79655	2468659	2550748	ENSGALG00000002252	82089
CNVR_833	chr15	2584371	2642923	58552	2584371	2612666	28295	2568608	2612666	ENSGALG00000002336	44058	EP400
CNVR_833	chr15	2584371	2642923	58552	2614990	2619543	4553	2614990	2619543	ENSGALG00000002354	4553	PUS1
CNVR_833	chr15	2584371	2642923	58552	2622866	2642923	20057	2622866	2693253	ENSGALG00000002403	70387	ULK1
CNVR_833	chr15	2760111	2773904	13793	-	2773904		-	-	-
CNVR_834	chr15	2883958	2887501	3543	-	2887501		-	-	-
CNVR_835	chr15	2919680	2924888	5208	2919680	2924888	5208	2912110	3202073	ENSGALG00000002536	289963	STX2
CNVR_835	chr15	3024272	3062867	38595	3051055	3062867	11812	3051055	3169587	ENSGALG00000002557	118532	ADGRD1
CNVR_835	chr15	3024272	3062867	38595	3029980	3030156	176	3029980	3030156	ENSGALG00000026923	176	RF02271
CNVR_835	chr15	3024272	3062867	38595	3024272	3062867	38595	2912110	3202073	ENSGALG00000002536	289963	STX2
CNVR_837	chr15	3493247	3675523	182276	3532964	3675523	142559	3532964	3685616	ENSGALG00000002671	152652	TMEM132D
CNVR_837	chr15	3704645	3722580	17935	3704712	3722580	17868	3704712	3746830	ENSGALG00000002679	42118	GLT1D1
CNVR_838	chr15	4393572	4399583	6011	4393572	4396975	3403	4260707	4396975	ENSGALG00000002742	136268	TMEM132B
CNVR_839	chr15	4477087	4478804	1717	4477087	4478804	1717	4444356	4481664	ENSGALG00000002899	37308	AACS
CNVR_839	chr15	4485281	4712542	227261	4485385	4486456	1071	4485385	4486456	ENSGALG00000002913	1071	BRI3BP
CNVR_839	chr15	4485281	4712542	227261	4490046	4501939	11893	4490046	4501939	ENSGALG00000002964	11893	DHX37
CNVR_839	chr15	4485281	4712542	227261	4688786	4688873	87	4688786	4688873	ENSGALG00000025372	87	gga-mir-1636
CNVR_839	chr15	4485281	4712542	227261	4589898	4712542	122644	4589898	4719390	ENSGALG00000003120	129492	NCOR2
CNVR_839	chr15	4485281	4712542	227261	4508303	4524576	16273	4508303	4524576	ENSGALG00000003018	16273
CNVR_839	chr15	4739771	4819144	79373	4739771	4745661	5890	4734252	4745661	ENSGALG00000003137	11409	RFLNA
CNVR_839	chr15	4739771	4819144	79373	4789265	4790310	1045	4789265	4790310	ENSGALG00000026610	1045
CNVR_839	chr15	4888507	4946084	57577	4909039	4924155	15116	4909039	4924155	ENSGALG00000003194	15116	ATP6V0A2
CNVR_839	chr15	4888507	4946084	57577	4941748	4946084	4336	4941748	4948314	ENSGALG00000003298	6566	DDX55
CNVR_839	chr15	4888507	4946084	57577	4938113	4941810	3697	4938113	4941810	ENSGALG00000003259	3697	EIF2B1
CNVR_839	chr15	4888507	4946084	57577	4933001	4937788	4787	4933001	4937788	ENSGALG00000023682	4787	GTF2H3
CNVR_839	chr15	4888507	4946084	57577	4924304	4932839	8535	4924304	4932839	ENSGALG00000023683	8535	TCTN2
CNVR_839	chr15	4888507	4946084	57577	4888507	4908313	19806	4855484	4908313	ENSGALG00000003170	52829
CNVR_839	chr15	5263803	5266265	2462	5264075	5266265	2190	5264075	5270199	ENSGALG00000003795	6124	DENR
CNVR_839	chr15	5306648	5337314	30666	5306648	5337314	30666	5297891	5339287	ENSGALG00000003835	41396
CNVR_839	chr15	5860586	5883676	23090	5860586	5862422	1836	5810440	5862422	ENSGALG00000004467	51982	CLIP1
CNVR_839	chr15	5860586	5883676	23090	5878062	5883676	5614	5878062	5890088	ENSGALG00000004486	12026	ZCCHC8
CNVR_839	chr15	5962943	5976637	13694	5962943	5967621	4678	5949729	5967621	ENSGALG00000004550	17892	PPTC7
CNVR_839	chr15	5962943	5976637	13694	5973722	5974350	628	5973722	5974350	ENSGALG00000028769	628
CNVR_839	chr15	6055451	6112915	57464	6068672	6089862	21190	6068672	6089862	ENSGALG00000004598	21190	CUX2
CNVR_839	chr15	6055451	6112915	57464	6102036	6112915	10879	6102036	6113781	ENSGALG00000004610	11745	SH2B3
CNVR_839	chr15	6055451	6112915	57464	6093727	6094443	716	6093727	6094443	ENSGALG00000004603	716
CNVR_840	chr15	6483127	6515372	32245	6496565	6498936	2371	6496565	6498936	ENSGALG00000004858	2371	FICD
CNVR_840	chr15	6483127	6515372	32245	6514991	6515372	381	6514991	6518217	ENSGALG00000004869	3226	ISCU
CNVR_840	chr15	6483127	6515372	32245	6500745	6514750	14005	6500745	6514750	ENSGALG00000004887	14005
CNVR_841	chr15	6939715	6953422	13707	-	6953422		-	-	-
CNVR_842	chr15	7181802	7188767	6965	7181802	7182285	483	7181150	7182285	ENSGALG00000005634	1135	CRYBA4
CNVR_842	chr15	7360837	7381352	20515	-	7381352		-	-	-
CNVR_842	chr15	7396433	7412126	15693	-	7412126		-	-	-
CNVR_843	chr15	7894155	7955235	61080	7943714	7944303	589	7943714	7944303	ENSGALG00000005937	589
CNVR_843	chr15	7894155	7955235	61080	7918888	7922547	3659	7918888	7922547	ENSGALG00000005896	3659	CA15L
CNVR_843	chr15	7894155	7955235	61080	7894155	7915137	20982	7877611	7915137	ENSGALG00000005891	37526	DGCR2
CNVR_843	chr15	7894155	7955235	61080	7928727	7933299	4572	7928727	7933299	ENSGALG00000021139	4572	IGLL1
CNVR_843	chr15	7894155	7955235	61080	7936992	7938711	1719	7936992	7938711	ENSGALG00000021142	1719
CNVR_843	chr15	7894155	7955235	61080	7941377	7942976	1599	7941377	7942976	ENSGALG00000005919	1599
CNVR_843	chr15	7894155	7955235	61080	7941668	7941976	308	7941668	7941976	ENSGALG00000005946	308
CNVR_843	chr15	7894155	7955235	61080	7947399	7952334	4935	7947399	7952334	ENSGALG00000005941	4935
CNVR_843	chr15	8042036	8090968	48932	8090142	8090968	826	8090142	8091977	ENSGALG00000006326	1835	MIF
CNVR_843	chr15	8042036	8090968	48932	8073585	8081073	7488	8073585	8081073	ENSGALG00000006320	7488	SLC2A11L3
CNVR_844	chr15	8615328	8686372	71044	8615328	8673155	57827	8580820	8673155	ENSGALG00000006695	92335	BCR
CNVR_844	chr15	8615328	8686372	71044	8680704	8686372	5668	8680704	8690154	ENSGALG00000006710	9450	RAB36
CNVR_844	chr15	8914368	9000003	85635	8980618	9000003	19385	8980618	9000207	ENSGALG00000006898	19589	EIF4ENIF1
CNVR_844	chr15	8914368	9000003	85635	8914368	8925442	11074	8913477	8925442	ENSGALG00000006838	11965	LOC416959
CNVR_844	chr15	8914368	9000003	85635	8943841	8953924	10083	8943841	8953924	ENSGALG00000006872	10083	PISD
CNVR_844	chr15	8914368	9000003	85635	8953675	8977589	23914	8953675	8977589	ENSGALG00000021034	23914
CNVR_845	chr15	9096840	9131189	34349	9100579	9103600	3021	9100579	9103600	ENSGALG00000006965	3021	C12orf43
CNVR_845	chr15	9096840	9131189	34349	9105876	9120130	14254	9105876	9120130	ENSGALG00000006968	14254	HNF1A
CNVR_845	chr15	9096840	9131189	34349	9096840	9098078	1238	9084506	9098078	ENSGALG00000006960	13572	RNF185
CNVR_849	chr15	9686005	9714344	28339	9686005	9714344	28339	9672623	9717861	ENSGALG00000007376	45238
CNVR_850	chr15	9818018	9908464	90446	9902542	9904718	2176	9902542	9904718	ENSGALG00000028830	2176	CFAP73
CNVR_850	chr15	9818018	9908464	90446	9904857	9908464	3607	9904857	9910131	ENSGALG00000007490	5274	DDX54
CNVR_850	chr15	9818018	9908464	90446	9892017	9894039	2022	9892017	9894039	ENSGALG00000007403	2022	PEBP1
CNVR_850	chr15	9818018	9908464	90446	9820949	9889536	68587	9820949	9889536	ENSGALG00000007396	68587	TAOK3
CNVR_850	chr15	9818018	9908464	90446	9894218	9901763	7545	9894218	9901763	ENSGALG00000023273	7545
CNVR_850	chr15	10003745	10010352	6607	10007213	10010352	3139	10007213	10026784	ENSGALG00000007665	19571	POLE
CNVR_850	chr15	10003745	10010352	6607	10004120	10006347	2227	10004120	10006347	ENSGALG00000007551	2227
CNVR_851	chr15	10345216	10386592	41376	10345216	10386592	41376	10338375	10405782	ENSGALG00000007732	67407	RTN4R
CNVR_851	chr15	10407817	10420848	13031	-	10420848		-	-	-
CNVR_851	chr15	10476443	10531016	54573	10521590	10521680	90	10521590	10521680	ENSGALG00000028447	90
CNVR_851	chr15	10556406	10603630	47224	-	10603630		-	-	-
CNVR_851	chr15	10692205	10870759	178554	10852648	10855871	3223	10852648	10855871	ENSGALG00000007964	3223	CASTOR1
CNVR_851	chr15	10692205	10870759	178554	10815550	10826861	11311	10815550	10826861	ENSGALG00000007907	11311	CCDC157
CNVR_851	chr15	10692205	10870759	178554	10775401	10776498	1097	10775401	10776498	ENSGALG00000007765	1097	DUSP18
CNVR_851	chr15	10692205	10870759	178554	10794681	10798850	4169	10794681	10798850	ENSGALG00000007781	4169	GAL3ST1
CNVR_851	chr15	10692205	10870759	178554	10862549	10866561	4012	10862549	10866561	ENSGALG00000008028	4012	LIF
CNVR_851	chr15	10692205	10870759	178554	10698915	10762511	63596	10698915	10762511	ENSGALG00000007758	63596	OSBP2
CNVR_851	chr15	10692205	10870759	178554	10785298	10792259	6961	10785298	10792259	ENSGALG00000007778	6961	PES1
CNVR_851	chr15	10692205	10870759	178554	10804520	10813425	8905	10804520	10813425	ENSGALG00000007840	8905	SEC14L3
CNVR_851	chr15	10692205	10870759	178554	10827349	10840824	13475	10827349	10840824	ENSGALG00000007937	13475	SF3A1
CNVR_851	chr15	10692205	10870759	178554	10779334	10779759	425	10779334	10779759	ENSGALG00000028106	425	SLC35E4
CNVR_851	chr15	10692205	10870759	178554	10844351	10849824	5473	10844351	10849824	ENSGALG00000007954	5473	TBC1D10A
CNVR_851	chr15	10692205	10870759	178554	10762716	10770771	8055	10762716	10770771	ENSGALG00000007763	8055
CNVR_851	chr15	10692205	10870759	178554	10781348	10783629	2281	10781348	10783629	ENSGALG00000009536	2281
CNVR_851	chr15	10692205	10870759	178554	10814684	10819038	4354	10814684	10819038	ENSGALG00000007891	4354
CNVR_851	chr15	10692205	10870759	178554	10859648	10860703	1055	10859648	10860703	ENSGALG00000028162	1055
CNVR_851	chr15	10958937	10968121	9184	10958937	10968121	9184	10926293	10969086	ENSGALG00000008051	42793	MTMR3
CNVR_852	chr15	11041911	11065795	23884	11060992	11065795	4803	11060992	11101398	ENSGALG00000008073	40406	NF2
CNVR_852	chr15	11041911	11065795	23884	11041911	11046023	4112	11035679	11046023	ENSGALG00000008070	10344	ZMAT5
CNVR_852	chr15	11041911	11065795	23884	11049422	11052377	2955	11049422	11052377	ENSGALG00000013362	2955
CNVR_852	chr15	11076890	11082255	5365	11076890	11082255	5365	11060992	11101398	ENSGALG00000008073	40406	NF2
CNVR_854	chr15	11309808	11475420	165612	11434695	11434804	109	11434695	11434804	ENSGALG00000025430	109
CNVR_854	chr15	11309808	11475420	165612	11323464	11339670	16206	11323464	11339670	ENSGALG00000008201	16206	FBXO21
CNVR_854	chr15	11309808	11475420	165612	11344250	11391980	47730	11344250	11391980	ENSGALG00000008207	47730	FBXW8
CNVR_854	chr15	11309808	11475420	165612	11309808	11315239	5431	11287023	11315239	ENSGALG00000008177	28216	NOS1
CNVR_854	chr15	11309808	11475420	165612	11407922	11433915	25993	11407922	11433915	ENSGALG00000008217	25993	RNFT2
CNVR_854	chr15	11309808	11475420	165612	11340779	11343535	2756	11340779	11343535	ENSGALG00000008206	2756	TESC
CNVR_854	chr15	11309808	11475420	165612	11434073	11439615	5542	11434073	11439615	ENSGALG00000008219	5542
CNVR_854	chr15	11645558	11704391	58833	11645558	11704391	58833	11571879	11732317	ENSGALG00000008238	160438	MED13L
CNVR_854	chr15	11728718	11841102	112384	11728718	11732317	3599	11571879	11732317	ENSGALG00000008238	160438	MED13L
CNVR_854	chr15	11889331	11903224	13893	-	11903224		-	-	-
CNVR_854	chr15	11960215	11961245	1030	-	11961245		-	-	-
CNVR_854	chr15	12052784	12085338	32554	-	12085338		-	-	-
CNVR_854	chr15	12091879	12130035	38156	-	12130035		-	-	-
CNVR_854	chr15	12454231	12554325	100094	12491711	12491801	90	12491711	12491801	ENSGALG00000027660	90
CNVR_854	chr15	12454231	12554325	100094	12454231	12500423	46192	12452471	12500423	ENSGALG00000008289	47952	RBM19
CNVR_855	chr16	1825	495664	493839	204633	207109	2476	204633	207109	ENSGALG00000028367	2476
CNVR_855	chr16	1825	495664	493839	258235	259935	1700	258235	259935	ENSGALG00000024365	1700
CNVR_855	chr16	1825	495664	493839	268887	287316	18429	268887	287316	ENSGALG00000028157	18429
CNVR_855	chr16	1825	495664	493839	335307	346680	11373	335307	346680	ENSGALG00000024357	11373
CNVR_855	chr16	1825	495664	493839	114604	118870	4266	114604	118870	ENSGALG00000026396	4266	BG1
CNVR_855	chr16	1825	495664	493839	291965	332200	40235	291965	332200	ENSGALG00000013101	40235	BG2
CNVR_855	chr16	1825	495664	493839	102122	103266	1144	102122	103266	ENSGALG00000000141	1144	BLB1
CNVR_855	chr16	1825	495664	493839	104372	106726	2354	104372	106726	ENSGALG00000028659	2354	BLEC1
CNVR_855	chr16	1825	495664	493839	108301	110805	2504	108301	110805	ENSGALG00000000136	2504	BLEC2
CNVR_855	chr16	1825	495664	493839	89695	93569	3874	89695	93569	ENSGALG00000000156	3874	BRD2
CNVR_855	chr16	1825	495664	493839	201543	203835	2292	201543	203835	ENSGALG00000027546	2292	BZFP1
CNVR_855	chr16	1825	495664	493839	79575	96270	16695	79575	96270	ENSGALG00000000162	16695	DMB1
CNVR_855	chr16	1825	495664	493839	139264	142727	3463	139264	142727	ENSGALG00000000122	3463	GNB2L1
CNVR_855	chr16	1825	495664	493839	174910	176418	1508	174910	176418	ENSGALG00000000115	1508	HEP21
CNVR_855	chr16	1825	495664	493839	191143	194187	3044	191143	194187	ENSGALG00000000081	3044	IL4I1
CNVR_855	chr16	1825	495664	493839	82023	84232	2209	82023	84232	ENSGALG00000000158	2209	MHCDMA
CNVR_855	chr16	1825	495664	493839	406688	409405	2717	406688	409405	ENSGALG00000026466	2717	MHCIA1
CNVR_855	chr16	1825	495664	493839	142134	142204	70	142134	142204	ENSGALG00000017829	70	RF00189
CNVR_855	chr16	1825	495664	493839	97656	101192	3536	97656	101192	ENSGALG00000008022	3536	TAPBP
CNVR_855	chr16	1825	495664	493839	120438	123438	3000	120438	123438	ENSGALG00000000123	3000	TRIM10
CNVR_855	chr16	1825	495664	493839	144211	162982	18771	144211	162982	ENSGALG00000019835	18771	TRIM27.2
CNVR_855	chr16	1825	495664	493839	177447	186760	9313	177447	186760	ENSGALG00000000107	9313	TRIM7
CNVR_855	chr16	1825	495664	493839	478531	480245	1714	478531	480245	ENSGALG00000024335	1714	ZNF606L
CNVR_855	chr16	1825	495664	493839	2102	4938	2836	2102	4938	ENSGALG00000012494	2836
CNVR_855	chr16	1825	495664	493839	5769	8509	2740	5769	8509	ENSGALG00000027865	2740
CNVR_855	chr16	1825	495664	493839	9312	10259	947	9312	10259	ENSGALG00000019831	947
CNVR_855	chr16	1825	495664	493839	16221	33713	17492	16221	33713	ENSGALG00000000182	17492
CNVR_855	chr16	1825	495664	493839	37924	41746	3822	37924	41746	ENSGALG00000010153	3822
CNVR_855	chr16	1825	495664	493839	42328	43892	1564	42328	43892	ENSGALG00000027842	1564
CNVR_855	chr16	1825	495664	493839	44245	58599	14354	44245	58599	ENSGALG00000026646	14354
CNVR_855	chr16	1825	495664	493839	59616	62099	2483	59616	62099	ENSGALG00000024372	2483
CNVR_855	chr16	1825	495664	493839	64031	67067	3036	64031	67067	ENSGALG00000000181	3036
CNVR_855	chr16	1825	495664	493839	67623	76124	8501	67623	76124	ENSGALG00000026269	8501
CNVR_855	chr16	1825	495664	493839	73099	75588	2489	73099	75588	ENSGALG00000000178	2489
CNVR_855	chr16	1825	495664	493839	76300	79327	3027	76300	79327	ENSGALG00000000166	3027
CNVR_855	chr16	1825	495664	493839	150525	169149	18624	150525	169149	ENSGALG00000000117	18624
CNVR_855	chr16	1825	495664	493839	209966	214262	4296	209966	214262	ENSGALG00000011997	4296
CNVR_855	chr16	1825	495664	493839	215497	221850	6353	215497	221850	ENSGALG00000019836	6353
CNVR_855	chr16	1825	495664	493839	223503	225021	1518	223503	225021	ENSGALG00000028962	1518
CNVR_855	chr16	1825	495664	493839	225233	229543	4310	225233	229543	ENSGALG00000019837	4310
CNVR_855	chr16	1825	495664	493839	240314	241440	1126	240314	241440	ENSGALG00000024420	1126
CNVR_855	chr16	1825	495664	493839	247113	252747	5634	247113	252747	ENSGALG00000028399	5634
CNVR_855	chr16	1825	495664	493839	297931	324982	27051	297931	324982	ENSGALG00000026142	27051
CNVR_855	chr16	1825	495664	493839	366619	369245	2626	366619	369245	ENSGALG00000024348	2626
CNVR_855	chr16	1825	495664	493839	380198	384541	4343	380198	384541	ENSGALG00000004772	4343
CNVR_855	chr16	1825	495664	493839	389809	394217	4408	389809	394217	ENSGALG00000027955	4408
CNVR_855	chr16	1825	495664	493839	402631	404125	1494	402631	404125	ENSGALG00000001131	1494
CNVR_855	chr16	496117	496589	472	-	496589		-	-	-
CNVR_856	chr17	199774	207569	7795	-	207569		-	-	-
CNVR_857	chr17	245461	248686	3225	245842	248686	2844	245842	271719	ENSGALG00000024040	25877
CNVR_858	chr17	341371	348328	6957	341371	348328	6957	329637	351502	ENSGALG00000009079	21865
CNVR_858	chr17	507500	507860	360	507500	507860	360	505644	508199	ENSGALG00000009019	2555
CNVR_858	chr17	578958	637816	58858	581463	629223	47760	581463	629223	ENSGALG00000008984	47760
CNVR_858	chr17	578958	637816	58858	635094	637816	2722	635094	640394	ENSGALG00000008973	5300
CNVR_859	chr17	965386	996233	30847	965386	967412	2026	951105	967412	ENSGALG00000008920	16307	NDOR1
CNVR_859	chr17	965386	996233	30847	974722	975519	797	974722	975519	ENSGALG00000008911	797	RNF208
CNVR_859	chr17	965386	996233	30847	979619	979780	161	979619	979780	ENSGALG00000028548	161
CNVR_859	chr17	1101023	1113602	12579	1101023	1113602	12579	1005919	1138144	ENSGALG00000008898	132225	GRIN1
CNVR_859	chr17	1101023	1113602	12579	1101023	1113602	12579	1060359	1135224	ENSGALG00000008886	74865	ZNF618
CNVR_859	chr17	1150393	1194453	44060	-	1194453		-	-	-
CNVR_862	chr17	1656219	1674046	17827	1656219	1674046	17827	1584446	1699751	ENSGALG00000008736	115305	PNPLA7
CNVR_864	chr17	1861296	1863965	2669	1861296	1863962	2666	1826168	1863962	ENSGALG00000008616	37794	DDR1
CNVR_868	chr17	2461685	2466685	5000	2461685	2466685	5000	2459154	2485450	ENSGALG00000006310	26296
CNVR_869	chr17	2665906	2667396	1490	2665906	2667396	1490	2640785	2707385	ENSGALG00000007113	66600
CNVR_869	chr17	2722713	2800535	77822	-	2800535		-	-	-
CNVR_870	chr17	3320440	3362923	42483	3320440	3362923	42483	3219825	3482002	ENSGALG00000007038	262177	ASTN2
CNVR_870	chr17	3380472	3437983	57511	3380472	3437983	57511	3219825	3482002	ENSGALG00000007038	262177	ASTN2
CNVR_870	chr17	3439169	3447365	8196	3439169	3447365	8196	3219825	3482002	ENSGALG00000007038	262177	ASTN2
CNVR_870	chr17	3471508	3491956	20448	3471508	3482002	10494	3219825	3482002	ENSGALG00000007038	262177	ASTN2
CNVR_870	chr17	3507215	3601264	94049	3555764	3561244	5480	3555764	3561244	ENSGALG00000007003	5480
CNVR_870	chr17	3507215	3601264	94049	3566454	3571907	5453	3566454	3571907	ENSGALG00000007001	5453	TLR4
CNVR_870	chr17	3675050	3728475	53425	-	3728475		-	-	-
CNVR_870	chr17	3766108	3839215	73107	-	3839215		-	-	-
CNVR_870	chr17	4185425	4441895	256470	4203562	4204663	1101	4203562	4204663	ENSGALG00000006987	1101
CNVR_870	chr17	4722185	4750331	28146	4722185	4750331	28146	4660792	4785977	ENSGALG00000006958	125185	COL27A1
CNVR_870	chr17	4781755	4932528	150773	4877410	4880796	3386	4877410	4880796	ENSGALG00000029150	3386	AK1
CNVR_870	chr17	4781755	4932528	150773	4781755	4785977	4222	4660792	4785977	ENSGALG00000006958	125185	COL27A1
CNVR_870	chr17	4781755	4932528	150773	4865441	4867919	2478	4865441	4867919	ENSGALG00000005066	2478	DPM2
CNVR_870	chr17	4781755	4932528	150773	4829664	4860591	30927	4829664	4860591	ENSGALG00000005074	30927	FAM102A
CNVR_870	chr17	4781755	4932528	150773	4820725	4824113	3388	4820725	4824113	ENSGALG00000027734	3388	NAIF1
CNVR_870	chr17	4781755	4932528	150773	4788861	4790491	1630	4788861	4790491	ENSGALG00000005099	1630	ORM1
CNVR_870	chr17	4781755	4932528	150773	4903795	4923543	19748	4903795	4923543	ENSGALG00000005036	19748	SH2D3C
CNVR_870	chr17	4781755	4932528	150773	4797150	4819726	22576	4797150	4819726	ENSGALG00000005095	22576	SLC25A25
CNVR_870	chr17	4781755	4932528	150773	4870177	4871635	1458	4870177	4871635	ENSGALG00000005063	1458	ST6GALNAC4
CNVR_870	chr17	4781755	4932528	150773	4872095	4874530	2435	4872095	4874530	ENSGALG00000005298	2435	ST6GALNAC6
CNVR_870	chr17	4781755	4932528	150773	4923611	4927877	4266	4923611	4927877	ENSGALG00000026424	4266	TOR2A
CNVR_870	chr17	4781755	4932528	150773	4882932	4891674	8742	4882932	4891674	ENSGALG00000005060	8742
CNVR_870	chr17	4781755	4932528	150773	4892549	4896134	3585	4892549	4896134	ENSGALG00000005051	3585
CNVR_870	chr17	4781755	4932528	150773	4896492	4902733	6241	4896492	4902733	ENSGALG00000005045	6241
CNVR_870	chr17	4781755	4932528	150773	4929079	4931968	2889	4929079	4931968	ENSGALG00000004992	2889
CNVR_870	chr17	5004503	5051680	47177	5016759	5051680	34921	5016759	5075578	ENSGALG00000004852	58819	DNM1
CNVR_870	chr17	5004503	5051680	47177	5034551	5034644	93	5034551	5034644	ENSGALG00000018277	93	gga-mir-199-1
CNVR_870	chr17	5004503	5051680	47177	5004503	5013254	8751	4995598	5013254	ENSGALG00000004881	17656	GOLGA2
CNVR_874	chr17	5988336	6081164	92828	6007955	6037442	29487	6007955	6037442	ENSGALG00000003875	29487	ABL1
CNVR_874	chr17	5988336	6081164	92828	6043774	6054936	11162	6043774	6054936	ENSGALG00000003866	11162	FIBCD1
CNVR_874	chr17	5988336	6081164	92828	6063756	6078732	14976	6063756	6078732	ENSGALG00000003852	14976
CNVR_874	chr17	5988336	6081164	92828	6079262	6081164	1902	6079262	6091444	ENSGALG00000028635	12182
CNVR_876	chr17	6422399	6427816	5417	-	6427816		-	-	-
CNVR_877	chr17	6701530	6727780	26250	6723918	6727780	3862	6723918	6741651	ENSGALG00000003500	17733
CNVR_877	chr17	6701530	6727780	26250	6715057	6719192	4135	6715057	6719192	ENSGALG00000003509	4135	SPACA9
CNVR_877	chr17	6701530	6727780	26250	6701530	6714877	13347	6676737	6714877	ENSGALG00000013404	38140
CNVR_878	chr17	7084081	7255499	171418	7156509	7189561	33052	7156509	7189561	ENSGALG00000002682	33052	BRD3
CNVR_878	chr17	7084081	7255499	171418	7209751	7209878	127	7209751	7209878	ENSGALG00000017909	127	RF00619
CNVR_878	chr17	7084081	7255499	171418	7084081	7148021	63940	7049744	7148021	ENSGALG00000002699	98277	VAV2
CNVR_878	chr17	7084081	7255499	171418	7198594	7208667	10073	7198594	7208667	ENSGALG00000002659	10073	WDR5
CNVR_879	chr17	7422812	7451454	28642	-	7451454		-	-	-
CNVR_879	chr17	7534403	7589764	55361	7534403	7561096	26693	7462510	7561096	ENSGALG00000002546	98586	COL5A1
CNVR_879	chr17	7804761	7844644	39883	7809850	7842342	32492	7809850	7842342	ENSGALG00000002375	32492	NOTCH1
CNVR_881	chr17	8247776	8336716	88940	8270068	8272130	2062	8270068	8272130	ENSGALG00000021553	2062	B3GNTL
CNVR_881	chr17	8247776	8336716	88940	8319163	8336716	17553	8319163	8342836	ENSGALG00000001565	23673	C5
CNVR_881	chr17	8247776	8336716	88940	8281401	8286435	5034	8281401	8286435	ENSGALG00000001620	5034	CUTA
CNVR_881	chr17	8247776	8336716	88940	8288642	8293798	5156	8288642	8293798	ENSGALG00000001595	5156	PHF19
CNVR_881	chr17	8247776	8336716	88940	8272159	8278869	6710	8272159	8278869	ENSGALG00000001637	6710	PSMD5
CNVR_881	chr17	8247776	8336716	88940	8298125	8307502	9377	8298125	8307502	ENSGALG00000001583	9377	TRAF1
CNVR_881	chr17	8389147	8502041	112894	8490013	8502041	12028	8490013	8608978	ENSGALG00000001419	118965	DAB2IP
CNVR_881	chr17	8389147	8502041	112894	8409620	8422622	13002	8409620	8422622	ENSGALG00000001446	13002	GSN
CNVR_881	chr17	8389147	8502041	112894	8389147	8392564	3417	8377372	8392564	ENSGALG00000001474	15192	RAB14
CNVR_881	chr17	8389147	8502041	112894	8422956	8430634	7678	8422956	8430634	ENSGALG00000001434	7678	STOM
CNVR_881	chr17	8552251	8616072	63821	8552251	8608978	56727	8490013	8608978	ENSGALG00000001419	118965	DAB2IP
CNVR_881	chr17	8662506	8725364	62858	8688934	8690125	1191	8688934	8690125	ENSGALG00000023464	1191
CNVR_881	chr17	8662506	8725364	62858	8724589	8725364	775	8724589	8732994	ENSGALG00000001347	8405	LHX6
CNVR_881	chr17	8662506	8725364	62858	8724108	8724275	167	8724108	8724275	ENSGALG00000026454	167	RF02271
CNVR_881	chr17	8662506	8725364	62858	8664890	8688816	23926	8664890	8688816	ENSGALG00000028737	23926
CNVR_881	chr17	8662506	8725364	62858	8689767	8691350	1583	8689767	8691350	ENSGALG00000023463	1583
CNVR_881	chr17	8662506	8725364	62858	8704356	8706618	2262	8704356	8706618	ENSGALG00000001355	2262
CNVR_881	chr17	8662506	8725364	62858	8706677	8720159	13482	8706677	8720159	ENSGALG00000001352	13482
CNVR_881	chr17	9184897	9194331	9434	9184897	9193806	8909	9023085	9193806	ENSGALG00000001157	170721	DENND1A
CNVR_881	chr17	9354476	9392193	37717	9354476	9374148	19672	9344201	9374148	ENSGALG00000001118	29947	NEK6
CNVR_881	chr17	9354476	9392193	37717	9374897	9392193	17296	9374897	9394545	ENSGALG00000001103	19648	PSMB7
CNVR_881	chr17	9446163	9476349	30186	9453953	9475017	21064	9453953	9475017	ENSGALG00000001073	21064	NR6A1
CNVR_881	chr17	9488118	9503018	14900	9496903	9496993	90	9496903	9496993	ENSGALG00000018275	90	gga-mir-181a-2
CNVR_881	chr17	9488118	9503018	14900	9498543	9498627	84	9498543	9498627	ENSGALG00000018274	84	gga-mir-181b-2
CNVR_881	chr17	9538218	9544806	6588	9538218	9544806	6588	9528669	9559142	ENSGALG00000001037	30473	SCAI
CNVR_881	chr17	9578070	9632238	54168	9581014	9584307	3293	9581014	9584307	ENSGALG00000001014	3293	ARPC5L
CNVR_881	chr17	9578070	9632238	54168	9604234	9626013	21779	9604234	9626013	ENSGALG00000000993	21779	GAPVD1
CNVR_881	chr17	9578070	9632238	54168	9591907	9595959	4052	9591907	9595959	ENSGALG00000001000	4052	HSPA5
CNVR_881	chr17	9578070	9632238	54168	9584886	9588647	3761	9584886	9588647	ENSGALG00000001013	3761	PPP6C
CNVR_881	chr17	9578070	9632238	54168	9588798	9591015	2217	9588798	9591015	ENSGALG00000001002	2217
CNVR_881	chr17	9666996	9743473	76477	9666996	9725867	58871	9641160	9725867	ENSGALG00000000977	84707	MAPKAP1
CNVR_881	chr17	9666996	9743473	76477	9728781	9743473	14692	9728781	9823708	ENSGALG00000000972	94927	PBX3
CNVR_881	chr17	9835856	9935744	99888	-	9935744		-	-	-
CNVR_881	chr17	10322554	10339467	16913	10322554	10339467	16913	10290287	10360101	ENSGALG00000000906	69814	RALGPS1
CNVR_888	chr18	1456841	1503105	46264	-	1503105		-	-	-
CNVR_889	chr18	1971336	1983587	12251	1971336	1983587	12251	1970606	1985502	ENSGALG00000026167	14896	PIK3R5
CNVR_890	chr18	2152943	2179799	26856	2155417	2176329	20912	2155417	2176329	ENSGALG00000001261	20912	CFAP52
CNVR_890	chr18	2152943	2179799	26856	2152943	2154760	1817	2148657	2154760	ENSGALG00000001244	6103	TBC1D24L
CNVR_891	chr18	2382279	2408497	26218	-	2408497		-	-	-
CNVR_891	chr18	2473948	2480527	6579	-	2480527		-	-	-
CNVR_894	chr18	2775669	2787475	11806	2775669	2787475	11806	2773029	2797359	ENSGALG00000001371	24330
CNVR_895	chr18	3032582	3140972	108390	3096713	3140972	44259	3096713	3205982	ENSGALG00000001433	109269	B3GNTL1
CNVR_895	chr18	3032582	3140972	108390	3059724	3076510	16786	3059724	3076510	ENSGALG00000028354	16786	METRNL
CNVR_895	chr18	3398206	3450717	52511	3449567	3449673	106	3449567	3449673	ENSGALG00000017910	106	RF00026
CNVR_895	chr18	3398206	3450717	52511	3440130	3444982	4852	3440130	3444982	ENSGALG00000001591	4852
CNVR_895	chr18	3633110	3643067	9957	3633808	3634956	1148	3633808	3634956	ENSGALG00000001626	1148	UTS2R
CNVR_896	chr18	3863243	3889483	26240	-	3889483		-	-	-
CNVR_896	chr18	3918479	3984412	65933	-	3984412		-	-	-
CNVR_896	chr18	4150765	4156217	5452	4150765	4156217	5452	4139174	4184210	ENSGALG00000001740	45036	MGAT5B
CNVR_896	chr18	4242339	4343163	100824	4317487	4324555	7068	4317487	4324555	ENSGALG00000001892	7068	CYGB
CNVR_896	chr18	4242339	4343163	100824	4242339	4256232	13893	4235780	4256232	ENSGALG00000001805	20452	MXRA7
CNVR_896	chr18	4242339	4343163	100824	4339246	4343163	3917	4339246	4347080	ENSGALG00000001943	7834	RHBDF2
CNVR_896	chr18	4242339	4343163	100824	4268716	4280192	11476	4268716	4280192	ENSGALG00000001862	11476	ST6GALNAC1
CNVR_896	chr18	4242339	4343163	100824	4283804	4289327	5523	4283804	4289327	ENSGALG00000001883	5523	ST6GALNAC2
CNVR_896	chr18	4242339	4343163	100824	4291503	4312478	20975	4291503	4312478	ENSGALG00000001886	20975
CNVR_896	chr18	4242339	4343163	100824	4316181	4317197	1016	4316181	4317197	ENSGALG00000028271	1016
CNVR_896	chr18	4242339	4343163	100824	4322901	4324052	1151	4322901	4324052	ENSGALG00000028892	1151
CNVR_896	chr18	4350094	4358543	8449	4350094	4352215	2121	4348390	4352215	ENSGALG00000001955	3825	AANAT
CNVR_896	chr18	4350094	4358543	8449	4353782	4358543	4761	4353782	4401144	ENSGALG00000001971	47362	UBE2O
CNVR_896	chr18	4664689	4683945	19256	4681029	4683567	2538	4681029	4683567	ENSGALG00000002286	2538	H3F3B
CNVR_896	chr18	4664689	4683945	19256	4683600	4683945	345	4683600	4689874	ENSGALG00000002290	6274
CNVR_896	chr18	4702024	4730555	28531	4702024	4716218	14194	4690306	4716218	ENSGALG00000002389	25912	ITGB4
CNVR_896	chr18	4702024	4730555	28531	4721036	4730555	9519	4721036	4751867	ENSGALG00000002415	30831	SAP30BP
CNVR_896	chr18	4756282	4765337	9055	4756282	4765337	9055	4750809	4787690	ENSGALG00000002424	36881	RECQL5
CNVR_896	chr18	4756282	4765337	9055	4763901	4765337	1436	4763901	4774954	ENSGALG00000002427	11053	SMIM5
CNVR_896	chr18	4884875	4889278	4403	4886002	4889278	3276	4886002	4935063	ENSGALG00000002747	49061
CNVR_898	chr18	5416696	5436660	19964	-	5436660		-	-	-
CNVR_903	chr18	6373612	6445317	71705	6381008	6381092	84	6381008	6381092	ENSGALG00000025552	84	gga-mir-1561
CNVR_903	chr18	6373612	6445317	71705	6405040	6405135	95	6405040	6405135	ENSGALG00000021737	95	gga-mir-365-2
CNVR_903	chr18	6373612	6445317	71705	6414770	6415971	1201	6414770	6415971	ENSGALG00000021479	1201
CNVR_904	chr18	6818512	6934867	116355	6870498	6883021	12523	6870498	6883021	ENSGALG00000003540	12523	CEP95
CNVR_904	chr18	6818512	6934867	116355	6859772	6865930	6158	6859772	6865930	ENSGALG00000003532	6158	DDX5
CNVR_904	chr18	6818512	6934867	116355	6861731	6861854	123	6861731	6861854	ENSGALG00000027517	123	gga-mir-3064
CNVR_904	chr18	6818512	6934867	116355	6852729	6858096	5367	6852729	6858096	ENSGALG00000003520	5367	POLG2
CNVR_904	chr18	6818512	6934867	116355	6886922	6916604	29682	6886922	6916604	ENSGALG00000003566	29682	SMURF2
CNVR_904	chr18	6818512	6934867	116355	6825946	6842734	16788	6825946	6842734	ENSGALG00000003515	16788
CNVR_904	chr18	6818512	6934867	116355	6847046	6851160	4114	6847046	6851160	ENSGALG00000021461	4114
CNVR_904	chr18	6961141	6977574	16433	6962010	6967201	5191	6962010	6967201	ENSGALG00000003590	5191	C17orf58
CNVR_904	chr18	6961141	6977574	16433	6970301	6977574	7273	6970301	7017419	ENSGALG00000003627	47118
CNVR_905	chr18	7661265	7669313	8048	7661265	7669313	8048	7597894	7711163	ENSGALG00000003943	113269
CNVR_906	chr18	8114496	8210546	96050	8181915	8205387	23472	8181915	8205387	ENSGALG00000021399	23472	ABCA8
CNVR_906	chr18	8114496	8210546	96050	8206967	8210546	3579	8206967	8226132	ENSGALG00000021395	19165	ABCA9
CNVR_906	chr18	8114496	8210546	96050	8136004	8149977	13973	8136004	8149977	ENSGALG00000004237	13973	PRKAR1A
CNVR_906	chr18	8114496	8210546	96050	8114496	8126800	12304	8107811	8126800	ENSGALG00000004215	18989	WIPI1
CNVR_906	chr18	8114496	8210546	96050	8153051	8162773	9722	8153051	8162773	ENSGALG00000004183	9722
CNVR_906	chr18	8286354	8378645	92291	8286354	8295962	9608	8260526	8295962	ENSGALG00000004370	35436	MAP2K6
CNVR_907	chr18	8705591	8745265	39674	-	8745265		-	-	-
CNVR_910	chr18	9457694	9489924	32230	9471752	9471835	83	9471752	9471835	ENSGALG00000027399	83
CNVR_910	chr18	9457694	9489924	32230	9470423	9472834	2411	9470423	9472834	ENSGALG00000028749	2411	ACTC2L
CNVR_910	chr18	9457694	9489924	32230	9463625	9466414	2789	9463625	9466414	ENSGALG00000023354	2789	FSCN2
CNVR_910	chr18	9457694	9489924	32230	9457694	9462681	4987	9457020	9462681	ENSGALG00000027370	5661
CNVR_910	chr18	9457694	9489924	32230	9475287	9489924	14637	9475287	9490841	ENSGALG00000026930	15554
CNVR_910	chr18	9550125	9574572	24447	9570845	9574572	3727	9570845	9578677	ENSGALG00000006901	7832	AATK
CNVR_910	chr18	9550125	9574572	24447	9550125	9555127	5002	9542840	9555127	ENSGALG00000006895	12287	CEP131
CNVR_910	chr18	9550125	9574572	24447	9556692	9559704	3012	9556692	9559704	ENSGALG00000006900	3012	ST6GALNAC2L
CNVR_910	chr18	9550125	9574572	24447	9573126	9573223	97	9573126	9573223	ENSGALG00000027801	97
CNVR_910	chr18	9578077	9598411	20334	9578077	9578677	600	9570845	9578677	ENSGALG00000006901	7832	AATK
CNVR_910	chr18	9578077	9598411	20334	9590168	9590275	107	9590168	9590275	ENSGALG00000028904	107	gga-mir-6551
CNVR_910	chr18	9578077	9598411	20334	9578501	9598411	19910	9578501	9607509	ENSGALG00000006915	29008
CNVR_910	chr18	9614863	9634068	19205	9620081	9622486	2405	9620081	9622486	ENSGALG00000026428	2405	CHMP6
CNVR_910	chr18	9614863	9634068	19205	9623865	9634068	10203	9623865	9743508	ENSGALG00000006938	119643
CNVR_910	chr18	9761354	9913010	151656	9907403	9913010	5607	9907403	9915762	ENSGALG00000023338	8359	CBX2
CNVR_910	chr18	9761354	9913010	151656	9899925	9904239	4314	9899925	9904239	ENSGALG00000026548	4314	CBX8
CNVR_910	chr18	9761354	9913010	151656	9833448	9844239	10791	9833448	9844239	ENSGALG00000007042	10791	CCDC40
CNVR_910	chr18	9761354	9913010	151656	9763404	9771339	7935	9763404	9771339	ENSGALG00000006963	7935	ENDOV
CNVR_910	chr18	9761354	9913010	151656	9906187	9906282	95	9906187	9906282	ENSGALG00000025444	95	gga-mir-1652
CNVR_910	chr18	9761354	9913010	151656	9825014	9827751	2737	9825014	9827751	ENSGALG00000007027	2737	SGSH
CNVR_910	chr18	9761354	9913010	151656	9819301	9824829	5528	9819301	9824829	ENSGALG00000007018	5528	SLC26A11
CNVR_910	chr18	9761354	9913010	151656	9845357	9870528	25171	9845357	9870528	ENSGALG00000007054	25171	TBC1D16
CNVR_910	chr18	9761354	9913010	151656	9771940	9818172	46232	9771940	9818172	ENSGALG00000006988	46232
CNVR_910	chr18	9761354	9913010	151656	9885036	9886813	1777	9885036	9886813	ENSGALG00000007063	1777
CNVR_910	chr18	9923096	9947043	23947	-	9947043		-	-	-
CNVR_910	chr18	9969006	10086931	117925	10034762	10038434	3672	10034762	10038434	ENSGALG00000011822	3672	CANT1
CNVR_910	chr18	9969006	10086931	117925	10062346	10070304	7958	10062346	10070304	ENSGALG00000007093	7958	CYTH1
CNVR_910	chr18	9969006	10086931	117925	10024650	10029994	5344	10024650	10029994	ENSGALG00000011816	5344	ENGASE
CNVR_910	chr18	9969006	10086931	117925	10040657	10047611	6954	10040657	10047611	ENSGALG00000027070	6954	TIMP2
CNVR_910	chr18	9969006	10086931	117925	10016690	10022596	5906	10016690	10022596	ENSGALG00000029123	5906
CNVR_910	chr18	9969006	10086931	117925	10048426	10055730	7304	10048426	10055730	ENSGALG00000028462	7304
CNVR_910	chr18	9969006	10086931	117925	10070951	10086931	15980	10070951	10098653	ENSGALG00000007106	27702
CNVR_910	chr18	10141479	10167266	25787	10154306	10155116	810	10154306	10155116	ENSGALG00000019795	810
CNVR_910	chr18	10141479	10167266	25787	10141479	10142673	1194	10139265	10142673	ENSGALG00000000109	3408	AFMID
CNVR_910	chr18	10141479	10167266	25787	10156615	10166030	9415	10156615	10166030	ENSGALG00000007224	9415	HGS
CNVR_910	chr18	10141479	10167266	25787	10145914	10147671	1757	10145914	10147671	ENSGALG00000027902	1757	SYNGR2
CNVR_910	chr18	10141479	10167266	25787	10142947	10144362	1415	10142947	10144362	ENSGALG00000007191	1415	TK1
CNVR_910	chr18	10141479	10167266	25787	10148241	10153158	4917	10148241	10153158	ENSGALG00000007194	4917
CNVR_910	chr18	10141479	10167266	25787	10154424	10156574	2150	10154424	10156574	ENSGALG00000007198	2150
CNVR_910	chr18	10141479	10167266	25787	10166359	10167266	907	10166359	10174592	ENSGALG00000023314	8233
CNVR_910	chr18	10270504	10313959	43455	10270504	10313959	43455	10259334	10316575	ENSGALG00000007352	57241
CNVR_910	chr18	10512104	10627421	115317	10612487	10627421	14934	10612487	10648347	ENSGALG00000019768	35860	ACSF2
CNVR_910	chr18	10512104	10627421	115317	10512104	10572776	60672	10464250	10572776	ENSGALG00000007623	108526	CACNA1G
CNVR_910	chr18	10512104	10627421	115317	10625178	10627421	2243	10625178	10632820	ENSGALG00000019761	7642	CHAD
CNVR_910	chr18	10512104	10627421	115317	10591546	10596249	4703	10591546	10596249	ENSGALG00000023279	4703	EPN3
CNVR_910	chr18	10512104	10627421	115317	10532541	10532605	64	10532541	10532605	ENSGALG00000025442	64	gga-mir-1637
CNVR_910	chr18	10512104	10627421	115317	10601557	10611079	9522	10601557	10611079	ENSGALG00000007661	9522	MYCBPAP
CNVR_910	chr18	10512104	10627421	115317	10578502	10590280	11778	10578502	10590280	ENSGALG00000006857	11778	SPATA20
CNVR_910	chr18	10661141	10667756	6615	10661141	10661716	575	10654823	10661716	ENSGALG00000007676	6893	EME1
CNVR_910	chr18	10661141	10667756	6615	10664465	10667756	3291	10664465	10669034	ENSGALG00000019757	4569	LOC422106
CNVR_910	chr18	10707897	10714329	6432	10707897	10709349	1452	10703909	10709349	ENSGALG00000027789	5440	RAB37
CNVR_910	chr18	10707897	10714329	6432	10711117	10714329	3212	10711117	10718410	ENSGALG00000007650	7293	SLC9A3R1
CNVR_910	chr18	10707897	10714329	6432	10712840	10714329	1489	10712840	10714387	ENSGALG00000027185	1547
CNVR_911	chr18	11034409	11194982	160573	11108971	11135317	26346	11108971	11135317	ENSGALG00000008034	26346	CASKIN2
CNVR_911	chr18	11034409	11194982	160573	11034409	11049321	14912	11015584	11049321	ENSGALG00000008016	33737	GRB2
CNVR_911	chr18	11034409	11194982	160573	11165630	11193309	27679	11165630	11193309	ENSGALG00000008057	27679	LLGL2
CNVR_911	chr18	11034409	11194982	160573	11137634	11148868	11234	11137634	11148868	ENSGALG00000019736	11234	MCHR1
CNVR_911	chr18	11034409	11194982	160573	11066353	11104219	37866	11066353	11104219	ENSGALG00000008023	37866	TMEM94
CNVR_911	chr18	11034409	11194982	160573	11155143	11164638	9495	11155143	11164638	ENSGALG00000008041	9495
CNVR_912	chr19	1042	15255	14213	11025	15255	4230	11025	25794	ENSGALG00000013781	14769
CNVR_913	chr19	103740	151125	47385	103740	130515	26775	103511	130515	ENSGALG00000025869	27004
CNVR_913	chr19	103740	151125	47385	132268	140091	7823	132268	140091	ENSGALG00000014539	7823
CNVR_913	chr19	103740	151125	47385	143082	147832	4750	143082	147832	ENSGALG00000014542	4750
CNVR_913	chr19	103740	151125	47385	144107	144243	136	144107	144243	ENSGALG00000025621	136
CNVR_913	chr19	103740	151125	47385	147938	148671	733	147938	148671	ENSGALG00000024101	733
CNVR_914	chr19	262746	289495	26749	262746	289495	26749	168794	292467	ENSGALG00000027614	123673
CNVR_914	chr19	262746	289495	26749	270155	288523	18368	270155	288523	ENSGALG00000000837	18368
CNVR_914	chr19	372568	373763	1195	372568	372634	66	352190	372634	ENSGALG00000000956	20444
CNVR_914	chr19	372568	373763	1195	372568	373763	1195	363714	378001	ENSGALG00000000951	14287
CNVR_915	chr19	707509	850911	143402	726184	728216	2032	726184	728216	ENSGALG00000026762	2032
CNVR_915	chr19	707509	850911	143402	710553	713080	2527	710553	713080	ENSGALG00000001056	2527	ABHD11
CNVR_915	chr19	707509	850911	143402	707509	708766	1257	705896	708766	ENSGALG00000001049	2870	CASP1
CNVR_915	chr19	707509	850911	143402	714995	715639	644	714995	715639	ENSGALG00000022557	644	CLDN3
CNVR_915	chr19	707509	850911	143402	805473	814681	9208	805473	814681	ENSGALG00000001076	9208	LIMK1
CNVR_915	chr19	707509	850911	143402	841046	843856	2810	841046	843856	ENSGALG00000027989	2810	SBDS
CNVR_915	chr19	707509	850911	143402	845475	850911	5436	845475	915879	ENSGALG00000001110	70404	TYW1
CNVR_915	chr19	707509	850911	143402	721144	722360	1216	721144	722360	ENSGALG00000027569	1216
CNVR_915	chr19	707509	850911	143402	785549	804855	19306	785549	804855	ENSGALG00000001071	19306
CNVR_915	chr19	707509	850911	143402	821428	828033	6605	821428	828033	ENSGALG00000028193	6605
CNVR_915	chr19	707509	850911	143402	831531	838160	6629	831531	838160	ENSGALG00000001095	6629
CNVR_915	chr19	888959	1006025	117066	955427	1006025	50598	955427	1061274	ENSGALG00000001122	105847	CALN1
CNVR_915	chr19	888959	1006025	117066	888959	915879	26920	845475	915879	ENSGALG00000001110	70404	TYW1
CNVR_915	chr19	1165067	1207449	42382	1165067	1207449	42382	1094590	1280680	ENSGALG00000001130	186090	GALNT17
CNVR_915	chr19	1286436	1293360	6924	-	1293360		-	-	-
CNVR_915	chr19	1295619	1306467	10848	-	1306467		-	-	-
CNVR_915	chr19	1378635	1386906	8271	-	1386906		-	-	-
CNVR_915	chr19	1533954	1563727	29773	-	1563727		-	-	-
CNVR_915	chr19	1734986	1766313	31327	1734986	1766313	31327	1726774	2009251	ENSGALG00000028350	282477
CNVR_915	chr19	1936657	1953131	16474	1936657	1953131	16474	1726774	2009251	ENSGALG00000028350	282477
CNVR_915	chr19	2198082	2203696	5614	-	2203696		-	-	-
CNVR_915	chr19	2240350	2270194	29844	-	2270194		-	-	-
CNVR_916	chr19	2445832	2466861	21029	-	2466861		-	-	-
CNVR_916	chr19	2482316	2493424	11108	-	2493424		-	-	-
CNVR_917	chr19	2560164	2584849	24685	2560164	2584849	24685	2527341	2617445	ENSGALG00000001166	90104
CNVR_917	chr19	3005237	3094842	89605	-	3094842		-	-	-
CNVR_920	chr19	3927653	3962901	35248	3927653	3962901	35248	3879653	4085026	ENSGALG00000001807	205373
CNVR_921	chr19	4210159	4253327	43168	4217392	4226022	8630	4217392	4226022	ENSGALG00000001917	8630	SSC4D
CNVR_921	chr19	4210159	4253327	43168	4247944	4248600	656	4247944	4248600	ENSGALG00000017358	656	YWHAG
CNVR_921	chr19	4495599	4557010	61411	4503027	4518242	15215	4503027	4518242	ENSGALG00000002288	15215	LIG3
CNVR_921	chr19	4495599	4557010	61411	4495599	4502458	6859	4478902	4502458	ENSGALG00000002225	23556	RFFL
CNVR_921	chr19	4689138	4705884	16746	-	4705884		-	-	-
CNVR_921	chr19	4707349	4708963	1614	-	4708963		-	-	-
CNVR_921	chr19	5056642	5112847	56205	5084355	5112847	28492	5084355	5129148	ENSGALG00000002631	44793	LRRC75A
CNVR_921	chr19	5056642	5112847	56205	5056642	5066507	9865	5053527	5066507	ENSGALG00000002629	12980
CNVR_921	chr19	5429009	5433142	4133	5429009	5433142	4133	5418178	5439677	ENSGALG00000003072	21499	RPA1
CNVR_921	chr19	5477562	5539789	62227	5493014	5506134	13120	5493014	5506134	ENSGALG00000003082	13120	DPH1
CNVR_921	chr19	5477562	5539789	62227	5524384	5539789	15405	5524384	5615168	ENSGALG00000003108	90784	SMG6
CNVR_921	chr19	5477562	5539789	62227	5506599	5507258	659	5506599	5507258	ENSGALG00000028369	659
CNVR_921	chr19	5477562	5539789	62227	5520666	5524129	3463	5520666	5524129	ENSGALG00000026718	3463
CNVR_921	chr19	5560493	5648781	88288	5562187	5562276	89	5562187	5562276	ENSGALG00000025184	89	gga-mir-1666
CNVR_921	chr19	5560493	5648781	88288	5600965	5601034	69	5600965	5601034	ENSGALG00000025234	69	gga-mir-1696
CNVR_921	chr19	5560493	5648781	88288	5623983	5633359	9376	5623983	5633359	ENSGALG00000003211	9376	POLDIP2
CNVR_921	chr19	5560493	5648781	88288	5619136	5619228	92	5619136	5619228	ENSGALG00000026066	92	RF00580
CNVR_921	chr19	5560493	5648781	88288	5620274	5620366	92	5620274	5620366	ENSGALG00000029164	92	RF00580
CNVR_921	chr19	5560493	5648781	88288	5646183	5648781	2598	5646183	5651342	ENSGALG00000003595	5159	SARM1
CNVR_921	chr19	5560493	5648781	88288	5560493	5615168	54675	5524384	5615168	ENSGALG00000003108	90784	SMG6
CNVR_921	chr19	5560493	5648781	88288	5615262	5617751	2489	5615262	5617751	ENSGALG00000003155	2489	SRR
CNVR_921	chr19	5560493	5648781	88288	5633461	5635734	2273	5633461	5635734	ENSGALG00000023757	2273	TMEM199
CNVR_921	chr19	5560493	5648781	88288	5641393	5645577	4184	5641393	5645577	ENSGALG00000003589	4184	VTN
CNVR_921	chr19	5560493	5648781	88288	5617008	5623796	6788	5617008	5623796	ENSGALG00000003180	6788
CNVR_921	chr19	5560493	5648781	88288	5637919	5639311	1392	5637919	5639311	ENSGALG00000003571	1392
CNVR_921	chr19	5655427	5661368	5941	5660102	5661368	1266	5660102	5670197	ENSGALG00000003647	10095	SLC13A2
CNVR_921	chr19	5655427	5661368	5941	5655427	5658268	2841	5654756	5658268	ENSGALG00000003604	3512	SLC46A1
CNVR_921	chr19	5798172	5848426	50254	5808811	5820676	11865	5808811	5820676	ENSGALG00000003979	11865	NEK8
CNVR_921	chr19	5798172	5848426	50254	5798172	5800131	1959	5797863	5800131	ENSGALG00000026315	2268	RAB34
CNVR_921	chr19	5798172	5848426	50254	5802154	5802220	66	5802154	5802220	ENSGALG00000026488	66	RF00150
CNVR_921	chr19	5798172	5848426	50254	5801593	5801665	72	5801593	5801665	ENSGALG00000025593	72	RF00266
CNVR_921	chr19	5798172	5848426	50254	5800727	5803129	2402	5800727	5803129	ENSGALG00000003966	2402	RPL23A
CNVR_921	chr19	5798172	5848426	50254	5805930	5807619	1689	5805930	5807619	ENSGALG00000003973	1689	TLCD1
CNVR_921	chr19	5798172	5848426	50254	5824816	5827535	2719	5824816	5827535	ENSGALG00000003987	2719	TRAF4
CNVR_921	chr19	5798172	5848426	50254	5830644	5832205	1561	5830644	5832205	ENSGALG00000027680	1561
CNVR_921	chr19	5985958	5994566	8608	-	5994566		-	-	-
CNVR_922	chr19	6138584	6210201	71617	6185991	6196638	10647	6185991	6196638	ENSGALG00000004186	10647	NSRP1
CNVR_922	chr19	6138584	6210201	71617	6201884	6210201	8317	6201884	6214012	ENSGALG00000004246	12128	SLC6A4
CNVR_924	chr19	6737519	6807996	70477	6777873	6791431	13558	6777873	6791431	ENSGALG00000004679	13558	AKAP10
CNVR_924	chr19	6737519	6807996	70477	6793680	6801369	7689	6793680	6801369	ENSGALG00000004691	7689	NLE1
CNVR_924	chr19	6737519	6807996	70477	6807397	6807996	599	6807397	6843139	ENSGALG00000004727	35742	ULK2
CNVR_924	chr19	6871173	7046781	175608	6999880	7046781	46901	6999880	7048320	ENSGALG00000004917	48440	DOC2B
CNVR_924	chr19	6871173	7046781	175608	6934345	6939891	5546	6934345	6939891	ENSGALG00000004820	5546	FAM57A
CNVR_924	chr19	6871173	7046781	175608	6930607	6933968	3361	6930607	6933968	ENSGALG00000004817	3361	GEMIN4
CNVR_924	chr19	6871173	7046781	175608	6926252	6929912	3660	6926252	6929912	ENSGALG00000027245	3660	GLOD4
CNVR_924	chr19	6871173	7046781	175608	6924377	6926770	2393	6924377	6926770	ENSGALG00000004799	2393	MRM3
CNVR_924	chr19	6871173	7046781	175608	6872813	6922501	49688	6872813	6922501	ENSGALG00000004793	49688	NXN
CNVR_924	chr19	6871173	7046781	175608	6991393	6994939	3546	6991393	6994939	ENSGALG00000004900	3546	RFLNB
CNVR_924	chr19	6871173	7046781	175608	6871173	6996943	125770	6860579	6996943	ENSGALG00000021541	136364
CNVR_924	chr19	6871173	7046781	175608	6939662	6988521	48859	6939662	6988521	ENSGALG00000004886	48859
CNVR_925	chr19	7734165	7762975	28810	7734165	7762975	28810	7648489	7950740	ENSGALG00000005295	302251	BCAS3
CNVR_928	chr19	8334311	8494942	160631	8399835	8441249	41414	8399835	8441249	ENSGALG00000005420	41414	AATF
CNVR_928	chr19	8334311	8494942	160631	8446046	8494942	48896	8446046	8541999	ENSGALG00000005439	95953	ACACA
CNVR_928	chr19	8334311	8494942	160631	8388713	8390846	2133	8388713	8390846	ENSGALG00000005409	2133	LHX1
CNVR_928	chr19	8804179	8865179	61000	8834278	8834368	90	8834278	8834368	ENSGALG00000025538	90	gga-mir-1585
CNVR_928	chr19	8804179	8865179	61000	8804179	8865179	61000	8775470	8958208	ENSGALG00000005567	182738	MSI2
CNVR_928	chr19	9272250	9334360	62110	9298637	9301800	3163	9298637	9301800	ENSGALG00000005707	3163	IFT20
CNVR_928	chr19	9272250	9334360	62110	9272250	9296265	24015	9256552	9296265	ENSGALG00000005699	39713	NLK
CNVR_928	chr19	9272250	9334360	62110	9316575	9334360	17785	9316575	9360577	ENSGALG00000005737	44002	SGSM2
CNVR_928	chr19	9272250	9334360	62110	9296344	9299736	3392	9296344	9299736	ENSGALG00000005702	3392	TMEM97
CNVR_928	chr19	9272250	9334360	62110	9301908	9313939	12031	9301908	9313939	ENSGALG00000005715	12031	TNFAIP1
CNVR_928	chr19	9546813	9658353	111540	9641706	9658353	16647	9641706	9658400	ENSGALG00000005886	16694	WSCD1
CNVR_928	chr19	9546813	9658353	111540	9546813	9567750	20937	9525771	9567750	ENSGALG00000005868	41979
CNVR_928	chr19	9546813	9658353	111540	9568067	9633760	65693	9568067	9633760	ENSGALG00000023485	65693
CNVR_928	chr19	9801628	9801707	79	9801628	9801707	79	9801208	9804116	ENSGALG00000027950	2908	TXNDC17
CNVR_930	chr2	193004	481086	288082	193004	245090	52086	185822	245090	ENSGALG00000013341	59268
CNVR_930	chr2	193004	481086	288082	271671	274006	2335	271671	274006	ENSGALG00000028513	2335
CNVR_930	chr2	193004	481086	288082	275327	284996	9669	275327	284996	ENSGALG00000025923	9669
CNVR_930	chr2	193004	481086	288082	284908	288944	4036	284908	288944	ENSGALG00000028756	4036
CNVR_930	chr2	193004	481086	288082	309959	322560	12601	309959	322560	ENSGALG00000027946	12601
CNVR_930	chr2	193004	481086	288082	326977	336833	9856	326977	336833	ENSGALG00000027043	9856
CNVR_930	chr2	193004	481086	288082	337796	340851	3055	337796	340851	ENSGALG00000028939	3055
CNVR_930	chr2	193004	481086	288082	350396	358052	7656	350396	358052	ENSGALG00000018597	7656
CNVR_930	chr2	193004	481086	288082	363002	364122	1120	363002	364122	ENSGALG00000023643	1120
CNVR_930	chr2	193004	481086	288082	374467	377155	2688	374467	377155	ENSGALG00000004904	2688
CNVR_930	chr2	193004	481086	288082	382547	405259	22712	382547	405259	ENSGALG00000004898	22712
CNVR_930	chr2	193004	481086	288082	398690	400478	1788	398690	400478	ENSGALG00000004909	1788
CNVR_930	chr2	193004	481086	288082	407640	442670	35030	407640	442670	ENSGALG00000004919	35030
CNVR_930	chr2	193004	481086	288082	444831	447382	2551	444831	447382	ENSGALG00000008915	2551
CNVR_930	chr2	193004	481086	288082	451035	451852	817	451035	451852	ENSGALG00000005650	817
CNVR_930	chr2	193004	481086	288082	457604	460078	2474	457604	460078	ENSGALG00000005097	2474
CNVR_930	chr2	193004	481086	288082	467315	472506	5191	467315	472506	ENSGALG00000019713	5191
CNVR_930	chr2	674108	782455	108347	677526	705016	27490	677526	705016	ENSGALG00000004938	27490
CNVR_930	chr2	674108	782455	108347	708805	733943	25138	708805	733943	ENSGALG00000005027	25138
CNVR_930	chr2	674108	782455	108347	724388	724497	109	724388	724497	ENSGALG00000027384	109
CNVR_930	chr2	674108	782455	108347	771101	782455	11354	771101	833143	ENSGALG00000005048	62042
CNVR_932	chr2	1172869	1189600	16731	-	1189600		-	-	-
CNVR_934	chr2	1355270	1408079	52809	1355270	1408079	52809	1340187	1469658	ENSGALG00000005223	129471	ADCYAP1R1
CNVR_934	chr2	1417424	1424139	6715	1417424	1424139	6715	1340187	1469658	ENSGALG00000005223	129471	ADCYAP1R1
CNVR_937	chr2	1949186	1955376	6190	1949186	1955376	6190	1927422	1965795	ENSGALG00000005282	38373
CNVR_938	chr2	2067605	2124025	56420	2096723	2096813	90	2096723	2096813	ENSGALG00000028660	90
CNVR_938	chr2	2067605	2124025	56420	2072000	2073926	1926	2072000	2073926	ENSGALG00000005305	1926	ACKR2
CNVR_938	chr2	2067605	2124025	56420	2080439	2124025	43586	2080439	2253956	ENSGALG00000004754	173517
CNVR_942	chr2	3442018	3452062	10044	3442018	3452062	10044	3420143	3455225	ENSGALG00000005448	35082	MYL3
CNVR_943	chr2	3531481	3602740	71259	3560824	3602740	41916	3560824	3688454	ENSGALG00000005476	127630	PTH1R
CNVR_946	chr2	4370675	4423676	53001	-	4423676		-	-	-
CNVR_950	chr2	4859600	4987690	128090	4874819	4874928	109	4874819	4874928	ENSGALG00000027644	109	gga-mir-6610
CNVR_950	chr2	4859600	4987690	128090	4859600	4916752	57152	4823972	4916752	ENSGALG00000005979	92780	OXSR1
CNVR_950	chr2	4859600	4987690	128090	4925393	4932484	7091	4925393	4932484	ENSGALG00000005934	7091	SLC22A13
CNVR_950	chr2	4859600	4987690	128090	4917091	4923649	6558	4917091	4923649	ENSGALG00000006018	6558	SLC22A13L
CNVR_950	chr2	4859600	4987690	128090	4944068	4977259	33191	4944068	4977259	ENSGALG00000006025	33191	XIRP1
CNVR_950	chr2	5123443	5177887	54444	-	5177887		-	-	-
CNVR_950	chr2	5217072	5223670	6598	-	5223670		-	-	-
CNVR_953	chr2	5688424	5733107	44683	5721529	5733107	11578	5721529	5739855	ENSGALG00000006158	18326	ACVR2B
CNVR_953	chr2	5688424	5733107	44683	5692041	5711470	19429	5692041	5711470	ENSGALG00000006153	19429	EXOG
CNVR_954	chr2	5806624	5816976	10352	-	5816976		-	-	-
CNVR_956	chr2	6250041	6301050	51009	6250041	6301050	51009	6247476	6461068	ENSGALG00000006219	213592	PRKAG2
CNVR_957	chr2	6446719	6462194	15475	6446719	6461068	14349	6247476	6461068	ENSGALG00000006219	213592	PRKAG2
CNVR_957	chr2	6481050	6546089	65039	6503696	6527983	24287	6503696	6527983	ENSGALG00000006233	24287	GALNT11
CNVR_957	chr2	6481050	6546089	65039	6528611	6546089	17478	6528611	6717633	ENSGALG00000006264	189022
CNVR_958	chr2	6848873	6850618	1745	-	6850618		-	-	-
CNVR_961	chr2	8027635	8085948	58313	8027635	8053409	25774	7967845	8053409	ENSGALG00000006372	85564	RBM33
CNVR_961	chr2	8027635	8085948	58313	8080091	8085948	5857	8080091	8089855	ENSGALG00000006379	9764	SHH
CNVR_961	chr2	8027635	8085948	58313	8084233	8085948	1715	8084233	8183222	ENSGALG00000026913	98989
CNVR_962	chr2	8471163	8537302	66139	8513775	8529642	15867	8513775	8529642	ENSGALG00000006437	15867	NOM1
CNVR_962	chr2	8471163	8537302	66139	8471163	8494298	23135	8434744	8494298	ENSGALG00000006400	59554
CNVR_962	chr2	8545017	8584295	39278	8582314	8584295	1981	8582314	8644842	ENSGALG00000006461	62528	UBE3C
CNVR_966	chr2	8964895	8979903	15008	8964895	8979903	15008	8785742	9406733	ENSGALG00000006498	620991
CNVR_967	chr2	9322403	9322534	131	9322403	9322534	131	8785742	9406733	ENSGALG00000006498	620991
CNVR_968	chr2	10126389	10133211	6822	-	10133211		-	-	-
CNVR_969	chr2	10213876	10270948	57072	10249042	10270948	21906	10249042	10281209	ENSGALG00000006672	32167	LARP4B
CNVR_969	chr2	10336737	10458347	121610	10438685	10458347	19662	10438685	10736438	ENSGALG00000006797	297753
CNVR_969	chr2	10336737	10458347	121610	10356114	10367015	10901	10356114	10367015	ENSGALG00000006703	10901	GTPBP4
CNVR_969	chr2	10336737	10458347	121610	10368356	10373419	5063	10368356	10373419	ENSGALG00000006723	5063	IDI1
CNVR_969	chr2	10336737	10458347	121610	10386560	10413702	27142	10386560	10413702	ENSGALG00000006749	27142	WDR37
CNVR_969	chr2	10930858	10947646	16788	-	10947646		-	-	-
CNVR_972	chr2	12156501	12227609	71108	-	12227609		-	-	-
CNVR_972	chr2	12430450	12504936	74486	-	12504936		-	-	-
CNVR_973	chr2	12684831	12835510	150679	12793547	12835510	41963	12793547	12910204	ENSGALG00000007076	116657	CCNY
CNVR_973	chr2	12684831	12835510	150679	12778766	12787894	9128	12778766	12787894	ENSGALG00000007065	9128	GJD4
CNVR_973	chr2	12684831	12835510	150679	12761773	12762399	626	12761773	12762399	ENSGALG00000028487	626
CNVR_973	chr2	13025096	13089140	64044	13068736	13089140	20404	13068736	13498548	ENSGALG00000007125	429812	PARD3
CNVR_974	chr2	13274394	13321393	46999	13274394	13321393	46999	13068736	13498548	ENSGALG00000007125	429812	PARD3
CNVR_978	chr2	14409947	14524568	114621	14409947	14411998	2051	14306275	14411998	ENSGALG00000007260	105723	ZEB1
CNVR_978	chr2	14409947	14524568	114621	14511849	14524568	12719	14511849	14551302	ENSGALG00000007266	39453	ZNF438
CNVR_978	chr2	14782929	14836228	53299	14820443	14835343	14900	14820443	14835343	ENSGALG00000007346	14900	JCAD
CNVR_978	chr2	14859297	14879560	20263	-	14879560		-	-	-
CNVR_978	chr2	14902989	14905398	2409	-	14905398		-	-	-
CNVR_981	chr2	15575058	15660923	85865	15575058	15589648	14590	15517575	15589648	ENSGALG00000007417	72073	ARMC4
CNVR_981	chr2	15575058	15660923	85865	15606690	15649798	43108	15606690	15649798	ENSGALG00000007426	43108	MKX
CNVR_981	chr2	15731665	15748780	17115	-	15748780		-	-	-
CNVR_981	chr2	15787095	15810942	23847	15793697	15802765	9068	15793697	15802765	ENSGALG00000023347	9068	PTCHD3
CNVR_981	chr2	15787095	15810942	23847	15807104	15810942	3838	15807104	15827193	ENSGALG00000007492	20089	YME1L1
CNVR_981	chr2	15833454	15879666	46212	15848492	15875313	26821	15848492	15875313	ENSGALG00000007519	26821	ACBD5
CNVR_981	chr2	15833454	15879666	46212	15833454	15845780	12326	15830069	15845780	ENSGALG00000007507	15711	MASTL
CNVR_981	chr2	15887785	15903609	15824	15897343	15903609	6266	15897343	15947115	ENSGALG00000007547	49772	ABI1
CNVR_981	chr2	16298782	16328583	29801	-	16328583		-	-	-
CNVR_982	chr2	16838067	16842088	4021	16838067	16842088	4021	16817533	17151976	ENSGALG00000007766	334443	KIAA1217
CNVR_982	chr2	16917756	16998127	80371	16917756	16998127	80371	16817533	17151976	ENSGALG00000007766	334443	KIAA1217
CNVR_983	chr2	17170822	17220304	49482	-	17220304		-	-	-
CNVR_986	chr2	18590770	18598706	7936	18590770	18598706	7936	18410966	18641995	ENSGALG00000007956	231029	PLXDC2
CNVR_989	chr2	19376341	19391807	15466	19376341	19376473	132	19359572	19376473	ENSGALG00000027765	16901	MMR1L1
CNVR_989	chr2	19376341	19391807	15466	19378597	19391807	13210	19378597	19409501	ENSGALG00000008638	30904	MMR1L3
CNVR_992	chr2	19816740	19872422	55682	19816740	19872422	55682	19737380	19876287	ENSGALG00000008704	138907	CUBN
CNVR_995	chr2	21366531	21575622	209091	21388974	21389075	101	21388974	21389075	ENSGALG00000026408	101
CNVR_995	chr2	21366531	21575622	209091	21565190	21575622	10432	21565190	21589409	ENSGALG00000009026	24219	CFAP69
CNVR_995	chr2	21366531	21575622	209091	21523765	21533990	10225	21523765	21533990	ENSGALG00000009006	10225	STEAP1
CNVR_995	chr2	21366531	21575622	209091	21544718	21556233	11515	21544718	21556233	ENSGALG00000009017	11515	STEAP2
CNVR_996	chr2	21726710	21745512	18802	21726710	21745512	18802	21670336	22225112	ENSGALG00000009062	554776	CDK14
CNVR_1000	chr2	22952327	22967532	15205	22952327	22962940	10613	22843081	22962940	ENSGALG00000009476	119859	CDK6
CNVR_1000	chr2	24229667	24274672	45005	24229667	24251013	21346	24085822	24251013	ENSGALG00000009722	165191	DYNC1I1
CNVR_1000	chr2	24229667	24274672	45005	24256193	24274672	18479	24256193	24345252	ENSGALG00000009728	89059	SLC25A13
CNVR_1002	chr2	25383630	25396098	12468	-	25396098		-	-	-
CNVR_1004	chr2	26312499	26470776	158277	26394647	26470776	76129	26394647	26589579	ENSGALG00000010718	194932	THSD7A
CNVR_1004	chr2	26312499	26470776	158277	26312499	26327087	14588	26168484	26327087	ENSGALG00000010714	158603
CNVR_1009	chr2	28336576	28396703	60127	-	28396703		-	-	-
CNVR_1010	chr2	29176955	29186314	9359	-	29186314		-	-	-
CNVR_1012	chr2	29954494	30133446	178952	30127826	30133446	5620	30127826	30156294	ENSGALG00000010875	28468	ITGB8
CNVR_1012	chr2	29954494	30133446	178952	30032054	30066287	34233	30032054	30066287	ENSGALG00000010868	34233	MACC1
CNVR_1014	chr2	31257110	31301648	44538	31263758	31275529	11771	31263758	31275529	ENSGALG00000010949	11771	GPNMB
CNVR_1014	chr2	31257110	31301648	44538	31286666	31301648	14982	31286666	31393727	ENSGALG00000010961	107061	IGF2BP3
CNVR_1014	chr2	31257110	31301648	44538	31277638	31281731	4093	31277638	31281731	ENSGALG00000010954	4093	MALSU1
CNVR_1016	chr2	31400081	31413127	13046	-	31413127		-	-	-
CNVR_1022	chr2	33303821	33345207	41386	-	33345207		-	-	-
CNVR_1023	chr2	33597754	33651680	53926	33597754	33651680	53926	33497042	33670877	ENSGALG00000011126	173835
CNVR_1024	chr2	34090924	34203680	112756	34130670	34203680	73010	34130670	34292862	ENSGALG00000011164	162192	CHN2
CNVR_1024	chr2	34090924	34203680	112756	34129768	34130895	1127	34129768	34130895	ENSGALG00000027552	1127
CNVR_1026	chr2	34589769	34683906	94137	34589769	34612369	22600	34545656	34612369	ENSGALG00000011226	66713	ANKRD28
CNVR_1028	chr2	35507102	35556632	49530	-	35556632		-	-	-
CNVR_1030	chr2	35857770	35870705	12935	-	35870705		-	-	-
CNVR_1030	chr2	35882616	35891199	8583	-	35891199		-	-	-
CNVR_1031	chr2	36240584	36376772	136188	36375485	36376772	1287	36375485	36394648	ENSGALG00000011267	19163	EFHB
CNVR_1032	chr2	36629479	36696775	67296	-	36696775		-	-	-
CNVR_1037	chr2	37646609	37732041	85432	37698436	37698610	174	37698436	37698610	ENSGALG00000017912	174	RF00003
CNVR_1037	chr2	37646609	37732041	85432	37711497	37732041	20544	37711497	37756128	ENSGALG00000011286	44631	UBE2E1
CNVR_1039	chr2	38246062	38249310	3248	38246062	38249310	3248	38105961	38419508	ENSGALG00000011298	313547	RARB
CNVR_1039	chr2	38467251	38561720	94469	38497012	38516357	19345	38497012	38516357	ENSGALG00000011304	19345	NGLY1
CNVR_1039	chr2	38467251	38561720	94469	38518531	38526909	8378	38518531	38526909	ENSGALG00000011312	8378	OXSM
CNVR_1039	chr2	38467251	38561720	94469	38467251	38482069	14818	38420564	38482069	ENSGALG00000011300	61505	TOP2B
CNVR_1039	chr2	38648252	38675067	26815	-	38675067		-	-	-
CNVR_1041	chr2	38967803	38980273	12470	38967803	38980273	12470	38961151	39013276	ENSGALG00000011322	52125
CNVR_1041	chr2	39028314	39047847	19533	39028314	39047847	19533	39023045	39102309	ENSGALG00000011405	79264	SLC4A7
CNVR_1043	chr2	39869059	39906806	37747	39869059	39906806	37747	39840170	40183497	ENSGALG00000011439	343327	RBMS3
CNVR_1044	chr2	40265115	40314036	48921	-	40314036		-	-	-
CNVR_1046	chr2	40798329	40912307	113978	40798329	40875297	76968	40768625	40875297	ENSGALG00000011474	106672
CNVR_1046	chr2	40798329	40912307	113978	40901333	40912307	10974	40901333	40926503	ENSGALG00000011481	25170	GPD1L
CNVR_1048	chr2	41154572	41176415	21843	-	41176415		-	-	-
CNVR_1048	chr2	41368205	41382920	14715	-	41382920		-	-	-
CNVR_1050	chr2	41936385	41949662	13277	41948661	41948766	105	41948661	41948766	ENSGALG00000025386	105	gga-mir-1723
CNVR_1050	chr2	41936385	41949662	13277	41948471	41949662	1191	41948471	41960843	ENSGALG00000027076	12372
CNVR_1053	chr2	42569115	42584382	15267	-	42584382		-	-	-
CNVR_1055	chr2	42967780	42988410	20630	-	42988410		-	-	-
CNVR_1056	chr2	43031855	43066671	34816	-	43066671		-	-	-
CNVR_1056	chr2	43086073	43257315	171242	43178586	43193963	15377	43178586	43193963	ENSGALG00000011709	15377
CNVR_1056	chr2	43086073	43257315	171242	43197023	43212426	15403	43197023	43212426	ENSGALG00000011712	15403
CNVR_1056	chr2	43086073	43257315	171242	43218170	43221775	3605	43218170	43221775	ENSGALG00000011713	3605
CNVR_1056	chr2	43086073	43257315	171242	43230982	43254432	23450	43230982	43254432	ENSGALG00000011725	23450
CNVR_1057	chr2	43265739	43274051	8312	-	43274051		-	-	-
CNVR_1060	chr2	44266154	44298854	32700	44266154	44267290	1136	44260062	44267290	ENSGALG00000026580	7228
CNVR_1064	chr2	45194059	45236422	42363	45194059	45209528	15469	45172950	45209528	ENSGALG00000011975	36578
CNVR_1064	chr2	45194059	45236422	42363	45210342	45236422	26080	45210342	45240200	ENSGALG00000011980	29858
CNVR_1068	chr2	45788022	45840815	52793	-	45840815		-	-	-
CNVR_1071	chr2	46286437	46294878	8441	-	46294878		-	-	-
CNVR_1071	chr2	46306139	46314307	8168	-	46314307		-	-	-
CNVR_1079	chr2	47537725	47584782	47057	47537725	47544695	6970	47490087	47544695	ENSGALG00000012138	54608
CNVR_1080	chr2	47948497	48225585	277088	47957123	48020103	62980	47957123	48020103	ENSGALG00000012164	62980
CNVR_1080	chr2	47948497	48225585	277088	48087286	48087723	437	48087286	48087723	ENSGALG00000023035	437
CNVR_1080	chr2	47948497	48225585	277088	48103440	48225585	122145	48103440	48249944	ENSGALG00000012184	146504
CNVR_1081	chr2	48500216	48547782	47566	48500216	48547782	47566	48407677	48552792	ENSGALG00000012188	145115
CNVR_1083	chr2	49335814	49410931	75117	49335814	49410931	75117	49290259	49510044	ENSGALG00000012238	219785
CNVR_1083	chr2	49335814	49410931	75117	49400152	49400228	76	49400152	49400228	ENSGALG00000026106	76
CNVR_1083	chr2	49466944	49621601	154657	49466944	49510044	43100	49290259	49510044	ENSGALG00000012238	219785
CNVR_1083	chr2	49466944	49621601	154657	49527918	49571384	43466	49527918	49571384	ENSGALG00000012258	43466
CNVR_1083	chr2	49466944	49621601	154657	49616197	49621601	5404	49616197	49657547	ENSGALG00000012266	41350
CNVR_1083	chr2	49625611	49681562	55951	49625611	49657547	31936	49616197	49657547	ENSGALG00000012266	41350
CNVR_1083	chr2	49625611	49681562	55951	49671235	49681562	10327	49671235	49698316	ENSGALG00000019602	27081
CNVR_1083	chr2	49852592	49917077	64485	49866926	49917077	50151	49866926	49972651	ENSGALG00000012301	105725
CNVR_1083	chr2	50329328	50444326	114998	50401965	50409104	7139	50401965	50409104	ENSGALG00000012306	7139
CNVR_1083	chr2	50329328	50444326	114998	50411442	50424308	12866	50411442	50424308	ENSGALG00000012309	12866
CNVR_1083	chr2	51675370	51690083	14713	-	51690083		-	-	-
CNVR_1084	chr2	52192726	52199688	6962	-	52199688		-	-	-
CNVR_1084	chr2	53048872	53055039	6167	-	53055039		-	-	-
CNVR_1089	chr2	56353358	56393110	39752	56353358	56359738	6380	56286727	56359738	ENSGALG00000012650	73011
CNVR_1089	chr2	56353358	56393110	39752	56365653	56391148	25495	56365653	56391148	ENSGALG00000012652	25495
CNVR_1090	chr2	56650390	56678754	28364	-	56678754		-	-	-
CNVR_1092	chr2	56796915	56850996	54081	56802202	56850996	48794	56802202	56969787	ENSGALG00000012656	167585
CNVR_1094	chr2	57238231	57265435	27204	-	57265435		-	-	-
CNVR_1095	chr2	57568970	57597709	28739	-	57597709		-	-	-
CNVR_1095	chr2	57734645	57757204	22559	-	57757204		-	-	-
CNVR_1095	chr2	57969009	58021855	52846	57969009	58013848	44839	57954207	58013848	ENSGALG00000012668	59641
CNVR_1095	chr2	58030958	58061607	30649	-	58061607		-	-	-
CNVR_1095	chr2	58120655	58179689	59034	-	58179689		-	-	-
CNVR_1096	chr2	58572584	58617874	45290	58582238	58604109	21871	58582238	58604109	ENSGALG00000019585	21871
CNVR_1096	chr2	58683509	58691286	7777	-	58691286		-	-	-
CNVR_1096	chr2	58957757	59101256	143499	-	59101256		-	-	-
CNVR_1097	chr2	59138820	59174042	35222	59138820	59174042	35222	59121815	59498247	ENSGALG00000012677	376432	CDKAL1
CNVR_1101	chr2	60082654	60126924	44270	-	60126924		-	-	-
CNVR_1107	chr2	61276803	61329523	52720	61276803	61329523	52720	61148473	61353917	ENSGALG00000012702	205444	JARID2
CNVR_1107	chr2	61459644	61478328	18684	-	61478328		-	-	-
CNVR_1109	chr2	61780290	61863054	82764	-	61863054		-	-	-
CNVR_1112	chr2	63155064	63198628	43564	63155064	63198628	43564	63118525	63218915	ENSGALG00000019570	100390	C1orf145
CNVR_1112	chr2	63155064	63198628	43564	63163420	63197929	34509	63163420	63197929	ENSGALG00000012747	34509	NEDD9
CNVR_1113	chr2	63334027	63560392	226365	63340766	63351273	10507	63340766	63351273	ENSGALG00000012773	10507	GCNT2
CNVR_1113	chr2	63334027	63560392	226365	63540510	63560392	19882	63540510	63597084	ENSGALG00000022976	56574	Gga.47474
CNVR_1113	chr2	63334027	63560392	226365	63334027	63336417	2390	63302984	63336417	ENSGALG00000012770	33433	MAK
CNVR_1113	chr2	63334027	63560392	226365	63369713	63390425	20712	63369713	63390425	ENSGALG00000012775	20712	TFAP2A
CNVR_1114	chr2	63779932	63799330	19398	-	63799330		-	-	-
CNVR_1114	chr2	64011556	64038607	27051	-	64038607		-	-	-
CNVR_1114	chr2	64173356	64317762	144406	64220313	64240790	20477	64220313	64240790	ENSGALG00000012778	20477	SLC35B3
CNVR_1114	chr2	64173356	64317762	144406	64285495	64317762	32267	64285495	64374605	ENSGALG00000012780	89110
CNVR_1114	chr2	64364969	64531103	166134	64404617	64418127	13510	64404617	64418127	ENSGALG00000012782	13510	BLOC1S5
CNVR_1114	chr2	64364969	64531103	166134	64463723	64487392	23669	64463723	64487392	ENSGALG00000012787	23669	BMP6
CNVR_1114	chr2	64364969	64531103	166134	64381610	64398492	16882	64381610	64398492	ENSGALG00000012781	16882	EEF1E1
CNVR_1114	chr2	64364969	64531103	166134	64452318	64452423	105	64452318	64452423	ENSGALG00000027100	105	gga-mir-6571
CNVR_1114	chr2	64364969	64531103	166134	64443729	64464446	20717	64443729	64464446	ENSGALG00000012784	20717	TXNDC5
CNVR_1114	chr2	64364969	64531103	166134	64364969	64374605	9636	64285495	64374605	ENSGALG00000012780	89110
CNVR_1114	chr2	65065981	65218379	152398	65130615	65130723	108	65130615	65130723	ENSGALG00000028715	108
CNVR_1114	chr2	65065981	65218379	152398	65105832	65167267	61435	65105832	65167267	ENSGALG00000012802	61435	F13A1
CNVR_1114	chr2	65065981	65218379	152398	65065981	65076481	10500	65058055	65076481	ENSGALG00000019567	18426
CNVR_1114	chr2	65065981	65218379	152398	65203624	65210310	6686	65203624	65210310	ENSGALG00000028813	6686
CNVR_1119	chr2	66225344	66280446	55102	66252176	66280446	28270	66252176	66348254	ENSGALG00000012816	96078	SLC22A23
CNVR_1119	chr2	66225344	66280446	55102	66231921	66231973	52	66231921	66231973	ENSGALG00000028385	52
CNVR_1121	chr2	66528130	66602219	74089	66528130	66529407	1277	66490040	66529407	ENSGALG00000027397	39367	DUSP22
CNVR_1121	chr2	66528130	66602219	74089	66581522	66602219	20697	66581522	66713653	ENSGALG00000012837	132131	EXOC2
CNVR_1121	chr2	66528130	66602219	74089	66546040	66558972	12932	66546040	66558972	ENSGALG00000012830	12932	IRF4
CNVR_1123	chr2	67077834	67166820	88986	67079356	67166820	87464	67079356	67452979	ENSGALG00000012843	373623
CNVR_1123	chr2	67241093	67274230	33137	67241093	67274230	33137	67079356	67452979	ENSGALG00000012843	373623
CNVR_1124	chr2	67316567	67350338	33771	67316567	67350338	33771	67079356	67452979	ENSGALG00000012843	373623
CNVR_1126	chr2	67696463	67704609	8146	67696463	67702996	6533	67677600	67702996	ENSGALG00000012856	25396	WRNIP1
CNVR_1127	chr2	67789053	68003861	214808	67835594	67835705	111	67835594	67835705	ENSGALG00000028973	111
CNVR_1127	chr2	67789053	68003861	214808	67926747	68003861	77114	67926747	68013683	ENSGALG00000012885	86936	BCL2
CNVR_1127	chr2	67789053	68003861	214808	67878128	67878237	109	67878128	67878237	ENSGALG00000026972	109	gga-mir-6698
CNVR_1127	chr2	67789053	68003861	214808	67898884	67917107	18223	67898884	67917107	ENSGALG00000012882	18223	KDSR
CNVR_1127	chr2	67789053	68003861	214808	67790408	67796318	5910	67790408	67796318	ENSGALG00000019551	5910	OVALY
CNVR_1127	chr2	67789053	68003861	214808	67823487	67830028	6541	67823487	67830028	ENSGALG00000012872	6541	SERPINB12
CNVR_1127	chr2	67789053	68003861	214808	67838330	67852581	14251	67838330	67852581	ENSGALG00000012873	14251	SERPINB5
CNVR_1127	chr2	67789053	68003861	214808	67868597	67888199	19602	67868597	67888199	ENSGALG00000012879	19602	VPS4B
CNVR_1129	chr2	68497525	68578343	80818	68541077	68578343	37266	68541077	68785639	ENSGALG00000012906	244562	CDH20
CNVR_1129	chr2	68497525	68578343	80818	68575039	68575137	98	68575039	68575137	ENSGALG00000025248	98	gga-mir-1782
CNVR_1129	chr2	68497525	68578343	80818	68497525	68508208	10683	68405652	68508208	ENSGALG00000012903	102556	PIGN
CNVR_1139	chr2	71937387	71943130	5743	-	71943130		-	-	-
CNVR_1139	chr2	72045740	72123152	77412	-	72123152		-	-	-
CNVR_1139	chr2	72296104	72345243	49139	-	72345243		-	-	-
CNVR_1140	chr2	72533752	72742695	208943	-	72742695		-	-	-
CNVR_1142	chr2	73444381	73482421	38040	-	73482421		-	-	-
CNVR_1143	chr2	73712451	73849058	136607	-	73849058		-	-	-
CNVR_1148	chr2	75729952	75755471	25519	-	75755471		-	-	-
CNVR_1155	chr2	77400389	77405981	5592	-	77405981		-	-	-
CNVR_1155	chr2	77416697	77420892	4195	-	77420892		-	-	-
CNVR_1155	chr2	77506613	77552540	45927	77511119	77552540	41421	77511119	77761897	ENSGALG00000014502	250778
CNVR_1156	chr2	78076262	78092704	16442	-	78092704		-	-	-
CNVR_1159	chr2	78619649	78636165	16516	-	78636165		-	-	-
CNVR_1159	chr2	78716231	78772301	56070	78760824	78772301	11477	78760824	78897005	ENSGALG00000013051	136181
CNVR_1159	chr2	78835356	78847122	11766	78835356	78847122	11766	78760824	78897005	ENSGALG00000013051	136181
CNVR_1160	chr2	78940590	79042294	101704	-	79042294		-	-	-
CNVR_1160	chr2	79083077	79135527	52450	-	79135527		-	-	-
CNVR_1161	chr2	79196016	79208947	12931	79203551	79208947	5396	79203551	79213194	ENSGALG00000027654	9643	C5orf49
CNVR_1161	chr2	79196016	79208947	12931	79196016	79203732	7716	79193761	79203732	ENSGALG00000013054	9971
CNVR_1170	chr2	81031007	81103124	72117	81031007	81103124	72117	81014599	81124708	ENSGALG00000013102	110109	COBL
CNVR_1176	chr2	85331215	85396936	65721	-	85396936		-	-	-
CNVR_1177	chr2	85512358	85524533	12175	85512358	85524533	12175	85461255	85635911	ENSGALG00000013155	174656	PCBP2
CNVR_1178	chr2	85635317	85655600	20283	85647213	85655600	8387	85647213	85656438	ENSGALG00000013157	9225	BAG1
CNVR_1178	chr2	85635317	85655600	20283	85635317	85635911	594	85461255	85635911	ENSGALG00000013155	174656	PCBP2
CNVR_1178	chr2	85635317	85655600	20283	85635317	85645076	9759	85633535	85645076	ENSGALG00000013156	11541	ZNF830
CNVR_1178	chr2	85699815	85755328	55513	85732747	85755328	22581	85732747	85758741	ENSGALG00000013180	25994	SLC6A18
CNVR_1178	chr2	85699815	85755328	55513	85710095	85731320	21225	85710095	85731320	ENSGALG00000019527	21225	SLC6A19
CNVR_1178	chr2	85699815	85755328	55513	85699815	85702285	2470	85697949	85702285	ENSGALG00000013171	4336
CNVR_1178	chr2	85779964	85783272	3308	85779964	85783272	3308	85762002	85791468	ENSGALG00000013183	29466	TERT
CNVR_1180	chr2	86637802	86657626	19824	-	86657626		-	-	-
CNVR_1183	chr2	87003526	87012791	9265	-	87012791		-	-	-
CNVR_1185	chr2	88199290	88233713	34423	88199290	88233713	34423	87956518	88378890	ENSGALG00000013200	422372	GABBR2
CNVR_1185	chr2	88313373	88406598	93225	88396464	88396541	77	88396464	88396541	ENSGALG00000028986	77
CNVR_1185	chr2	88313373	88406598	93225	88313373	88378890	65517	87956518	88378890	ENSGALG00000013200	422372	GABBR2
CNVR_1190	chr2	89649692	89653906	4214	-	89653906		-	-	-
CNVR_1195	chr2	90310174	90322179	12005	-	90322179		-	-	-
CNVR_1203	chr2	91724663	91787948	63285	91724663	91784855	60192	91473239	91784855	ENSGALG00000013681	311616
CNVR_1204	chr2	92002234	92020989	18755	92002234	92017532	15298	91997447	92017532	ENSGALG00000013720	20085	FBXO15
CNVR_1205	chr2	92165422	92207173	41751	-	92207173		-	-	-
CNVR_1206	chr2	92432268	92501706	69438	92484359	92501706	17347	92484359	92551804	ENSGALG00000013729	67445
CNVR_1206	chr2	92776127	92814803	38676	92807129	92807236	107	92807129	92807236	ENSGALG00000028456	107
CNVR_1207	chr2	93000861	93116842	115981	-	93116842		-	-	-
CNVR_1208	chr2	93463392	93550596	87204	93544765	93544874	109	93544765	93544874	ENSGALG00000028834	109	gga-mir-6584
CNVR_1208	chr2	93463392	93550596	87204	93543029	93550596	7567	93543029	93567247	ENSGALG00000013731	24218	SOCS6
CNVR_1212	chr2	94827025	94897419	70394	-	94897419		-	-	-
CNVR_1214	chr2	95052360	95086322	33962	-	95086322		-	-	-
CNVR_1216	chr2	95714755	95859634	144879	-	95859634		-	-	-
CNVR_1217	chr2	96429716	96520847	91131	96482752	96500035	17283	96482752	96500035	ENSGALG00000013887	17283	FAM210A
CNVR_1217	chr2	96429716	96520847	91131	96516594	96520847	4253	96516594	96527721	ENSGALG00000013886	11127	LDLRAD4
CNVR_1217	chr2	96429716	96520847	91131	96468713	96481814	13101	96468713	96481814	ENSGALG00000013889	13101	RNMT
CNVR_1217	chr2	96429716	96520847	91131	96441917	96442894	977	96441917	96442894	ENSGALG00000013890	977
CNVR_1219	chr2	97343053	97376976	33923	-	97376976		-	-	-
CNVR_1223	chr2	98889848	98948829	58981	98889848	98948829	58981	98808840	99165339	ENSGALG00000013902	356499
CNVR_1224	chr2	99108541	99133773	25232	99108541	99133773	25232	98808840	99165339	ENSGALG00000013902	356499
CNVR_1224	chr2	99150095	99162099	12004	99150095	99162099	12004	98808840	99165339	ENSGALG00000013902	356499
CNVR_1226	chr2	99860943	99871515	10572	99870110	99871515	1405	99870110	99872608	ENSGALG00000026870	2498
CNVR_1229	chr2	100560744	100664542	103798	100654004	100664542	10538	100654004	100689646	ENSGALG00000014836	35642	LPIN2
CNVR_1229	chr2	100560744	100664542	103798	100573569	100647380	73811	100573569	100647380	ENSGALG00000014847	73811	MYOM1
CNVR_1230	chr2	101348363	101701478	353115	101496505	101499219	2714	101496505	101499219	ENSGALG00000014858	2714	ADCYAP1
CNVR_1230	chr2	101348363	101701478	353115	101615896	101625416	9520	101615896	101625416	ENSGALG00000014904	9520	CLUL1
CNVR_1230	chr2	101348363	101701478	353115	101677428	101701478	24050	101677428	101769743	ENSGALG00000014910	92315	COLEC12
CNVR_1230	chr2	101348363	101701478	353115	101603491	101612231	8740	101603491	101612231	ENSGALG00000014897	8740	TYMS
CNVR_1230	chr2	101348363	101701478	353115	101577601	101591372	13771	101577601	101591372	ENSGALG00000014860	13771	YES1
CNVR_1230	chr2	101348363	101701478	353115	101499227	101500118	891	101499227	101500118	ENSGALG00000015735	891
CNVR_1231	chr2	102211050	102428442	217392	102302371	102315684	13313	102302371	102315684	ENSGALG00000014976	13313	GATA6
CNVR_1232	chr2	102536488	102542626	6138	102542577	102542626	49	102542577	102546065	ENSGALG00000014986	3488
CNVR_1234	chr2	102586541	102607091	20550	102586541	102607091	20550	102547506	102613612	ENSGALG00000014998	66106	CABLES1
CNVR_1237	chr2	103262452	103292506	30054	-	103292506		-	-	-
CNVR_1237	chr2	103339226	103399235	60009	103383680	103399235	15555	103383680	103410706	ENSGALG00000015112	27026	ZNF521
CNVR_1239	chr2	103924231	103985206	60975	103924231	103977131	52900	103913222	103977131	ENSGALG00000015124	63909	KCTD1
CNVR_1240	chr2	104049262	104055035	5773	-	104055035		-	-	-
CNVR_1240	chr2	104144658	104347800	203142	-	104347800		-	-	-
CNVR_1241	chr2	104532202	104553120	20918	104532202	104553120	20918	104449184	104562821	ENSGALG00000015132	113637	CDH2
CNVR_1242	chr2	104831650	104880439	48789	-	104880439		-	-	-
CNVR_1242	chr2	105272891	105441601	168710	-	105441601		-	-	-
CNVR_1244	chr2	105954738	106019591	64853	105967982	106017814	49832	105967982	106017814	ENSGALG00000015157	49832	TRAPPC8
CNVR_1247	chr2	106343621	106475323	131702	-	106475323		-	-	-
[truncated: 2,290 more rows]
