# Supplementary material for: Detection of copy number variations in brown and white layers based on genotyping panels with different densities
Source: Genet Sel Evol. 2018 Nov 6;50:54. doi: 10.1186/s12711-018-0428-4 (PMC6219011; doi:10.1186/s12711-018-0428-4)
Supplement: Supplementary file 5 — Additional file 5: Table S4. Overlaps with previously detected CNVR. The data provided represents the list of all CNVR detected in this study and their overlaps with previously detected CNVR. [file 12711_2018_428_MOESM5_ESM.xlsx]

## Sheet: Ad f5. ALL CNVRs known overla
CNVR_id	CNVR chr	CNVR start	CNVR stop	Known chr	Known start	Known stop	Source
CNVR_4	chr1	2352121	2359593				Novel
CNVR_13	chr1	4991328	4999461				Novel
CNVR_14	chr1	5149582	5167715				Novel
CNVR_18	chr1	8179681	8200633				Novel
CNVR_19	chr1	8263356	8271413				Novel
CNVR_20	chr1	8332818	8357548				Novel
CNVR_22	chr1	8933584	8946563				Novel
CNVR_25	chr1	10159529	10205272				Novel
CNVR_27	chr1	10712014	10783001				Novel
CNVR_31	chr1	12754405	12774983				Novel
CNVR_32	chr1	13025624	13196265				Novel
CNVR_33	chr1	13308162	13332511				Novel
CNVR_34	chr1	13370348	13426689				Novel
CNVR_35	chr1	13707238	13716127				Novel
CNVR_39	chr1	14383482	14508463				Novel
CNVR_42	chr1	15080789	15087935				Novel
CNVR_43	chr1	15233632	15256130				Novel
CNVR_44	chr1	15431654	15444177				Novel
CNVR_47	chr1	15988740	15992397				Novel
CNVR_48	chr1	16298024	16306014				Novel
CNVR_50	chr1	16573377	16580300				Novel
CNVR_56	chr1	19562392	19577276				Novel
CNVR_57	chr1	19731827	19738496				Novel
CNVR_58	chr1	19755085	19763415				Novel
CNVR_66	chr1	22309171	22328220				Novel
CNVR_68	chr1	22684977	22689040				Novel
CNVR_69	chr1	22899295	22930745				Novel
CNVR_72	chr1	23891837	23972476				Novel
CNVR_74	chr1	25780003	25812536				Novel
CNVR_81	chr1	27627888	27662101				Novel
CNVR_87	chr1	30160120	30166166				Novel
CNVR_91	chr1	32933591	32942796				Novel
CNVR_94	chr1	33600370	33610774				Novel
CNVR_96	chr1	34101007	34124028				Novel
CNVR_102	chr1	36025696	36060331				Novel
CNVR_106	chr1	37583152	37678403				Novel
CNVR_108	chr1	38183003	38210057				Novel
CNVR_111	chr1	38998498	39066617				Novel
CNVR_112	chr1	39121677	39159478				Novel
CNVR_114	chr1	40281994	40312346				Novel
CNVR_116	chr1	41568683	41586395				Novel
CNVR_120	chr1	42245126	42265854				Novel
CNVR_136	chr1	53991300	54019773				Novel
CNVR_138	chr1	55165226	55173188				Novel
CNVR_143	chr1	56402137	56416950				Novel
CNVR_145	chr1	56975062	56996897				Novel
CNVR_146	chr1	57052004	57062152				Novel
CNVR_149	chr1	57291919	57295688				Novel
CNVR_153	chr1	58570548	58622093				Novel
CNVR_155	chr1	59357083	59366047				Novel
CNVR_158	chr1	59650599	59658050				Novel
CNVR_163	chr1	62357034	62508885				Novel
CNVR_164	chr1	62700815	62702503				Novel
CNVR_166	chr1	63305738	63340552				Novel
CNVR_175	chr1	66848187	66855103				Novel
CNVR_177	chr1	67135737	67159318				Novel
CNVR_180	chr1	67747218	67761029				Novel
CNVR_182	chr1	67873767	67889534				Novel
CNVR_189	chr1	70313686	70318812				Novel
CNVR_202	chr1	73874901	73896575				Novel
CNVR_204	chr1	74421492	74445385				Novel
CNVR_208	chr1	75983247	75990079				Novel
CNVR_209	chr1	76187403	76263962				Novel
CNVR_221	chr1	80692033	80701989				Novel
CNVR_227	chr1	82816849	82850703				Novel
CNVR_229	chr1	83391620	83547595				Novel
CNVR_230	chr1	83772540	83789856				Novel
CNVR_232	chr1	83952662	83984779				Novel
CNVR_233	chr1	84132426	84152947				Novel
CNVR_239	chr1	86144268	86153583				Novel
CNVR_246	chr1	91605824	91615623				Novel
CNVR_248	chr1	91808429	91819243				Novel
CNVR_252	chr1	93174082	93282065				Novel
CNVR_254	chr1	93562026	93571881				Novel
CNVR_255	chr1	93841425	93847144				Novel
CNVR_256	chr1	93948673	93961956				Novel
CNVR_258	chr1	94236577	94251637				Novel
CNVR_265	chr1	95870469	95877334				Novel
CNVR_266	chr1	96284282	96314821				Novel
CNVR_267	chr1	96713074	96733821				Novel
CNVR_271	chr1	98503787	98520007				Novel
CNVR_272	chr1	98595996	98601606				Novel
CNVR_277	chr1	99294351	99307872				Novel
CNVR_281	chr1	99957859	99972749				Novel
CNVR_282	chr1	100039670	100059250				Novel
CNVR_286	chr1	101449793	101505094				Novel
CNVR_287	chr1	101863110	101892687				Novel
CNVR_289	chr1	102093425	102123084				Novel
CNVR_290	chr1	102350128	102372450				Novel
CNVR_297	chr1	103770183	103778457				Novel
CNVR_298	chr1	103833876	103961435				Novel
CNVR_300	chr1	104224631	104242311				Novel
CNVR_310	chr1	108325687	108453957				Novel
CNVR_317	chr1	110872813	110945734				Novel
CNVR_323	chr1	112357611	112375393				Novel
CNVR_324	chr1	112788703	112806488				Novel
CNVR_325	chr1	112884362	112892882				Novel
CNVR_327	chr1	112996453	113056866				Novel
CNVR_328	chr1	113066076	113105870				Novel
CNVR_331	chr1	115543226	115554308				Novel
CNVR_335	chr1	116659823	116707510				Novel
CNVR_336	chr1	117089737	117099845				Novel
CNVR_362	chr1	132159281	132169962				Novel
CNVR_363	chr1	132437795	132550616				Novel
CNVR_375	chr1	136989148	136997377				Novel
CNVR_378	chr1	137683892	137697461				Novel
CNVR_379	chr1	137765262	137775243				Novel
CNVR_381	chr1	138304403	138317041				Novel
CNVR_387	chr1	139493918	139519792				Novel
CNVR_388	chr1	139660298	139664181				Novel
CNVR_390	chr1	140054972	140092404				Novel
CNVR_391	chr1	140134091	140138558				Novel
CNVR_392	chr1	140161370	140185844				Novel
CNVR_397	chr1	142385458	142473118				Novel
CNVR_399	chr1	142964244	142983251				Novel
CNVR_401	chr1	143627466	143662358				Novel
CNVR_404	chr1	145809186	145819534				Novel
CNVR_407	chr1	146614608	146632876				Novel
CNVR_428	chr1	154131504	154145718				Novel
CNVR_432	chr1	154738147	154753591				Novel
CNVR_433	chr1	154762890	154875229				Novel
CNVR_434	chr1	154915434	154957086				Novel
CNVR_436	chr1	155530615	155545203				Novel
CNVR_439	chr1	156737439	156776039				Novel
CNVR_441	chr1	157119525	157134883				Novel
CNVR_444	chr1	157325635	157338551				Novel
CNVR_450	chr1	160845731	160911459				Novel
CNVR_453	chr1	161416581	161460298				Novel
CNVR_454	chr1	161543903	161614679				Novel
CNVR_459	chr1	163693570	163704552				Novel
CNVR_460	chr1	163886641	163898095				Novel
CNVR_464	chr1	166437128	166455265				Novel
CNVR_470	chr1	169461521	169468150				Novel
CNVR_473	chr1	171133262	171216316				Novel
CNVR_474	chr1	171303154	171311223				Novel
CNVR_475	chr1	171494660	171501678				Novel
CNVR_478	chr1	172396738	172405598				Novel
CNVR_486	chr1	175463667	175567846				Novel
CNVR_487	chr1	175715533	175729751				Novel
CNVR_489	chr1	176076595	176084504				Novel
CNVR_500	chr1	179508664	179521790				Novel
CNVR_501	chr1	179557011	179571868				Novel
CNVR_505	chr1	180039733	180078762				Novel
CNVR_511	chr1	181895194	181917076				Novel
CNVR_517	chr1	183360406	183373327				Novel
CNVR_525	chr1	187406527	187416901				Novel
CNVR_526	chr1	187837728	187846552				Novel
CNVR_527	chr1	187936705	187964152				Novel
CNVR_532	chr1	190234867	190271553				Novel
CNVR_533	chr1	190344116	190364738				Novel
CNVR_539	chr1	192418355	192421555				Novel
CNVR_561	chr10	4411215	4437269				Novel
CNVR_578	chr10	9544616	9564797				Novel
CNVR_579	chr10	9619334	9645919				Novel
CNVR_584	chr10	10143247	10154140				Novel
CNVR_589	chr10	12196987	12217001				Novel
CNVR_594	chr10	13444356	13453234				Novel
CNVR_596	chr10	13841949	13997910				Novel
CNVR_599	chr10	14530199	14539280				Novel
CNVR_600	chr10	14605992	14630834				Novel
CNVR_612	chr10	17133500	17144653				Novel
CNVR_618	chr11	3528075	3543619				Novel
CNVR_622	chr11	4879715	4883576				Novel
CNVR_623	chr11	5053377	5065956				Novel
CNVR_624	chr11	5141005	5152474				Novel
CNVR_630	chr11	6563205	6613970				Novel
CNVR_631	chr11	6727059	6731034				Novel
CNVR_633	chr11	7160763	7259573				Novel
CNVR_637	chr11	8351997	8388111				Novel
CNVR_639	chr11	8763193	8773401				Novel
CNVR_647	chr11	11073902	11138892				Novel
CNVR_650	chr11	12887103	12909896				Novel
CNVR_655	chr11	14149822	14158387				Novel
CNVR_656	chr11	14419344	14456384				Novel
CNVR_660	chr11	15388687	15429716				Novel
CNVR_662	chr11	16005698	16012350				Novel
CNVR_669	chr11	17543553	17720784				Novel
CNVR_685	chr12	5431775	5494389				Novel
CNVR_686	chr12	5506060	5511059				Novel
CNVR_689	chr12	5696942	5710207				Novel
CNVR_690	chr12	5848460	5855104				Novel
CNVR_694	chr12	6719881	6728381				Novel
CNVR_696	chr12	7073898	7090598				Novel
CNVR_697	chr12	7312610	7316756				Novel
CNVR_698	chr12	7552397	7604519				Novel
CNVR_716	chr12	17259660	17322857				Novel
CNVR_718	chr12	17539553	17551355				Novel
CNVR_720	chr12	17929601	17940278				Novel
CNVR_732	chr13	1553717	1652782				Novel
CNVR_740	chr13	3768661	3773195				Novel
CNVR_741	chr13	3846499	3885520				Novel
CNVR_743	chr13	4219600	4237217				Novel
CNVR_747	chr13	4835967	4839064				Novel
CNVR_749	chr13	5393175	5420893				Novel
CNVR_758	chr13	9299502	9304442				Novel
CNVR_762	chr13	10957117	11030040				Novel
CNVR_763	chr13	11115088	11123732				Novel
CNVR_764	chr13	11132040	11147041				Novel
CNVR_767	chr13	11721414	11744465				Novel
CNVR_770	chr13	12573313	12582627				Novel
CNVR_772	chr13	13010026	13164769				Novel
CNVR_776	chr13	13990440	14061344				Novel
CNVR_777	chr13	14230362	14242395				Novel
CNVR_778	chr13	14465616	14511320				Novel
CNVR_781	chr13	15421903	15563990				Novel
CNVR_786	chr13	17505203	17572794				Novel
CNVR_790	chr14	1293823	1297314				Novel
CNVR_795	chr14	3047083	3058303				Novel
CNVR_796	chr14	3173529	3186442				Novel
CNVR_797	chr14	3189913	3206704				Novel
CNVR_799	chr14	3363851	3367910				Novel
CNVR_828	chr14	13238681	13245310				Novel
CNVR_847	chr15	9438013	9447758				Novel
CNVR_848	chr15	9580031	9601736				Novel
CNVR_857	chr17	245461	256160				Novel
CNVR_861	chr17	1617660	1631510				Novel
CNVR_862	chr17	1650598	1685134				Novel
CNVR_863	chr17	1764751	1770439				Novel
CNVR_866	chr17	2089023	2093383				Novel
CNVR_867	chr17	2224951	2250084				Novel
CNVR_873	chr17	5677085	5691298				Novel
CNVR_875	chr17	6246077	6250706				Novel
CNVR_880	chr17	8016600	8021360				Novel
CNVR_887	chr18	1222584	1252822				Novel
CNVR_897	chr18	5135099	5196303				Novel
CNVR_900	chr18	5708959	5721259				Novel
CNVR_908	chr18	8900652	8910559				Novel
CNVR_909	chr18	9129073	9139267				Novel
CNVR_919	chr19	3601687	3614395				Novel
CNVR_923	chr19	6376554	6385079				Novel
CNVR_927	chr19	8126995	8137462				Novel
CNVR_931	chr2	1102763	1132851				Novel
CNVR_935	chr2	1544115	1669513				Novel
CNVR_936	chr2	1714668	1723999				Novel
CNVR_939	chr2	2349323	2394296				Novel
CNVR_940	chr2	2610525	2616969				Novel
CNVR_941	chr2	2913073	2945840				Novel
CNVR_945	chr2	3912893	3931388				Novel
CNVR_947	chr2	4649222	4654041				Novel
CNVR_949	chr2	4772424	4844348				Novel
CNVR_953	chr2	5675634	5733107				Novel
CNVR_954	chr2	5801209	5857042				Novel
CNVR_955	chr2	6219518	6228613				Novel
CNVR_963	chr2	8665796	8739918				Novel
CNVR_965	chr2	8922721	8931116				Novel
CNVR_966	chr2	8964895	8981700				Novel
CNVR_968	chr2	10099770	10133211				Novel
CNVR_977	chr2	13944859	13980258				Novel
CNVR_984	chr2	17363258	17381331				Novel
CNVR_990	chr2	19424153	19471980				Novel
CNVR_994	chr2	20334090	20415372				Novel
CNVR_996	chr2	21726710	21779566				Novel
CNVR_1005	chr2	26725878	26733550				Novel
CNVR_1011	chr2	29326410	29337798				Novel
CNVR_1015	chr2	31347565	31358488				Novel
CNVR_1016	chr2	31378906	31416180				Novel
CNVR_1018	chr2	31799249	31814182				Novel
CNVR_1022	chr2	33303821	33354286				Novel
CNVR_1029	chr2	35790549	35833538				Novel
CNVR_1033	chr2	36996252	37096882				Novel
CNVR_1035	chr2	37397052	37403106				Novel
CNVR_1036	chr2	37440612	37506296				Novel
CNVR_1038	chr2	38167552	38178786				Novel
CNVR_1040	chr2	38750316	38786875				Novel
CNVR_1044	chr2	40265115	40371793				Novel
CNVR_1045	chr2	40380579	40393334				Novel
CNVR_1047	chr2	40943528	40955519				Novel
CNVR_1051	chr2	42223195	42267418				Novel
CNVR_1055	chr2	42961666	42990576				Novel
CNVR_1057	chr2	43265739	43302663				Novel
CNVR_1061	chr2	44589391	44619429				Novel
CNVR_1062	chr2	44658967	44707450				Novel
CNVR_1067	chr2	45704441	45711133				Novel
CNVR_1068	chr2	45764395	45840815				Novel
CNVR_1076	chr2	47406425	47420549				Novel
CNVR_1077	chr2	47435359	47452618				Novel
CNVR_1078	chr2	47473686	47487263				Novel
CNVR_1088	chr2	56076391	56087918				Novel
CNVR_1090	chr2	56627963	56678754				Novel
CNVR_1091	chr2	56698812	56753294				Novel
CNVR_1099	chr2	59659164	59687855				Novel
CNVR_1100	chr2	59998305	60029010				Novel
CNVR_1102	chr2	60326555	60338658				Novel
CNVR_1106	chr2	61163316	61208119				Novel
CNVR_1110	chr2	62298944	62310882				Novel
CNVR_1118	chr2	66092718	66163178				Novel
CNVR_1121	chr2	66514571	66602219				Novel
CNVR_1125	chr2	67530846	67552293				Novel
CNVR_1131	chr2	68978508	69004242				Novel
CNVR_1133	chr2	69190769	69199057				Novel
CNVR_1136	chr2	70126379	70140078				Novel
CNVR_1144	chr2	74608626	74623302				Novel
CNVR_1150	chr2	76218981	76244377				Novel
CNVR_1154	chr2	77113407	77120231				Novel
CNVR_1156	chr2	78069006	78101051				Novel
CNVR_1161	chr2	79196016	79208947				Novel
CNVR_1162	chr2	79293434	79310590				Novel
CNVR_1163	chr2	79400335	79408600				Novel
CNVR_1164	chr2	79440221	79492152				Novel
CNVR_1166	chr2	79785719	79794058				Novel
CNVR_1177	chr2	85509063	85532423				Novel
CNVR_1181	chr2	86667886	86677060				Novel
CNVR_1183	chr2	87003526	87018127				Novel
CNVR_1186	chr2	88808159	88967635				Novel
CNVR_1190	chr2	89649692	89653906				Novel
CNVR_1191	chr2	89704098	89719887				Novel
CNVR_1192	chr2	89790200	89809089				Novel
CNVR_1193	chr2	89814850	89838989				Novel
CNVR_1194	chr2	90017476	90223349				Novel
CNVR_1196	chr2	90448472	90454229				Novel
CNVR_1198	chr2	90951492	90971447				Novel
CNVR_1199	chr2	91202569	91279950				Novel
CNVR_1200	chr2	91311654	91340554				Novel
CNVR_1201	chr2	91381870	91392572				Novel
CNVR_1203	chr2	91724663	91812062				Novel
CNVR_1205	chr2	92165422	92207173				Novel
CNVR_1210	chr2	94432379	94449483				Novel
CNVR_1215	chr2	95386103	95555808				Novel
CNVR_1227	chr2	100030875	100101056				Novel
CNVR_1234	chr2	102586541	102638385				Novel
CNVR_1238	chr2	103499177	103607408				Novel
CNVR_1243	chr2	105803499	105816718				Novel
CNVR_1245	chr2	106067204	106074711				Novel
CNVR_1248	chr2	106961014	106983190				Novel
CNVR_1249	chr2	107190827	107227109				Novel
CNVR_1255	chr2	110647485	110673029				Novel
CNVR_1257	chr2	111543139	111557016				Novel
CNVR_1270	chr2	115351659	115364366				Novel
CNVR_1271	chr2	115543255	115556049				Novel
CNVR_1272	chr2	115888314	115935631				Novel
CNVR_1274	chr2	116596911	116662419				Novel
CNVR_1276	chr2	116804258	116903129				Novel
CNVR_1278	chr2	117239495	117251699				Novel
CNVR_1279	chr2	117478956	117516840				Novel
CNVR_1280	chr2	118046303	118077019				Novel
CNVR_1288	chr2	121086237	121096523				Novel
CNVR_1293	chr2	124376225	124479413				Novel
CNVR_1294	chr2	124490820	124520363				Novel
CNVR_1297	chr2	125091833	125133694				Novel
CNVR_1298	chr2	125275905	125290063				Novel
CNVR_1299	chr2	125334933	125346919				Novel
CNVR_1301	chr2	126224671	126283227				Novel
CNVR_1314	chr2	130293928	130362014				Novel
CNVR_1324	chr2	132948930	132974974				Novel
CNVR_1326	chr2	133995601	134007725				Novel
CNVR_1328	chr2	135900741	135963840				Novel
CNVR_1333	chr2	138332967	138410813				Novel
CNVR_1338	chr2	140891932	140905869				Novel
CNVR_1339	chr2	141190942	141216130				Novel
CNVR_1345	chr2	142269493	142278724				Novel
CNVR_1346	chr2	142630908	142642625				Novel
CNVR_1348	chr2	142934942	142980888				Novel
CNVR_1349	chr2	143109102	143156984				Novel
CNVR_1352	chr2	143437276	143529326				Novel
CNVR_1359	chr2	146544485	146563722				Novel
CNVR_1360	chr2	147439318	147478587				Novel
CNVR_1362	chr2	147594429	147655094				Novel
CNVR_1366	chr20	455256	464649				Novel
CNVR_1367	chr20	483139	496846				Novel
CNVR_1369	chr20	886524	985822				Novel
CNVR_1377	chr20	3129553	3203148				Novel
CNVR_1378	chr20	3227738	3236310				Novel
CNVR_1383	chr20	6091653	6144294				Novel
CNVR_1385	chr20	6312174	6328462				Novel
CNVR_1386	chr20	6346195	6398276				Novel
CNVR_1410	chr21	1636378	1663223				Novel
CNVR_1414	chr21	2220094	2229810				Novel
CNVR_1415	chr21	2240918	2339069				Novel
CNVR_1416	chr21	2410213	2441521				Novel
CNVR_1419	chr21	3349419	3356606				Novel
CNVR_1421	chr21	3607762	3613179				Novel
CNVR_1423	chr21	3706078	3724113				Novel
CNVR_1431	chr21	4902025	4917397				Novel
CNVR_1438	chr21	6118678	6121713				Novel
CNVR_1442	chr22	195858	212164				Novel
CNVR_1447	chr22	3833963	3857747				Novel
CNVR_1456	chr23	1454196	1458777				Novel
CNVR_1464	chr23	3357844	3445133				Novel
CNVR_1468	chr23	4523331	4558068				Novel
CNVR_1475	chr24	2708415	2715625				Novel
CNVR_1477	chr24	3008910	3050884				Novel
CNVR_1478	chr24	3228479	3239977				Novel
CNVR_1481	chr24	3711260	3714620				Novel
CNVR_1486	chr24	4641008	4653157				Novel
CNVR_1487	chr24	4725630	4740228				Novel
CNVR_1489	chr24	4844876	4854955				Novel
CNVR_1501	chr26	817755	823520				Novel
CNVR_1511	chr26	3038753	3055170				Novel
CNVR_1513	chr26	3207513	3213342				Novel
CNVR_1514	chr26	3330812	3336397				Novel
CNVR_1530	chr27	1158834	1163593				Novel
CNVR_1545	chr27	4269178	4274179				Novel
CNVR_1553	chr28	1837584	1840121				Novel
CNVR_1562	chr28	4009822	4013064				Novel
CNVR_1571	chr3	2851049	2858867				Novel
CNVR_1575	chr3	4595114	4614191				Novel
CNVR_1576	chr3	4856168	4988683				Novel
CNVR_1580	chr3	6925475	6945797				Novel
CNVR_1583	chr3	7939104	8026680				Novel
CNVR_1586	chr3	8883108	8899977				Novel
CNVR_1594	chr3	10622665	10637223				Novel
CNVR_1595	chr3	10648370	10697560				Novel
CNVR_1601	chr3	13691499	13747463				Novel
CNVR_1609	chr3	15745573	15761235				Novel
CNVR_1614	chr3	17181273	17194610				Novel
CNVR_1616	chr3	18023432	18046505				Novel
CNVR_1617	chr3	18409255	18451427				Novel
CNVR_1618	chr3	18870510	18890585				Novel
CNVR_1620	chr3	19196229	19203871				Novel
CNVR_1623	chr3	20425231	20432006				Novel
CNVR_1624	chr3	20512601	20525978				Novel
CNVR_1629	chr3	21798635	21811204				Novel
CNVR_1630	chr3	21933513	21944567				Novel
CNVR_1631	chr3	22055847	22066760				Novel
CNVR_1635	chr3	23094051	23114220				Novel
CNVR_1636	chr3	23309751	23334559				Novel
CNVR_1638	chr3	24068385	24096567				Novel
CNVR_1646	chr3	28143730	28165002				Novel
CNVR_1647	chr3	28238148	28249822				Novel
CNVR_1649	chr3	28473707	28489495				Novel
CNVR_1652	chr3	29114887	29236197				Novel
CNVR_1653	chr3	29390295	29511353				Novel
CNVR_1655	chr3	30962680	30966187				Novel
CNVR_1657	chr3	31598175	31627031				Novel
CNVR_1661	chr3	32730902	32751911				Novel
CNVR_1663	chr3	32968441	32979589				Novel
CNVR_1664	chr3	33122438	33130389				Novel
CNVR_1665	chr3	33206304	33291318				Novel
CNVR_1667	chr3	33806179	33824140				Novel
CNVR_1675	chr3	36843116	36851852				Novel
CNVR_1677	chr3	37294095	37333286				Novel
CNVR_1700	chr3	44722342	44732986				Novel
CNVR_1708	chr3	49201625	49213581				Novel
CNVR_1709	chr3	50241688	50314042				Novel
CNVR_1711	chr3	52113622	52119338				Novel
CNVR_1717	chr3	54437421	54467419				Novel
CNVR_1718	chr3	54657601	54720729				Novel
CNVR_1720	chr3	55087586	55139567				Novel
CNVR_1728	chr3	57308610	57331614				Novel
CNVR_1729	chr3	57416153	57485470				Novel
CNVR_1731	chr3	57633576	57648540				Novel
CNVR_1740	chr3	60050164	60056661				Novel
CNVR_1742	chr3	60872204	60940111				Novel
CNVR_1745	chr3	61583246	61628552				Novel
CNVR_1750	chr3	62800649	62813343				Novel
CNVR_1753	chr3	63973809	63993169				Novel
CNVR_1756	chr3	64820760	64872486				Novel
CNVR_1759	chr3	65450204	65498330				Novel
CNVR_1762	chr3	65838149	65856494				Novel
CNVR_1763	chr3	65860203	65869739				Novel
CNVR_1774	chr3	69743881	69926583				Novel
CNVR_1781	chr3	72877448	72904320				Novel
CNVR_1785	chr3	74895961	74941626				Novel
CNVR_1789	chr3	76003468	76023180				Novel
CNVR_1792	chr3	79618145	79623580				Novel
CNVR_1794	chr3	79751937	79800672				Novel
CNVR_1797	chr3	80932921	80944196				Novel
CNVR_1801	chr3	82329212	82333970				Novel
CNVR_1805	chr3	83085794	83092577				Novel
CNVR_1809	chr3	83684193	83739830				Novel
CNVR_1814	chr3	86514426	86545919				Novel
CNVR_1816	chr3	87498969	87537479				Novel
CNVR_1823	chr3	89747752	89758087				Novel
CNVR_1825	chr3	90405284	90418152				Novel
CNVR_1826	chr3	90421202	90488845				Novel
CNVR_1828	chr3	90836495	90845445				Novel
CNVR_1831	chr3	91631576	91656887				Novel
CNVR_1833	chr3	92064096	92121132				Novel
CNVR_1835	chr3	93201392	93223041				Novel
CNVR_1836	chr3	93517926	93528136				Novel
CNVR_1838	chr3	93858444	93871561				Novel
CNVR_1847	chr3	97920398	97933951				Novel
CNVR_1848	chr3	98692134	98706583				Novel
CNVR_1849	chr3	98887720	98940365				Novel
CNVR_1850	chr3	98979463	99018758				Novel
CNVR_1851	chr3	99104436	99120303				Novel
CNVR_1852	chr3	99145708	99155179				Novel
CNVR_1853	chr3	99177026	99205269				Novel
CNVR_1855	chr3	100031191	100039769				Novel
CNVR_1858	chr3	100917514	100977398				Novel
CNVR_1871	chr3	107013516	107020513				Novel
CNVR_1876	chr3	108785859	108800652				Novel
CNVR_1880	chr3	109819068	109842351				Novel
CNVR_1881	chr3	109935867	109960777				Novel
CNVR_1889	chr4	3319765	3344542				Novel
CNVR_1891	chr4	3486601	3510995				Novel
CNVR_1892	chr4	3660488	3695606				Novel
CNVR_1893	chr4	3733029	3878450				Novel
CNVR_1895	chr4	4456474	4465691				Novel
CNVR_1907	chr4	9427912	9573487				Novel
CNVR_1908	chr4	9670794	9677995				Novel
CNVR_1914	chr4	11623511	11629240				Novel
CNVR_1923	chr4	13428128	13488583				Novel
CNVR_1924	chr4	13566357	13582522				Novel
CNVR_1925	chr4	13599489	13612816				Novel
CNVR_1927	chr4	14213259	14222670				Novel
CNVR_1936	chr4	19267439	19280550				Novel
CNVR_1943	chr4	21678673	21686948				Novel
CNVR_1949	chr4	22856638	22878552				Novel
CNVR_1957	chr4	25188737	25209503				Novel
CNVR_1968	chr4	28363451	28378952				Novel
CNVR_1970	chr4	28938737	28957980				Novel
CNVR_1971	chr4	28980974	29024046				Novel
CNVR_1973	chr4	29478045	29486956				Novel
CNVR_1974	chr4	29489660	29497033				Novel
CNVR_1979	chr4	32743248	32751121				Novel
CNVR_1982	chr4	33591062	33619324				Novel
CNVR_1987	chr4	35138733	35261250				Novel
CNVR_1990	chr4	35643581	35664936				Novel
CNVR_1991	chr4	35952391	35964931				Novel
CNVR_1993	chr4	36241561	36256644				Novel
CNVR_1997	chr4	37122999	37132565				Novel
CNVR_2000	chr4	38110631	38141330				Novel
CNVR_2005	chr4	40389335	40394237				Novel
CNVR_2007	chr4	40880181	40888613				Novel
CNVR_2008	chr4	41103850	41111457				Novel
CNVR_2009	chr4	41160929	41213406				Novel
CNVR_2015	chr4	42806469	42864619				Novel
CNVR_2017	chr4	43183607	43205145				Novel
CNVR_2021	chr4	44445662	44451031				Novel
CNVR_2023	chr4	44671386	44695210				Novel
CNVR_2026	chr4	45479778	45484934				Novel
CNVR_2034	chr4	52130095	52141376				Novel
CNVR_2035	chr4	52154091	52162969				Novel
CNVR_2036	chr4	52683193	52718822				Novel
CNVR_2042	chr4	56618459	56647856				Novel
CNVR_2043	chr4	56938091	56959422				Novel
CNVR_2046	chr4	57682851	57698449				Novel
CNVR_2049	chr4	59413436	59431896				Novel
CNVR_2050	chr4	59481000	59517495				Novel
CNVR_2054	chr4	63864513	63885825				Novel
CNVR_2060	chr4	65496280	65509617				Novel
CNVR_2065	chr4	67782413	67821398				Novel
CNVR_2066	chr4	67840236	67952701				Novel
CNVR_2074	chr4	70080551	70101725				Novel
CNVR_2081	chr4	72755787	72793937				Novel
CNVR_2086	chr4	74148867	74171010				Novel
CNVR_2087	chr4	74276458	74286307				Novel
CNVR_2092	chr4	75814543	75891967				Novel
CNVR_2094	chr4	76430881	76454824				Novel
CNVR_2097	chr4	77978246	77986222				Novel
CNVR_2102	chr4	80349175	80375690				Novel
CNVR_2108	chr4	81859531	81864560				Novel
CNVR_2112	chr4	82265061	82304597				Novel
CNVR_2113	chr4	82455686	82487566				Novel
CNVR_2115	chr4	82689725	82694227				Novel
CNVR_2118	chr4	83809420	83843888				Novel
CNVR_2121	chr4	84643516	84652630				Novel
CNVR_2124	chr4	85712794	85726414				Novel
CNVR_2125	chr4	85991640	86013836				Novel
CNVR_2126	chr4	86294101	86308962				Novel
CNVR_2128	chr4	86754714	86768943				Novel
CNVR_2135	chr4	88247890	88259390				Novel
CNVR_2142	chr5	839851	883553				Novel
CNVR_2143	chr5	945747	1001918				Novel
CNVR_2144	chr5	1013609	1025293				Novel
CNVR_2146	chr5	1723844	1741164				Novel
CNVR_2157	chr5	6549507	6572008				Novel
CNVR_2164	chr5	8271764	8282181				Novel
CNVR_2166	chr5	8637389	8645586				Novel
CNVR_2174	chr5	10296768	10310767				Novel
CNVR_2177	chr5	12267802	12274208				Novel
CNVR_2185	chr5	14354447	14404972				Novel
CNVR_2193	chr5	16749216	16760513				Novel
CNVR_2196	chr5	18421984	18459272				Novel
CNVR_2205	chr5	19830083	19839777				Novel
CNVR_2208	chr5	20395299	20403903				Novel
CNVR_2210	chr5	20507048	20515961				Novel
CNVR_2224	chr5	27928458	28160329				Novel
CNVR_2226	chr5	28543058	28560882				Novel
CNVR_2229	chr5	29692062	29701992				Novel
CNVR_2231	chr5	29902595	29920939				Novel
CNVR_2233	chr5	30083469	30120543				Novel
CNVR_2241	chr5	32702423	32718921				Novel
CNVR_2245	chr5	34405316	34411782				Novel
CNVR_2257	chr5	38803265	38811609				Novel
CNVR_2258	chr5	39270097	39336025				Novel
CNVR_2259	chr5	39450075	39470422				Novel
CNVR_2264	chr5	41709408	41716572				Novel
CNVR_2266	chr5	42133598	42139982				Novel
CNVR_2270	chr5	43397393	43434038				Novel
CNVR_2272	chr5	44179238	44197845				Novel
CNVR_2274	chr5	44277650	44329146				Novel
CNVR_2276	chr5	44597732	44676115				Novel
CNVR_2278	chr5	45093793	45138034				Novel
CNVR_2292	chr5	50244620	50263971				Novel
CNVR_2294	chr5	51272653	51316337				Novel
CNVR_2300	chr5	52548890	52566322				Novel
CNVR_2304	chr5	55219404	55238387				Novel
CNVR_2307	chr5	55490738	55618625				Novel
CNVR_2333	chr6	2500913	2506785				Novel
CNVR_2336	chr6	3007126	3058489				Novel
CNVR_2337	chr6	3331592	3342639				Novel
CNVR_2338	chr6	3350424	3368322				Novel
CNVR_2341	chr6	3746174	3754605				Novel
CNVR_2343	chr6	3925380	3935718				Novel
CNVR_2349	chr6	5277707	5294684				Novel
CNVR_2350	chr6	5375905	5382463				Novel
CNVR_2354	chr6	5983490	6009553				Novel
CNVR_2358	chr6	6904141	6932446				Novel
CNVR_2359	chr6	7966948	8080337				Novel
CNVR_2360	chr6	8234779	8276007				Novel
CNVR_2364	chr6	9096878	9148800				Novel
CNVR_2366	chr6	9622461	9727795				Novel
CNVR_2367	chr6	9775071	9781430				Novel
CNVR_2368	chr6	10067441	10099256				Novel
CNVR_2370	chr6	10762955	10774959				Novel
CNVR_2381	chr6	14868700	14880388				Novel
CNVR_2382	chr6	15046938	15053382				Novel
CNVR_2386	chr6	15829327	15879969				Novel
CNVR_2390	chr6	17446215	17513872				Novel
CNVR_2391	chr6	17631020	17639603				Novel
CNVR_2394	chr6	18351936	18380137				Novel
CNVR_2397	chr6	18690109	18698939				Novel
CNVR_2398	chr6	18763117	18769366				Novel
CNVR_2410	chr6	22378179	22393000				Novel
CNVR_2413	chr6	22908796	22934141				Novel
CNVR_2417	chr6	23437904	23462275				Novel
CNVR_2419	chr6	23730774	23752989				Novel
CNVR_2421	chr6	24688339	24691853				Novel
CNVR_2422	chr6	24808508	24821031				Novel
CNVR_2423	chr6	24877824	24909240				Novel
CNVR_2424	chr6	24982812	24991151				Novel
CNVR_2426	chr6	25395382	25405420				Novel
CNVR_2429	chr6	26390900	26416114				Novel
CNVR_2434	chr6	28054956	28058728				Novel
CNVR_2437	chr6	28947152	28958086				Novel
CNVR_2439	chr6	28997169	29023505				Novel
CNVR_2449	chr6	31754037	31786259				Novel
CNVR_2450	chr6	31791975	31813875				Novel
CNVR_2454	chr6	32590367	32635109				Novel
CNVR_2455	chr6	32751345	32756144				Novel
CNVR_2457	chr6	33435398	33443850				Novel
CNVR_2472	chr7	4588198	4649680				Novel
CNVR_2477	chr7	6319713	6367874				Novel
CNVR_2479	chr7	6596179	6752097				Novel
CNVR_2483	chr7	9091185	9107244				Novel
CNVR_2484	chr7	9129289	9148029				Novel
CNVR_2489	chr7	11535733	11604162				Novel
CNVR_2490	chr7	11631896	11635563				Novel
CNVR_2491	chr7	11944772	11990140				Novel
CNVR_2493	chr7	12304033	12320844				Novel
CNVR_2496	chr7	13672577	13761995				Novel
CNVR_2497	chr7	13808170	13836578				Novel
CNVR_2500	chr7	15393481	15405959				Novel
CNVR_2509	chr7	22474942	22498998				Novel
CNVR_2516	chr7	24991362	25002040				Novel
CNVR_2517	chr7	25184533	25189934				Novel
CNVR_2518	chr7	25545138	25895008				Novel
CNVR_2519	chr7	25990785	26016106				Novel
CNVR_2528	chr7	31400938	31538549				Novel
CNVR_2529	chr7	31616607	31700209				Novel
CNVR_2534	chr7	32651225	32661656				Novel
CNVR_2536	chr7	33358402	33394581				Novel
CNVR_2537	chr7	33829360	33867607				Novel
CNVR_2542	chr7	35145797	35268443				Novel
CNVR_2544	chr7	35970507	36002022				Novel
CNVR_2545	chr7	36087784	36162293				Novel
CNVR_2550	chr8	2718753	2774028				Novel
CNVR_2563	chr8	6713905	6718988				Novel
CNVR_2566	chr8	7571243	7601978				Novel
CNVR_2567	chr8	7684727	7761848				Novel
CNVR_2568	chr8	8109624	8177748				Novel
CNVR_2569	chr8	8262450	8282790				Novel
CNVR_2573	chr8	11082960	11120781				Novel
CNVR_2578	chr8	12816308	12867839				Novel
CNVR_2581	chr8	13808860	13824524				Novel
CNVR_2583	chr8	16064661	16072349				Novel
CNVR_2584	chr8	16092788	16116185				Novel
CNVR_2587	chr8	16899223	16936596				Novel
CNVR_2590	chr8	18180112	18204819				Novel
CNVR_2591	chr8	18223499	18232024				Novel
CNVR_2592	chr8	18406417	18459593				Novel
CNVR_2593	chr8	18493853	18509901				Novel
CNVR_2600	chr8	20651943	20664613				Novel
CNVR_2604	chr8	21384467	21390208				Novel
CNVR_2606	chr8	21733032	21780160				Novel
CNVR_2612	chr8	24096036	24126226				Novel
CNVR_2620	chr8	27724147	27731441				Novel
CNVR_2621	chr8	28161591	28178694				Novel
CNVR_2622	chr8	28185804	28197569				Novel
CNVR_2623	chr8	28244020	28262878				Novel
CNVR_2629	chr9	2033469	2100674				Novel
CNVR_2631	chr9	2486196	2505449				Novel
CNVR_2633	chr9	3075294	3115162				Novel
CNVR_2634	chr9	3143434	3316775				Novel
CNVR_2637	chr9	5870506	5877464				Novel
CNVR_2638	chr9	6018933	6027402				Novel
CNVR_2640	chr9	6946185	6959371				Novel
CNVR_2643	chr9	7689397	7700253				Novel
CNVR_2647	chr9	9256514	9417866				Novel
CNVR_2649	chr9	10138578	10140845				Novel
CNVR_2651	chr9	11211180	11217562				Novel
CNVR_2653	chr9	11717455	11731374				Novel
CNVR_2654	chr9	11976978	12033227				Novel
CNVR_2658	chr9	14687433	14696417				Novel
CNVR_2660	chr9	14881185	14976232				Novel
CNVR_2663	chr9	15730465	15749342				Novel
CNVR_2664	chr9	15793617	15797159				Novel
CNVR_2666	chr9	17076495	17078702				Novel
CNVR_2667	chr9	17137057	17146148				Novel
CNVR_2668	chr9	17274165	17360907				Novel
CNVR_2669	chr9	17441489	17477785				Novel
CNVR_2677	chr9	20370795	20420759				Novel
CNVR_2683	chr9	22455478	22457987				Novel
CNVR_2684	chr9	22703507	22724109				Novel
CNVR_6	chr1	2706969	2870890	chr1	2740248	2752065	Abernathy et al. 2014
CNVR_6	chr1	2706969	2870890	chr1	2740248	2747075	Abernathy et al. 2014
CNVR_15	chr1	5239434	7438568	chr1	7259291	7266653	Abernathy et al. 2014
CNVR_64	chr1	20909062	21397551	chr1	21378848	21383421	Abernathy et al. 2014
CNVR_134	chr1	48630439	50916495	chr1	50891940	50897103	Abernathy et al. 2014
CNVR_134	chr1	48630439	50916495	chr1	49264071	49277332	Abernathy et al. 2014
CNVR_135	chr1	50982930	53573050	chr1	51391956	51412784	Abernathy et al. 2014
CNVR_135	chr1	50982930	53573050	chr1	51379715	51413243	Abernathy et al. 2014
CNVR_137	chr1	54677787	54960562	chr1	54791938	54796839	Abernathy et al. 2014
CNVR_159	chr1	59665032	60549933	chr1	60413755	60435501	Abernathy et al. 2014
CNVR_242	chr1	90891436	90929550	chr1	90895017	90901321	Abernathy et al. 2014
CNVR_338	chr1	118067605	122098142	chr1	118509909	118521305	Abernathy et al. 2014
CNVR_338	chr1	118067605	122098142	chr1	118509909	118527465	Abernathy et al. 2014
CNVR_338	chr1	118067605	122098142	chr1	120324925	120342563	Abernathy et al. 2014
CNVR_338	chr1	118067605	122098142	chr1	120312589	120342563	Abernathy et al. 2014
CNVR_340	chr1	122465985	122996024	chr1	122468663	122474365	Abernathy et al. 2014
CNVR_343	chr1	123900678	123908135	chr1	123898309	123928173	Abernathy et al. 2014
CNVR_344	chr1	123973064	124895373	chr1	124374777	124380895	Abernathy et al. 2014
CNVR_395	chr1	141194006	141557583	chr1	141185903	141207478	Abernathy et al. 2014
CNVR_395	chr1	141194006	141557583	chr1	141185903	141199789	Abernathy et al. 2014
CNVR_403	chr1	145511028	145621663	chr1	145528836	145551829	Abernathy et al. 2014
CNVR_451	chr1	160933310	161061487	chr1	160961609	161073686	Abernathy et al. 2014
CNVR_451	chr1	160933310	161061487	chr1	160961609	160995261	Abernathy et al. 2014
CNVR_451	chr1	160933310	161061487	chr1	161001070	161060766	Abernathy et al. 2014
CNVR_451	chr1	160933310	161061487	chr1	161023927	161049603	Abernathy et al. 2014
CNVR_468	chr1	167911768	168789601	chr1	168288819	168294779	Abernathy et al. 2014
CNVR_482	chr1	173411937	173902708	chr1	173423869	173468734	Abernathy et al. 2014
CNVR_482	chr1	173411937	173902708	chr1	173423869	173441620	Abernathy et al. 2014
CNVR_522	chr1	186330483	186599898	chr1	186411866	186453322	Abernathy et al. 2014
CNVR_537	chr1	191730369	191957398	chr1	191877291	191997104	Abernathy et al. 2014
CNVR_538	chr1	192034253	192352886	chr1	192302450	192320895	Abernathy et al. 2014
CNVR_609	chr10	16646867	16796659	chr10	16793139	16803257	Abernathy et al. 2014
CNVR_615	chr10	17851041	18697251	chr10	18358571	18369267	Abernathy et al. 2014
CNVR_617	chr11	49510	3520352	chr11	2680475	2687150	Abernathy et al. 2014
CNVR_629	chr11	5959126	6357545	chr11	6086924	6092705	Abernathy et al. 2014
CNVR_648	chr11	11262029	11617088	chr11	11468085	11473032	Abernathy et al. 2014
CNVR_653	chr11	13267262	13851858	chr11	13332864	13341869	Abernathy et al. 2014
CNVR_654	chr11	13932208	14126188	chr11	14071786	14082266	Abernathy et al. 2014
CNVR_654	chr11	13932208	14126188	chr11	14071786	14078428	Abernathy et al. 2014
CNVR_726	chr13	96541	126050	chr13	39291	124428	Abernathy et al. 2014
CNVR_726	chr13	96541	126050	chr13	116021	136511	Abernathy et al. 2014
CNVR_769	chr13	12224473	12557072	chr13	12260577	12267429	Abernathy et al. 2014
CNVR_830	chr14	13590043	14506196	chr14	14042820	14049555	Abernathy et al. 2014
CNVR_830	chr14	13590043	14506196	chr14	14292105	14302963	Abernathy et al. 2014
CNVR_830	chr14	13590043	14506196	chr14	14263749	14274434	Abernathy et al. 2014
CNVR_830	chr14	13590043	14506196	chr14	13597494	13709103	Abernathy et al. 2014
CNVR_830	chr14	13590043	14506196	chr14	13598691	13733702	Abernathy et al. 2014
CNVR_830	chr14	13590043	14506196	chr14	13598691	13709103	Abernathy et al. 2014
CNVR_830	chr14	13590043	14506196	chr14	13598691	13723650	Abernathy et al. 2014
CNVR_840	chr15	6331839	6727127	chr15	6645296	6752865	Abernathy et al. 2014
CNVR_840	chr15	6331839	6727127	chr15	6649272	6752865	Abernathy et al. 2014
CNVR_855	chr16	1253	525943	chr16	303105	311085	Abernathy et al. 2014
CNVR_855	chr16	1253	525943	chr16	286510	363535	Abernathy et al. 2014
CNVR_855	chr16	1253	525943	chr16	296921	331337	Abernathy et al. 2014
CNVR_855	chr16	1253	525943	chr16	296921	331337	Abernathy et al. 2014
CNVR_855	chr16	1253	525943	chr16	303105	315186	Abernathy et al. 2014
CNVR_855	chr16	1253	525943	chr16	303105	331337	Abernathy et al. 2014
CNVR_855	chr16	1253	525943	chr16	303105	335036	Abernathy et al. 2014
CNVR_855	chr16	1253	525943	chr16	303105	315186	Abernathy et al. 2014
CNVR_855	chr16	1253	525943	chr16	303105	335036	Abernathy et al. 2014
CNVR_855	chr16	1253	525943	chr16	303105	331337	Abernathy et al. 2014
CNVR_855	chr16	1253	525943	chr16	306090	315186	Abernathy et al. 2014
CNVR_855	chr16	1253	525943	chr16	306090	315186	Abernathy et al. 2014
CNVR_855	chr16	1253	525943	chr16	348960	387558	Abernathy et al. 2014
CNVR_855	chr16	1253	525943	chr16	448945	478437	Abernathy et al. 2014
CNVR_855	chr16	1253	525943	chr16	221207	335036	Abernathy et al. 2014
CNVR_855	chr16	1253	525943	chr16	221207	331337	Abernathy et al. 2014
CNVR_855	chr16	1253	525943	chr16	280518	478437	Abernathy et al. 2014
CNVR_855	chr16	1253	525943	chr16	280518	415048	Abernathy et al. 2014
CNVR_855	chr16	1253	525943	chr16	349534	415829	Abernathy et al. 2014
CNVR_855	chr16	1253	525943	chr16	354242	415829	Abernathy et al. 2014
CNVR_855	chr16	1253	525943	chr16	384802	400707	Abernathy et al. 2014
CNVR_855	chr16	1253	525943	chr16	384802	499470	Abernathy et al. 2014
CNVR_855	chr16	1253	525943	chr16	384802	499470	Abernathy et al. 2014
CNVR_879	chr17	7360001	8006725	chr17	7924868	7944412	Abernathy et al. 2014
CNVR_879	chr17	7360001	8006725	chr17	7927634	7944412	Abernathy et al. 2014
CNVR_879	chr17	7360001	8006725	chr17	7927634	7966393	Abernathy et al. 2014
CNVR_879	chr17	7360001	8006725	chr17	7927634	7959296	Abernathy et al. 2014
CNVR_921	chr19	4041460	6013387	chr19	4798095	4813322	Abernathy et al. 2014
CNVR_969	chr2	10213876	11249301	chr2	11000472	11008476	Abernathy et al. 2014
CNVR_983	chr2	17170822	17220304	chr2	17173165	17198078	Abernathy et al. 2014
CNVR_1083	chr2	48733498	51935907	chr2	49692295	49713643	Abernathy et al. 2014
CNVR_1083	chr2	48733498	51935907	chr2	49692295	49710597	Abernathy et al. 2014
CNVR_1221	chr2	98194940	98473443	chr2	98398824	98411567	Abernathy et al. 2014
CNVR_1239	chr2	103924231	104013464	chr2	104003173	104009213	Abernathy et al. 2014
CNVR_1273	chr2	116067294	116465258	chr2	116125479	116135577	Abernathy et al. 2014
CNVR_1289	chr2	121501443	121789233	chr2	121782362	121803053	Abernathy et al. 2014
CNVR_1289	chr2	121501443	121789233	chr2	121760176	121803053	Abernathy et al. 2014
CNVR_1289	chr2	121501443	121789233	chr2	121760176	121823237	Abernathy et al. 2014
CNVR_1308	chr2	128564561	129004273	chr2	128932288	129268638	Abernathy et al. 2014
CNVR_1309	chr2	129088942	129180330	chr2	129136040	129174630	Abernathy et al. 2014
CNVR_1309	chr2	129088942	129180330	chr2	129100133	129135979	Abernathy et al. 2014
CNVR_1309	chr2	129088942	129180330	chr2	129100133	129174630	Abernathy et al. 2014
CNVR_1309	chr2	129088942	129180330	chr2	128932288	129268638	Abernathy et al. 2014
CNVR_1310	chr2	129200246	129216446	chr2	128932288	129268638	Abernathy et al. 2014
CNVR_1363	chr2	148016336	148805605	chr2	148489016	148655086	Abernathy et al. 2014
CNVR_1434	chr21	5444972	5636546	chr21	5608601	5618886	Abernathy et al. 2014
CNVR_1470	chr23	4795796	5705036	chr23	5358439	5366325	Abernathy et al. 2014
CNVR_1524	chr27	2694	108206	chr27	1135	97237	Abernathy et al. 2014
CNVR_1524	chr27	2694	108206	chr27	1135	102179	Abernathy et al. 2014
CNVR_1524	chr27	2694	108206	chr27	4035	97237	Abernathy et al. 2014
CNVR_1528	chr27	444561	730872	chr27	585342	590690	Abernathy et al. 2014
CNVR_1542	chr27	3839443	4124448	chr27	3969751	3988642	Abernathy et al. 2014
CNVR_1551	chr28	1446443	1557705	chr28	1449515	1479106	Abernathy et al. 2014
CNVR_1551	chr28	1446443	1557705	chr28	1449515	1475884	Abernathy et al. 2014
CNVR_1551	chr28	1446443	1557705	chr28	1449515	1468220	Abernathy et al. 2014
CNVR_1574	chr3	3886602	4534142	chr3	4463500	4486665	Abernathy et al. 2014
CNVR_1574	chr3	3886602	4534142	chr3	4469561	4486665	Abernathy et al. 2014
CNVR_1669	chr3	34321952	35348013	chr3	34589498	34597971	Abernathy et al. 2014
CNVR_1701	chr3	44848338	45330487	chr3	45302806	45312279	Abernathy et al. 2014
CNVR_1726	chr3	56688256	57057438	chr3	56906110	56912355	Abernathy et al. 2014
CNVR_1765	chr3	66976588	67287660	chr3	67259223	67271371	Abernathy et al. 2014
CNVR_2033	chr4	52033407	52070773	chr4	52061457	52075740	Abernathy et al. 2014
CNVR_2033	chr4	52033407	52070773	chr4	52061457	52072828	Abernathy et al. 2014
CNVR_2037	chr4	52908775	54266901	chr4	53382699	53391430	Abernathy et al. 2014
CNVR_2119	chr4	83968558	84084425	chr4	84016903	84024585	Abernathy et al. 2014
CNVR_2123	chr4	85261175	85449660	chr4	85260126	85269955	Abernathy et al. 2014
CNVR_2123	chr4	85261175	85449660	chr4	85260126	85266979	Abernathy et al. 2014
CNVR_2123	chr4	85261175	85449660	chr4	85393956	85423187	Abernathy et al. 2014
CNVR_2175	chr5	10692321	11963892	chr5	11420359	11429888	Abernathy et al. 2014
CNVR_2191	chr5	15968310	16408576	chr5	16173139	16215898	Abernathy et al. 2014
CNVR_2195	chr5	17184303	18241642	chr5	17536437	17544832	Abernathy et al. 2014
CNVR_2195	chr5	17184303	18241642	chr5	17605684	17617857	Abernathy et al. 2014
CNVR_2219	chr5	26314794	26394451	chr5	26353561	26358807	Abernathy et al. 2014
CNVR_2219	chr5	26314794	26394451	chr5	26353561	26389325	Abernathy et al. 2014
CNVR_2219	chr5	26314794	26394451	chr5	26356857	26387331	Abernathy et al. 2014
CNVR_2219	chr5	26314794	26394451	chr5	26340981	26358807	Abernathy et al. 2014
CNVR_2267	chr5	42161927	42952619	chr5	42778869	42856365	Abernathy et al. 2014
CNVR_2267	chr5	42161927	42952619	chr5	42821279	42846882	Abernathy et al. 2014
CNVR_2327	chr6	1346166	1734728	chr6	1730573	1742698	Abernathy et al. 2014
CNVR_2427	chr6	25411188	25603290	chr6	25566992	25577653	Abernathy et al. 2014
CNVR_2445	chr6	30699401	30780415	chr6	30742862	30746530	Abernathy et al. 2014
CNVR_2485	chr7	9298612	9462849	chr7	9315207	9322732	Abernathy et al. 2014
CNVR_2611	chr8	23914094	23975646	chr8	23947547	23953852	Abernathy et al. 2014
CNVR_2635	chr9	3373158	4300172	chr9	3606441	3615279	Abernathy et al. 2014
CNVR_2635	chr9	3373158	4300172	chr9	3429494	3463495	Abernathy et al. 2014
CNVR_2662	chr9	15213164	15693552	chr9	15320840	15445375	Abernathy et al. 2014
CNVR_2662	chr9	15213164	15693552	chr9	15327952	15440898	Abernathy et al. 2014
CNVR_2665	chr9	15963680	16833390	chr9	16795405	16812198	Abernathy et al. 2014
CNVR_1	chr1	47470	997782	chr1	573575	618518	Croojimas et al. 2013
CNVR_1	chr1	47470	997782	chr1	906157	958100	Croojimas et al. 2013
CNVR_2	chr1	1015663	2081549	chr1	1614102	1638020	Croojimas et al. 2013
CNVR_2	chr1	1015663	2081549	chr1	1828434	1889854	Croojimas et al. 2013
CNVR_2	chr1	1015663	2081549	chr1	1943628	1972009	Croojimas et al. 2013
CNVR_8	chr1	3427967	4303052	chr1	3961772	4075101	Croojimas et al. 2013
CNVR_12	chr1	4736767	4962211	chr1	4954222	4961003	Croojimas et al. 2013
CNVR_15	chr1	5239434	7438568	chr1	5656532	5677173	Croojimas et al. 2013
CNVR_15	chr1	5239434	7438568	chr1	5945427	5980029	Croojimas et al. 2013
CNVR_15	chr1	5239434	7438568	chr1	6337950	6380473	Croojimas et al. 2013
CNVR_15	chr1	5239434	7438568	chr1	6449006	6473549	Croojimas et al. 2013
CNVR_15	chr1	5239434	7438568	chr1	6986878	7003376	Croojimas et al. 2013
CNVR_15	chr1	5239434	7438568	chr1	7391716	7439068	Croojimas et al. 2013
CNVR_16	chr1	7627102	8042948	chr1	7881033	7887435	Croojimas et al. 2013
CNVR_23	chr1	9054238	9067726	chr1	9062111	9220953	Croojimas et al. 2013
CNVR_24	chr1	9171828	9527860	chr1	9062111	9220953	Croojimas et al. 2013
CNVR_28	chr1	10938535	12019044	chr1	11170242	11249146	Croojimas et al. 2013
CNVR_28	chr1	10938535	12019044	chr1	11693808	11703137	Croojimas et al. 2013
CNVR_41	chr1	14993148	15011321	chr1	14983920	14993810	Croojimas et al. 2013
CNVR_53	chr1	16906343	18795677	chr1	17336758	17700886	Croojimas et al. 2013
CNVR_54	chr1	19398019	19453929	chr1	19414505	19432129	Croojimas et al. 2013
CNVR_63	chr1	20787083	20802727	chr1	20765416	20798176	Croojimas et al. 2013
CNVR_64	chr1	20909062	21397551	chr1	21172139	21186302	Croojimas et al. 2013
CNVR_67	chr1	22537024	22548674	chr1	22535227	22565118	Croojimas et al. 2013
CNVR_77	chr1	26674857	26788664	chr1	26733588	26757577	Croojimas et al. 2013
CNVR_86	chr1	29251340	30064660	chr1	29990006	30015506	Croojimas et al. 2013
CNVR_90	chr1	31908109	32877442	chr1	32367019	32379730	Croojimas et al. 2013
CNVR_90	chr1	31908109	32877442	chr1	32757753	32779865	Croojimas et al. 2013
CNVR_97	chr1	34446986	34558397	chr1	34473951	34492922	Croojimas et al. 2013
CNVR_103	chr1	36306978	36335316	chr1	36294245	36318589	Croojimas et al. 2013
CNVR_105	chr1	37137253	37406221	chr1	37201044	37237133	Croojimas et al. 2013
CNVR_113	chr1	39562568	39633393	chr1	39596611	39620564	Croojimas et al. 2013
CNVR_122	chr1	42991116	43113407	chr1	42990648	43069506	Croojimas et al. 2013
CNVR_124	chr1	43786286	43947497	chr1	43788070	43800582	Croojimas et al. 2013
CNVR_129	chr1	45730807	46531587	chr1	45963794	46002479	Croojimas et al. 2013
CNVR_129	chr1	45730807	46531587	chr1	45843963	45884095	Croojimas et al. 2013
CNVR_133	chr1	47718702	48523672	chr1	47990796	48013013	Croojimas et al. 2013
CNVR_134	chr1	48630439	50916495	chr1	48660494	48679591	Croojimas et al. 2013
CNVR_134	chr1	48630439	50916495	chr1	49024931	49052450	Croojimas et al. 2013
CNVR_135	chr1	50982930	53573050	chr1	53178087	53211858	Croojimas et al. 2013
CNVR_135	chr1	50982930	53573050	chr1	53356676	53385800	Croojimas et al. 2013
CNVR_147	chr1	57082942	57140612	chr1	57080107	57114518	Croojimas et al. 2013
CNVR_150	chr1	57407978	57682111	chr1	57461649	57476788	Croojimas et al. 2013
CNVR_154	chr1	58891312	58917976	chr1	58876113	58902984	Croojimas et al. 2013
CNVR_159	chr1	59665032	60549933	chr1	60410941	60445334	Croojimas et al. 2013
CNVR_160	chr1	60782839	61379783	chr1	60766217	60800583	Croojimas et al. 2013
CNVR_160	chr1	60782839	61379783	chr1	60992497	61011587	Croojimas et al. 2013
CNVR_171	chr1	65428027	65477761	chr1	65440341	65482456	Croojimas et al. 2013
CNVR_178	chr1	67270999	67281444	chr1	67233475	67423843	Croojimas et al. 2013
CNVR_179	chr1	67295900	67393942	chr1	67233475	67423843	Croojimas et al. 2013
CNVR_183	chr1	68090895	68519548	chr1	68297876	68314700	Croojimas et al. 2013
CNVR_186	chr1	68729472	69362087	chr1	69084496	69093766	Croojimas et al. 2013
CNVR_186	chr1	68729472	69362087	chr1	68787821	68825075	Croojimas et al. 2013
CNVR_190	chr1	70508738	70864376	chr1	70571869	70594391	Croojimas et al. 2013
CNVR_192	chr1	71560901	71858181	chr1	71724571	71751683	Croojimas et al. 2013
CNVR_193	chr1	71905910	72041492	chr1	71882236	71913629	Croojimas et al. 2013
CNVR_194	chr1	72064911	72339004	chr1	72108147	72114650	Croojimas et al. 2013
CNVR_194	chr1	72064911	72339004	chr1	72154168	72183951	Croojimas et al. 2013
CNVR_195	chr1	72553116	72611620	chr1	72397231	72598738	Croojimas et al. 2013
CNVR_198	chr1	73241952	73467804	chr1	73281654	73293819	Croojimas et al. 2013
CNVR_205	chr1	74635256	75019719	chr1	74637867	74664832	Croojimas et al. 2013
CNVR_206	chr1	75417752	75544603	chr1	75494273	75506240	Croojimas et al. 2013
CNVR_213	chr1	77725492	77759916	chr1	77629444	77735791	Croojimas et al. 2013
CNVR_215	chr1	78078702	78417795	chr1	78148302	78184740	Croojimas et al. 2013
CNVR_215	chr1	78078702	78417795	chr1	78306748	78339205	Croojimas et al. 2013
CNVR_216	chr1	78459928	78689711	chr1	78575085	78596128	Croojimas et al. 2013
CNVR_216	chr1	78459928	78689711	chr1	78632580	78664963	Croojimas et al. 2013
CNVR_220	chr1	79780246	80485528	chr1	79958712	79992003	Croojimas et al. 2013
CNVR_220	chr1	79780246	80485528	chr1	80038816	80052656	Croojimas et al. 2013
CNVR_222	chr1	80790493	81238293	chr1	80806765	80828941	Croojimas et al. 2013
CNVR_231	chr1	83912917	83927400	chr1	83900948	83948038	Croojimas et al. 2013
CNVR_240	chr1	86591816	90276857	chr1	88083898	88092738	Croojimas et al. 2013
CNVR_240	chr1	86591816	90276857	chr1	86992893	87008560	Croojimas et al. 2013
CNVR_240	chr1	86591816	90276857	chr1	89841963	89851135	Croojimas et al. 2013
CNVR_259	chr1	94388920	94412366	chr1	94392430	94415658	Croojimas et al. 2013
CNVR_263	chr1	95178226	95221594	chr1	95165715	95192344	Croojimas et al. 2013
CNVR_269	chr1	97041221	97161665	chr1	97067595	97082494	Croojimas et al. 2013
CNVR_276	chr1	99130858	99207173	chr1	99200136	99207535	Croojimas et al. 2013
CNVR_285	chr1	101084844	101328362	chr1	101252990	101293637	Croojimas et al. 2013
CNVR_296	chr1	103676163	103692861	chr1	103689292	103710101	Croojimas et al. 2013
CNVR_303	chr1	105198841	105784291	chr1	105628054	105648393	Croojimas et al. 2013
CNVR_305	chr1	105892441	106444784	chr1	106431239	106459591	Croojimas et al. 2013
CNVR_305	chr1	105892441	106444784	chr1	105994607	106037355	Croojimas et al. 2013
CNVR_309	chr1	107613369	107685908	chr1	107653567	107675166	Croojimas et al. 2013
CNVR_311	chr1	108475833	109535723	chr1	108501215	108550579	Croojimas et al. 2013
CNVR_312	chr1	109549365	109587764	chr1	109584880	109599448	Croojimas et al. 2013
CNVR_313	chr1	109620063	109680188	chr1	109615650	109621368	Croojimas et al. 2013
CNVR_315	chr1	109986200	110460918	chr1	110181992	110195411	Croojimas et al. 2013
CNVR_315	chr1	109986200	110460918	chr1	110340516	110373293	Croojimas et al. 2013
CNVR_320	chr1	111419824	111590040	chr1	111405267	111432756	Croojimas et al. 2013
CNVR_322	chr1	111945814	112282863	chr1	112234817	112259876	Croojimas et al. 2013
CNVR_329	chr1	113440304	113638093	chr1	113432972	113659005	Croojimas et al. 2013
CNVR_337	chr1	117269146	117754110	chr1	117503990	117533529	Croojimas et al. 2013
CNVR_338	chr1	118067605	122098142	chr1	118509906	118527465	Croojimas et al. 2013
CNVR_338	chr1	118067605	122098142	chr1	119148283	119184237	Croojimas et al. 2013
CNVR_338	chr1	118067605	122098142	chr1	119371188	119395707	Croojimas et al. 2013
CNVR_338	chr1	118067605	122098142	chr1	119683070	119705369	Croojimas et al. 2013
CNVR_338	chr1	118067605	122098142	chr1	121070378	121106915	Croojimas et al. 2013
CNVR_338	chr1	118067605	122098142	chr1	120312592	120337227	Croojimas et al. 2013
CNVR_340	chr1	122465985	122996024	chr1	122901842	122929784	Croojimas et al. 2013
CNVR_341	chr1	123025333	123072943	chr1	123025959	123045368	Croojimas et al. 2013
CNVR_343	chr1	123900678	123908135	chr1	123894114	123928173	Croojimas et al. 2013
CNVR_344	chr1	123973064	124895373	chr1	124029465	124037473	Croojimas et al. 2013
CNVR_344	chr1	123973064	124895373	chr1	124487795	124507722	Croojimas et al. 2013
CNVR_344	chr1	123973064	124895373	chr1	124704873	124722132	Croojimas et al. 2013
CNVR_344	chr1	123973064	124895373	chr1	124109282	124171210	Croojimas et al. 2013
CNVR_344	chr1	123973064	124895373	chr1	124366109	124390999	Croojimas et al. 2013
CNVR_345	chr1	125074311	125665952	chr1	125457307	125466695	Croojimas et al. 2013
CNVR_345	chr1	125074311	125665952	chr1	125082262	125105361	Croojimas et al. 2013
CNVR_345	chr1	125074311	125665952	chr1	125184157	125207501	Croojimas et al. 2013
CNVR_345	chr1	125074311	125665952	chr1	125636117	125653414	Croojimas et al. 2013
CNVR_351	chr1	127460045	128834487	chr1	128000339	128021887	Croojimas et al. 2013
CNVR_361	chr1	131807705	131920500	chr1	131872783	131903851	Croojimas et al. 2013
CNVR_365	chr1	132895812	133169607	chr1	132884609	132908000	Croojimas et al. 2013
CNVR_367	chr1	133479880	134427810	chr1	134047136	134097516	Croojimas et al. 2013
CNVR_369	chr1	135107324	135491137	chr1	135217259	135236608	Croojimas et al. 2013
CNVR_376	chr1	137150280	137304286	chr1	137277402	137347882	Croojimas et al. 2013
CNVR_385	chr1	139266550	139417687	chr1	139252445	139481191	Croojimas et al. 2013
CNVR_386	chr1	139449875	139457178	chr1	139252445	139481191	Croojimas et al. 2013
CNVR_396	chr1	141566742	142073027	chr1	141997928	142028867	Croojimas et al. 2013
CNVR_402	chr1	143680980	145437682	chr1	145196379	145205178	Croojimas et al. 2013
CNVR_402	chr1	143680980	145437682	chr1	144729779	144756518	Croojimas et al. 2013
CNVR_402	chr1	143680980	145437682	chr1	145108533	145128048	Croojimas et al. 2013
CNVR_405	chr1	145842823	145872015	chr1	145855514	145870753	Croojimas et al. 2013
CNVR_413	chr1	147989686	148726959	chr1	147954602	147989815	Croojimas et al. 2013
CNVR_420	chr1	150790350	151475123	chr1	150873157	150902551	Croojimas et al. 2013
CNVR_421	chr1	151704837	152144595	chr1	151889525	152217449	Croojimas et al. 2013
CNVR_426	chr1	153553649	153684232	chr1	153683337	153755355	Croojimas et al. 2013
CNVR_427	chr1	153812004	154094965	chr1	153829332	153844310	Croojimas et al. 2013
CNVR_435	chr1	155041656	155423664	chr1	155325658	155357741	Croojimas et al. 2013
CNVR_437	chr1	155600295	156556539	chr1	156380687	156408703	Croojimas et al. 2013
CNVR_443	chr1	157229590	157253290	chr1	157229880	157253470	Croojimas et al. 2013
CNVR_451	chr1	160933310	161061487	chr1	160961605	161081422	Croojimas et al. 2013
CNVR_452	chr1	161255316	161312486	chr1	161308161	161315610	Croojimas et al. 2013
CNVR_461	chr1	164281252	164544042	chr1	164279402	164286709	Croojimas et al. 2013
CNVR_462	chr1	165029108	165374394	chr1	165171759	165186408	Croojimas et al. 2013
CNVR_462	chr1	165029108	165374394	chr1	165279168	165300486	Croojimas et al. 2013
CNVR_468	chr1	167911768	168789601	chr1	168156030	168173835	Croojimas et al. 2013
CNVR_471	chr1	169606357	170340102	chr1	169758779	169822728	Croojimas et al. 2013
CNVR_471	chr1	169606357	170340102	chr1	170201997	170226866	Croojimas et al. 2013
CNVR_472	chr1	170362901	171086840	chr1	170700428	170727757	Croojimas et al. 2013
CNVR_481	chr1	173320445	173334507	chr1	173307355	173335140	Croojimas et al. 2013
CNVR_482	chr1	173411937	173902708	chr1	173409832	173418061	Croojimas et al. 2013
CNVR_482	chr1	173411937	173902708	chr1	173616220	173646809	Croojimas et al. 2013
CNVR_490	chr1	176163370	176668226	chr1	176315609	176388437	Croojimas et al. 2013
CNVR_490	chr1	176163370	176668226	chr1	176429144	176487210	Croojimas et al. 2013
CNVR_491	chr1	176729208	176742622	chr1	176741130	176749709	Croojimas et al. 2013
CNVR_499	chr1	179237990	179436669	chr1	179248289	179276088	Croojimas et al. 2013
CNVR_499	chr1	179237990	179436669	chr1	179414586	179441655	Croojimas et al. 2013
CNVR_503	chr1	179795562	179823362	chr1	179785463	179815122	Croojimas et al. 2013
CNVR_509	chr1	181728252	181778252	chr1	181729307	181749810	Croojimas et al. 2013
CNVR_518	chr1	183420311	183515160	chr1	183405037	183458378	Croojimas et al. 2013
CNVR_520	chr1	184656829	185978388	chr1	184837691	184854345	Croojimas et al. 2013
CNVR_520	chr1	184656829	185978388	chr1	185007230	185023527	Croojimas et al. 2013
CNVR_520	chr1	184656829	185978388	chr1	185556271	185566226	Croojimas et al. 2013
CNVR_520	chr1	184656829	185978388	chr1	185734660	185775624	Croojimas et al. 2013
CNVR_521	chr1	186127051	186286368	chr1	186110059	186163131	Croojimas et al. 2013
CNVR_522	chr1	186330483	186599898	chr1	186411866	186446795	Croojimas et al. 2013
CNVR_523	chr1	186692040	186907526	chr1	186731578	186755667	Croojimas et al. 2013
CNVR_524	chr1	187102441	187273801	chr1	187267864	187306062	Croojimas et al. 2013
CNVR_528	chr1	187973049	188828999	chr1	188126800	188167453	Croojimas et al. 2013
CNVR_528	chr1	187973049	188828999	chr1	188249319	188272936	Croojimas et al. 2013
CNVR_528	chr1	187973049	188828999	chr1	188197133	188219419	Croojimas et al. 2013
CNVR_528	chr1	187973049	188828999	chr1	188343430	188375583	Croojimas et al. 2013
CNVR_537	chr1	191730369	191957398	chr1	191806321	191837780	Croojimas et al. 2013
CNVR_538	chr1	192034253	192352886	chr1	192034823	192053716	Croojimas et al. 2013
CNVR_538	chr1	192034253	192352886	chr1	192119884	192209751	Croojimas et al. 2013
CNVR_540	chr1	192577016	193167323	chr1	193147244	193378440	Croojimas et al. 2013
CNVR_541	chr1	193352108	193372320	chr1	193147244	193378440	Croojimas et al. 2013
CNVR_542	chr1	193418801	193845654	chr1	193674397	193697107	Croojimas et al. 2013
CNVR_542	chr1	193418801	193845654	chr1	193535718	193608551	Croojimas et al. 2013
CNVR_543	chr1	193863794	195107912	chr1	193899812	193946342	Croojimas et al. 2013
CNVR_543	chr1	193863794	195107912	chr1	194174137	194201101	Croojimas et al. 2013
CNVR_543	chr1	193863794	195107912	chr1	194825333	194901124	Croojimas et al. 2013
CNVR_543	chr1	193863794	195107912	chr1	194627439	194650671	Croojimas et al. 2013
CNVR_545	chr10	55116	81646	chr10	35843	61937	Croojimas et al. 2013
CNVR_549	chr10	1231020	1380283	chr10	1338759	1358975	Croojimas et al. 2013
CNVR_550	chr10	1511051	1582947	chr10	1541031	1583099	Croojimas et al. 2013
CNVR_556	chr10	2318804	2638537	chr10	2382853	2391801	Croojimas et al. 2013
CNVR_556	chr10	2318804	2638537	chr10	2490777	2496268	Croojimas et al. 2013
CNVR_556	chr10	2318804	2638537	chr10	2463698	2483091	Croojimas et al. 2013
CNVR_559	chr10	3511449	3976509	chr10	3579868	3597622	Croojimas et al. 2013
CNVR_564	chr10	5103900	5573350	chr10	5380999	5402277	Croojimas et al. 2013
CNVR_571	chr10	7132994	7828898	chr10	7516848	7526639	Croojimas et al. 2013
CNVR_571	chr10	7132994	7828898	chr10	7559328	7571788	Croojimas et al. 2013
CNVR_571	chr10	7132994	7828898	chr10	7777184	7783000	Croojimas et al. 2013
CNVR_571	chr10	7132994	7828898	chr10	7787281	7825092	Croojimas et al. 2013
CNVR_573	chr10	8157893	8367746	chr10	8316899	8351416	Croojimas et al. 2013
CNVR_575	chr10	8617561	8975419	chr10	8743085	8754883	Croojimas et al. 2013
CNVR_581	chr10	9944757	9973777	chr10	9965023	9998276	Croojimas et al. 2013
CNVR_588	chr10	11078446	11998836	chr10	11288584	11307902	Croojimas et al. 2013
CNVR_588	chr10	11078446	11998836	chr10	11401140	11442328	Croojimas et al. 2013
CNVR_593	chr10	12768827	13409597	chr10	13244926	13266512	Croojimas et al. 2013
CNVR_602	chr10	14914916	15155403	chr10	15040697	15049426	Croojimas et al. 2013
CNVR_609	chr10	16646867	16796659	chr10	16785544	16813806	Croojimas et al. 2013
CNVR_615	chr10	17851041	18697251	chr10	18358571	18391895	Croojimas et al. 2013
CNVR_615	chr10	17851041	18697251	chr10	17936523	17996306	Croojimas et al. 2013
CNVR_616	chr10	18729104	19925645	chr10	18975610	18996727	Croojimas et al. 2013
CNVR_616	chr10	18729104	19925645	chr10	19361327	19386852	Croojimas et al. 2013
CNVR_616	chr10	18729104	19925645	chr10	19461818	19484438	Croojimas et al. 2013
CNVR_616	chr10	18729104	19925645	chr10	19846980	19906171	Croojimas et al. 2013
CNVR_616	chr10	18729104	19925645	chr10	19858780	19902742	Croojimas et al. 2013
CNVR_617	chr11	49510	3520352	chr11	506677	517262	Croojimas et al. 2013
CNVR_617	chr11	49510	3520352	chr11	548768	578717	Croojimas et al. 2013
CNVR_617	chr11	49510	3520352	chr11	608849	634019	Croojimas et al. 2013
CNVR_617	chr11	49510	3520352	chr11	1042024	1053089	Croojimas et al. 2013
CNVR_620	chr11	4347314	4534257	chr11	4353234	4365720	Croojimas et al. 2013
CNVR_629	chr11	5959126	6357545	chr11	6164628	6187076	Croojimas et al. 2013
CNVR_636	chr11	7760378	8059761	chr11	7738773	7767408	Croojimas et al. 2013
CNVR_636	chr11	7760378	8059761	chr11	7839059	7868325	Croojimas et al. 2013
CNVR_636	chr11	7760378	8059761	chr11	7839059	7895457	Croojimas et al. 2013
CNVR_641	chr11	9554211	9565123	chr11	9535176	9568120	Croojimas et al. 2013
CNVR_643	chr11	9773714	9840302	chr11	9822740	9839622	Croojimas et al. 2013
CNVR_644	chr11	9849668	9923158	chr11	9844713	9854285	Croojimas et al. 2013
CNVR_645	chr11	9999637	10407902	chr11	10107550	10114747	Croojimas et al. 2013
CNVR_648	chr11	11262029	11617088	chr11	11425075	11515351	Croojimas et al. 2013
CNVR_651	chr11	13048447	13084276	chr11	13048408	13063093	Croojimas et al. 2013
CNVR_653	chr11	13267262	13851858	chr11	13327522	13386280	Croojimas et al. 2013
CNVR_658	chr11	15079376	15305980	chr11	15114195	15126983	Croojimas et al. 2013
CNVR_659	chr11	15308751	15334488	chr11	15313087	15337664	Croojimas et al. 2013
CNVR_661	chr11	15686108	15809953	chr11	15725175	15744550	Croojimas et al. 2013
CNVR_663	chr11	16203702	16247212	chr11	16246303	16323128	Croojimas et al. 2013
CNVR_664	chr11	16254007	16306786	chr11	16246303	16323128	Croojimas et al. 2013
CNVR_665	chr11	16480889	16575887	chr11	16513151	16528041	Croojimas et al. 2013
CNVR_666	chr11	16580297	16883937	chr11	16708631	16716697	Croojimas et al. 2013
CNVR_670	chr11	17768422	18382761	chr11	17908288	17930974	Croojimas et al. 2013
CNVR_670	chr11	17768422	18382761	chr11	18180814	18218193	Croojimas et al. 2013
CNVR_672	chr12	16789	154777	chr12	9410	70798	Croojimas et al. 2013
CNVR_674	chr12	957638	1010876	chr12	984466	1124180	Croojimas et al. 2013
CNVR_675	chr12	1172459	1212051	chr12	1173995	1219058	Croojimas et al. 2013
CNVR_680	chr12	2342812	3280067	chr12	2391984	2459168	Croojimas et al. 2013
CNVR_680	chr12	2342812	3280067	chr12	3062881	3121426	Croojimas et al. 2013
CNVR_680	chr12	2342812	3280067	chr12	2723528	2864608	Croojimas et al. 2013
CNVR_699	chr12	7620785	8419386	chr12	7771804	7821758	Croojimas et al. 2013
CNVR_699	chr12	7620785	8419386	chr12	8388708	8407604	Croojimas et al. 2013
CNVR_701	chr12	8825545	8833704	chr12	8833057	8853576	Croojimas et al. 2013
CNVR_702	chr12	8843637	9053742	chr12	8833057	8853576	Croojimas et al. 2013
CNVR_702	chr12	8843637	9053742	chr12	8881066	8904686	Croojimas et al. 2013
CNVR_706	chr12	9519392	10101340	chr12	9755777	9794456	Croojimas et al. 2013
CNVR_707	chr12	10131460	10192420	chr12	10184380	10203273	Croojimas et al. 2013
CNVR_709	chr12	11118245	14921383	chr12	11943882	11958054	Croojimas et al. 2013
CNVR_709	chr12	11118245	14921383	chr12	12555263	12579210	Croojimas et al. 2013
CNVR_709	chr12	11118245	14921383	chr12	13268539	13292159	Croojimas et al. 2013
CNVR_709	chr12	11118245	14921383	chr12	13512634	13548785	Croojimas et al. 2013
CNVR_709	chr12	11118245	14921383	chr12	14499494	14521447	Croojimas et al. 2013
CNVR_709	chr12	11118245	14921383	chr12	14600534	14616868	Croojimas et al. 2013
CNVR_709	chr12	11118245	14921383	chr12	14888833	14893248	Croojimas et al. 2013
CNVR_709	chr12	11118245	14921383	chr12	13615215	13632516	Croojimas et al. 2013
CNVR_710	chr12	15223394	15397661	chr12	15294550	15322149	Croojimas et al. 2013
CNVR_710	chr12	15223394	15397661	chr12	15361554	15384076	Croojimas et al. 2013
CNVR_719	chr12	17663271	17765857	chr12	17731216	17740193	Croojimas et al. 2013
CNVR_722	chr12	18178633	18228297	chr12	18156913	18183146	Croojimas et al. 2013
CNVR_724	chr12	19020798	19127493	chr12	19125368	19154419	Croojimas et al. 2013
CNVR_726	chr13	96541	126050	chr13	39291	124462	Croojimas et al. 2013
CNVR_730	chr13	1024097	1197033	chr13	881666	1204080	Croojimas et al. 2013
CNVR_734	chr13	2042925	2405202	chr13	2207019	2218591	Croojimas et al. 2013
CNVR_737	chr13	2602878	3154425	chr13	2932021	2960986	Croojimas et al. 2013
CNVR_742	chr13	4040440	4072578	chr13	4065574	4119145	Croojimas et al. 2013
CNVR_751	chr13	6098521	7144409	chr13	6867955	6892166	Croojimas et al. 2013
CNVR_751	chr13	6098521	7144409	chr13	7079755	7098977	Croojimas et al. 2013
CNVR_754	chr13	7582666	8636627	chr13	8007113	8040029	Croojimas et al. 2013
CNVR_754	chr13	7582666	8636627	chr13	8024344	8057192	Croojimas et al. 2013
CNVR_754	chr13	7582666	8636627	chr13	8117559	8158724	Croojimas et al. 2013
CNVR_756	chr13	8812132	9091280	chr13	8983855	8990665	Croojimas et al. 2013
CNVR_756	chr13	8812132	9091280	chr13	8877604	8897084	Croojimas et al. 2013
CNVR_769	chr13	12224473	12557072	chr13	12245943	12269598	Croojimas et al. 2013
CNVR_769	chr13	12224473	12557072	chr13	12366330	12415043	Croojimas et al. 2013
CNVR_775	chr13	13423454	13706658	chr13	13628618	13651376	Croojimas et al. 2013
CNVR_780	chr13	14757853	15400901	chr13	14747179	14763780	Croojimas et al. 2013
CNVR_780	chr13	14757853	15400901	chr13	14955497	14984381	Croojimas et al. 2013
CNVR_782	chr13	15569983	15767298	chr13	15667936	15695901	Croojimas et al. 2013
CNVR_783	chr13	15798584	15908318	chr13	15883381	15896704	Croojimas et al. 2013
CNVR_784	chr13	15977693	16279201	chr13	16081108	16087313	Croojimas et al. 2013
CNVR_784	chr13	15977693	16279201	chr13	16236760	16251638	Croojimas et al. 2013
CNVR_784	chr13	15977693	16279201	chr13	16117175	16123781	Croojimas et al. 2013
CNVR_785	chr13	16496231	17481147	chr13	17241209	17254104	Croojimas et al. 2013
CNVR_788	chr14	397626	882390	chr14	779128	797504	Croojimas et al. 2013
CNVR_794	chr14	2510950	2875965	chr14	2768047	2783400	Croojimas et al. 2013
CNVR_806	chr14	4815905	5098252	chr14	5014530	5058156	Croojimas et al. 2013
CNVR_807	chr14	5461862	6807341	chr14	5454312	5477207	Croojimas et al. 2013
CNVR_807	chr14	5461862	6807341	chr14	6441756	6473460	Croojimas et al. 2013
CNVR_807	chr14	5461862	6807341	chr14	6758333	6797155	Croojimas et al. 2013
CNVR_807	chr14	5461862	6807341	chr14	6141484	6172156	Croojimas et al. 2013
CNVR_809	chr14	7256714	7447531	chr14	7272241	7285564	Croojimas et al. 2013
CNVR_813	chr14	8069806	8522277	chr14	8275744	8302342	Croojimas et al. 2013
CNVR_813	chr14	8069806	8522277	chr14	8351607	8372266	Croojimas et al. 2013
CNVR_813	chr14	8069806	8522277	chr14	8391417	8410442	Croojimas et al. 2013
CNVR_814	chr14	8592032	10000142	chr14	9893549	9915272	Croojimas et al. 2013
CNVR_814	chr14	8592032	10000142	chr14	9433365	9469448	Croojimas et al. 2013
CNVR_821	chr14	11541194	11550382	chr14	11530845	11544336	Croojimas et al. 2013
CNVR_824	chr14	12320654	12604495	chr14	12373979	12386659	Croojimas et al. 2013
CNVR_824	chr14	12320654	12604495	chr14	12390474	12404614	Croojimas et al. 2013
CNVR_830	chr14	13590043	14506196	chr14	14243001	14305824	Croojimas et al. 2013
CNVR_830	chr14	13590043	14506196	chr14	13597494	13746306	Croojimas et al. 2013
CNVR_832	chr14	15008015	15012831	chr14	14995832	15096624	Croojimas et al. 2013
CNVR_833	chr15	24003	2817851	chr15	1	34239	Croojimas et al. 2013
CNVR_833	chr15	24003	2817851	chr15	729179	759077	Croojimas et al. 2013
CNVR_833	chr15	24003	2817851	chr15	2501819	2575560	Croojimas et al. 2013
CNVR_833	chr15	24003	2817851	chr15	2661322	2678295	Croojimas et al. 2013
CNVR_833	chr15	24003	2817851	chr15	2703300	2738230	Croojimas et al. 2013
CNVR_833	chr15	24003	2817851	chr15	2350279	2362818	Croojimas et al. 2013
CNVR_837	chr15	3221006	3796158	chr15	3244192	3266290	Croojimas et al. 2013
CNVR_839	chr15	4422757	6201047	chr15	4588509	4636486	Croojimas et al. 2013
CNVR_839	chr15	4422757	6201047	chr15	4670256	4704945	Croojimas et al. 2013
CNVR_839	chr15	4422757	6201047	chr15	4936410	4962787	Croojimas et al. 2013
CNVR_839	chr15	4422757	6201047	chr15	5037806	5079641	Croojimas et al. 2013
CNVR_839	chr15	4422757	6201047	chr15	6076179	6116623	Croojimas et al. 2013
CNVR_841	chr15	6939715	7071257	chr15	6925634	6943395	Croojimas et al. 2013
CNVR_842	chr15	7129654	7634142	chr15	7517064	7540495	Croojimas et al. 2013
CNVR_843	chr15	7704620	8197396	chr15	7730797	7775877	Croojimas et al. 2013
CNVR_845	chr15	9096840	9131189	chr15	9130372	9187217	Croojimas et al. 2013
CNVR_850	chr15	9754097	10125126	chr15	9874836	9899545	Croojimas et al. 2013
CNVR_850	chr15	9754097	10125126	chr15	9962393	10007233	Croojimas et al. 2013
CNVR_851	chr15	10310028	11017408	chr15	10688187	10711583	Croojimas et al. 2013
CNVR_851	chr15	10310028	11017408	chr15	10839175	10867381	Croojimas et al. 2013
CNVR_851	chr15	10310028	11017408	chr15	10930304	10979840	Croojimas et al. 2013
CNVR_851	chr15	10310028	11017408	chr15	10460657	10496131	Croojimas et al. 2013
CNVR_852	chr15	11034846	11162791	chr15	11150435	11198762	Croojimas et al. 2013
CNVR_853	chr15	11176025	11196226	chr15	11150435	11198762	Croojimas et al. 2013
CNVR_854	chr15	11210082	12626742	chr15	11248017	11263559	Croojimas et al. 2013
CNVR_854	chr15	11210082	12626742	chr15	12306846	12650012	Croojimas et al. 2013
CNVR_855	chr16	1253	525943	chr16	805	493313	Croojimas et al. 2013
CNVR_856	chr17	199774	207569	chr17	64639	218146	Croojimas et al. 2013
CNVR_858	chr17	284353	738134	chr17	652753	679774	Croojimas et al. 2013
CNVR_859	chr17	776355	1194453	chr17	971831	993961	Croojimas et al. 2013
CNVR_859	chr17	776355	1194453	chr17	1049649	1075459	Croojimas et al. 2013
CNVR_859	chr17	776355	1194453	chr17	1155691	1175773	Croojimas et al. 2013
CNVR_869	chr17	2491062	2800535	chr17	2515552	2537034	Croojimas et al. 2013
CNVR_870	chr17	3113966	5259439	chr17	4256734	4270144	Croojimas et al. 2013
CNVR_870	chr17	3113966	5259439	chr17	4623141	4652788	Croojimas et al. 2013
CNVR_870	chr17	3113966	5259439	chr17	4828153	4862720	Croojimas et al. 2013
CNVR_874	chr17	5973897	6156150	chr17	5961339	5979577	Croojimas et al. 2013
CNVR_877	chr17	6667231	6803072	chr17	6701413	6716010	Croojimas et al. 2013
CNVR_879	chr17	7360001	8006725	chr17	7837354	7875030	Croojimas et al. 2013
CNVR_881	chr17	8056397	10427299	chr17	8176196	8193213	Croojimas et al. 2013
CNVR_881	chr17	8056397	10427299	chr17	8585737	8608983	Croojimas et al. 2013
CNVR_881	chr17	8056397	10427299	chr17	8901689	8929286	Croojimas et al. 2013
CNVR_882	chr18	55202	65340	chr18	517	222093	Croojimas et al. 2013
CNVR_883	chr18	371984	382013	chr18	354815	397796	Croojimas et al. 2013
CNVR_884	chr18	391032	449349	chr18	424051	456441	Croojimas et al. 2013
CNVR_884	chr18	391032	449349	chr18	354815	397796	Croojimas et al. 2013
CNVR_890	chr18	2148206	2330161	chr18	2158819	2189945	Croojimas et al. 2013
CNVR_890	chr18	2148206	2330161	chr18	2232419	2255825	Croojimas et al. 2013
CNVR_896	chr18	3786921	5054672	chr18	3840092	3874990	Croojimas et al. 2013
CNVR_896	chr18	3786921	5054672	chr18	4369396	4404062	Croojimas et al. 2013
CNVR_896	chr18	3786921	5054672	chr18	4591507	4613081	Croojimas et al. 2013
CNVR_896	chr18	3786921	5054672	chr18	4691893	4710769	Croojimas et al. 2013
CNVR_905	chr18	7639086	7691016	chr18	7622925	7646248	Croojimas et al. 2013
CNVR_906	chr18	8062263	8589056	chr18	8156924	8190526	Croojimas et al. 2013
CNVR_910	chr18	9283652	10874773	chr18	10082548	10103897	Croojimas et al. 2013
CNVR_912	chr19	1042	34801	chr19	4741	27389	Croojimas et al. 2013
CNVR_913	chr19	103740	196242	chr19	191748	213913	Croojimas et al. 2013
CNVR_915	chr19	702444	2344086	chr19	874097	901882	Croojimas et al. 2013
CNVR_917	chr19	2538624	3447073	chr19	3182981	3210807	Croojimas et al. 2013
CNVR_917	chr19	2538624	3447073	chr19	3407501	3453079	Croojimas et al. 2013
CNVR_920	chr19	3810146	4030229	chr19	3994967	4019287	Croojimas et al. 2013
CNVR_921	chr19	4041460	6013387	chr19	4794831	4817445	Croojimas et al. 2013
CNVR_921	chr19	4041460	6013387	chr19	5212117	5242516	Croojimas et al. 2013
CNVR_921	chr19	4041460	6013387	chr19	5886527	5911647	Croojimas et al. 2013
CNVR_924	chr19	6593189	7358906	chr19	7181829	7188329	Croojimas et al. 2013
CNVR_925	chr19	7609988	7762975	chr19	7585496	7642362	Croojimas et al. 2013
CNVR_930	chr2	193004	782455	chr2	780665	787831	Croojimas et al. 2013
CNVR_933	chr2	1217742	1263174	chr2	1219168	1250914	Croojimas et al. 2013
CNVR_956	chr2	6250041	6301050	chr2	6243559	6270436	Croojimas et al. 2013
CNVR_959	chr2	7273694	7497685	chr2	7442108	7450892	Croojimas et al. 2013
CNVR_959	chr2	7273694	7497685	chr2	7313428	7377380	Croojimas et al. 2013
CNVR_961	chr2	7840296	8283542	chr2	7805583	7861806	Croojimas et al. 2013
CNVR_967	chr2	9234802	9405982	chr2	9296785	9322309	Croojimas et al. 2013
CNVR_969	chr2	10213876	11249301	chr2	11000472	11008476	Croojimas et al. 2013
CNVR_969	chr2	10213876	11249301	chr2	10843705	10857323	Croojimas et al. 2013
CNVR_970	chr2	11743636	11938342	chr2	11933085	11983285	Croojimas et al. 2013
CNVR_971	chr2	11951538	11991477	chr2	11933085	11983285	Croojimas et al. 2013
CNVR_973	chr2	12684831	13119385	chr2	12955501	13004844	Croojimas et al. 2013
CNVR_976	chr2	13866704	13880025	chr2	13875957	13902110	Croojimas et al. 2013
CNVR_978	chr2	14021485	14976749	chr2	14061301	14090645	Croojimas et al. 2013
CNVR_978	chr2	14021485	14976749	chr2	14171784	14215475	Croojimas et al. 2013
CNVR_978	chr2	14021485	14976749	chr2	14728862	14756888	Croojimas et al. 2013
CNVR_981	chr2	15575058	16347386	chr2	15828312	15839096	Croojimas et al. 2013
CNVR_986	chr2	18511512	18611225	chr2	18602839	18634964	Croojimas et al. 2013
CNVR_1000	chr2	22931516	24599075	chr2	23574889	23591607	Croojimas et al. 2013
CNVR_1001	chr2	24681889	25014036	chr2	24858537	24872468	Croojimas et al. 2013
CNVR_1001	chr2	24681889	25014036	chr2	24886492	24937662	Croojimas et al. 2013
CNVR_1014	chr2	30709007	31337236	chr2	31122420	31160197	Croojimas et al. 2013
CNVR_1014	chr2	30709007	31337236	chr2	31003646	31066578	Croojimas et al. 2013
CNVR_1019	chr2	31894178	32158935	chr2	31922244	31959849	Croojimas et al. 2013
CNVR_1023	chr2	33597754	33701567	chr2	33574154	33608077	Croojimas et al. 2013
CNVR_1031	chr2	36065045	36475213	chr2	36375024	36405802	Croojimas et al. 2013
CNVR_1041	chr2	38815162	39264869	chr2	38825524	38853378	Croojimas et al. 2013
CNVR_1048	chr2	41061962	41402466	chr2	41218370	41247029	Croojimas et al. 2013
CNVR_1050	chr2	41936385	42029225	chr2	41997261	42051855	Croojimas et al. 2013
CNVR_1052	chr2	42322707	42443785	chr2	42339810	42394529	Croojimas et al. 2013
CNVR_1065	chr2	45288023	45371079	chr2	45297973	45323657	Croojimas et al. 2013
CNVR_1082	chr2	48625860	48702995	chr2	48680071	48729434	Croojimas et al. 2013
CNVR_1083	chr2	48733498	51935907	chr2	48932131	48939729	Croojimas et al. 2013
CNVR_1083	chr2	48733498	51935907	chr2	49683033	49764872	Croojimas et al. 2013
CNVR_1084	chr2	52094917	53753189	chr2	52778942	52797639	Croojimas et al. 2013
CNVR_1084	chr2	52094917	53753189	chr2	52675189	52727610	Croojimas et al. 2013
CNVR_1084	chr2	52094917	53753189	chr2	53373159	53545689	Croojimas et al. 2013
CNVR_1093	chr2	56958954	57149898	chr2	56933134	56972114	Croojimas et al. 2013
CNVR_1095	chr2	57494874	58387176	chr2	57945761	57968665	Croojimas et al. 2013
CNVR_1095	chr2	57494874	58387176	chr2	58386277	58422667	Croojimas et al. 2013
CNVR_1095	chr2	57494874	58387176	chr2	57758613	57849853	Croojimas et al. 2013
CNVR_1096	chr2	58416415	59101256	chr2	58386277	58422667	Croojimas et al. 2013
CNVR_1098	chr2	59337434	59519121	chr2	59482973	59513030	Croojimas et al. 2013
CNVR_1103	chr2	60373239	60614855	chr2	60586325	60627410	Croojimas et al. 2013
CNVR_1105	chr2	61103896	61145883	chr2	61079089	61115763	Croojimas et al. 2013
CNVR_1107	chr2	61260609	61490551	chr2	61399098	61439950	Croojimas et al. 2013
CNVR_1113	chr2	63334027	63596395	chr2	63309984	63341297	Croojimas et al. 2013
CNVR_1114	chr2	63710708	65247341	chr2	63911199	63934061	Croojimas et al. 2013
CNVR_1114	chr2	63710708	65247341	chr2	64281752	64302734	Croojimas et al. 2013
CNVR_1114	chr2	63710708	65247341	chr2	64388165	64420908	Croojimas et al. 2013
CNVR_1114	chr2	63710708	65247341	chr2	63824895	63848132	Croojimas et al. 2013
CNVR_1115	chr2	65300660	65691457	chr2	65392020	65409402	Croojimas et al. 2013
CNVR_1115	chr2	65300660	65691457	chr2	65529881	65536103	Croojimas et al. 2013
CNVR_1116	chr2	65866861	65870896	chr2	65852542	65872905	Croojimas et al. 2013
CNVR_1123	chr2	67077834	67274230	chr2	67211430	67218917	Croojimas et al. 2013
CNVR_1126	chr2	67696463	67704609	chr2	67695820	67703049	Croojimas et al. 2013
CNVR_1139	chr2	70778517	72379555	chr2	71875057	71890859	Croojimas et al. 2013
CNVR_1139	chr2	70778517	72379555	chr2	71930055	71950404	Croojimas et al. 2013
CNVR_1148	chr2	75598874	75785732	chr2	75715007	75722738	Croojimas et al. 2013
CNVR_1151	chr2	76267160	76280555	chr2	76264813	76284171	Croojimas et al. 2013
CNVR_1155	chr2	77126397	77884034	chr2	77620989	77651701	Croojimas et al. 2013
CNVR_1159	chr2	78590937	78860816	chr2	78664521	78698732	Croojimas et al. 2013
CNVR_1159	chr2	78590937	78860816	chr2	78805011	78837819	Croojimas et al. 2013
CNVR_1160	chr2	78940590	79146347	chr2	79055820	79085611	Croojimas et al. 2013
CNVR_1160	chr2	78940590	79146347	chr2	79115007	79146221	Croojimas et al. 2013
CNVR_1169	chr2	80615100	80620184	chr2	80611020	80654776	Croojimas et al. 2013
CNVR_1178	chr2	85623766	85872839	chr2	85646490	85683120	Croojimas et al. 2013
CNVR_1185	chr2	87949075	88424880	chr2	88256993	88327317	Croojimas et al. 2013
CNVR_1185	chr2	87949075	88424880	chr2	87933598	87970189	Croojimas et al. 2013
CNVR_1197	chr2	90556686	90809262	chr2	90632799	90665608	Croojimas et al. 2013
CNVR_1202	chr2	91594276	91618838	chr2	91603139	91626018	Croojimas et al. 2013
CNVR_1217	chr2	96394498	96671033	chr2	96645143	96669579	Croojimas et al. 2013
CNVR_1218	chr2	96884385	96930726	chr2	96881071	96905211	Croojimas et al. 2013
CNVR_1219	chr2	97343053	97525034	chr2	97431137	97473068	Croojimas et al. 2013
CNVR_1221	chr2	98194940	98473443	chr2	98448662	98471883	Croojimas et al. 2013
CNVR_1221	chr2	98194940	98473443	chr2	98282753	98321776	Croojimas et al. 2013
CNVR_1222	chr2	98784424	98871362	chr2	98778012	98796959	Croojimas et al. 2013
CNVR_1223	chr2	98889848	99009731	chr2	98911127	98938157	Croojimas et al. 2013
CNVR_1223	chr2	98889848	99009731	chr2	98950559	98967237	Croojimas et al. 2013
CNVR_1231	chr2	102074292	102511853	chr2	102388684	102399853	Croojimas et al. 2013
CNVR_1231	chr2	102074292	102511853	chr2	102419703	102442722	Croojimas et al. 2013
CNVR_1231	chr2	102074292	102511853	chr2	102092576	102115005	Croojimas et al. 2013
CNVR_1236	chr2	102968815	103024073	chr2	103010922	103023661	Croojimas et al. 2013
CNVR_1242	chr2	104716870	105666431	chr2	105187254	105197709	Croojimas et al. 2013
CNVR_1242	chr2	104716870	105666431	chr2	104807837	104831546	Croojimas et al. 2013
CNVR_1251	chr2	107374248	107849299	chr2	107707976	107749574	Croojimas et al. 2013
CNVR_1252	chr2	108379669	109044858	chr2	108658171	108690891	Croojimas et al. 2013
CNVR_1253	chr2	109256544	109933647	chr2	109454287	109466376	Croojimas et al. 2013
CNVR_1253	chr2	109256544	109933647	chr2	109696357	109717915	Croojimas et al. 2013
CNVR_1256	chr2	110741148	111463419	chr2	111072301	111089567	Croojimas et al. 2013
CNVR_1256	chr2	110741148	111463419	chr2	111334978	111369472	Croojimas et al. 2013
CNVR_1258	chr2	111593297	111747106	chr2	111686774	111712813	Croojimas et al. 2013
CNVR_1261	chr2	112513607	112621336	chr2	112513204	112555214	Croojimas et al. 2013
CNVR_1264	chr2	113088339	114011517	chr2	113441335	113461106	Croojimas et al. 2013
CNVR_1264	chr2	113088339	114011517	chr2	113537197	113576606	Croojimas et al. 2013
CNVR_1267	chr2	114714450	115050258	chr2	114709182	114719677	Croojimas et al. 2013
CNVR_1269	chr2	115326252	115340228	chr2	115286639	115333949	Croojimas et al. 2013
CNVR_1273	chr2	116067294	116465258	chr2	116154929	116162934	Croojimas et al. 2013
CNVR_1273	chr2	116067294	116465258	chr2	116216743	116234862	Croojimas et al. 2013
CNVR_1273	chr2	116067294	116465258	chr2	116449900	116468670	Croojimas et al. 2013
CNVR_1273	chr2	116067294	116465258	chr2	116371134	116405003	Croojimas et al. 2013
CNVR_1275	chr2	116693269	116747473	chr2	116730055	116735879	Croojimas et al. 2013
CNVR_1275	chr2	116693269	116747473	chr2	116735880	116755352	Croojimas et al. 2013
CNVR_1277	chr2	116952215	117001448	chr2	116922639	116952255	Croojimas et al. 2013
CNVR_1283	chr2	119947981	120092215	chr2	119951190	119977212	Croojimas et al. 2013
CNVR_1289	chr2	121501443	121789233	chr2	121748664	121820126	Croojimas et al. 2013
CNVR_1292	chr2	124112981	124232330	chr2	124163886	124182078	Croojimas et al. 2013
CNVR_1300	chr2	126034928	126112225	chr2	126064048	126076947	Croojimas et al. 2013
CNVR_1303	chr2	127718070	127854905	chr2	127729748	127734802	Croojimas et al. 2013
CNVR_1304	chr2	128030188	128199185	chr2	128104078	128123557	Croojimas et al. 2013
CNVR_1304	chr2	128030188	128199185	chr2	128167168	128173657	Croojimas et al. 2013
CNVR_1304	chr2	128030188	128199185	chr2	128189604	128210844	Croojimas et al. 2013
CNVR_1306	chr2	128280871	128466549	chr2	128328648	128349070	Croojimas et al. 2013
CNVR_1306	chr2	128280871	128466549	chr2	128362369	128378287	Croojimas et al. 2013
CNVR_1309	chr2	129088942	129180330	chr2	129094201	129190395	Croojimas et al. 2013
CNVR_1316	chr2	130738413	130740703	chr2	130715329	130768364	Croojimas et al. 2013
CNVR_1319	chr2	131093801	131299693	chr2	131178867	131183495	Croojimas et al. 2013
CNVR_1320	chr2	131339858	131906501	chr2	131394255	131437939	Croojimas et al. 2013
CNVR_1320	chr2	131339858	131906501	chr2	131574959	131589408	Croojimas et al. 2013
CNVR_1320	chr2	131339858	131906501	chr2	131628809	131675632	Croojimas et al. 2013
CNVR_1320	chr2	131339858	131906501	chr2	131710689	131716293	Croojimas et al. 2013
CNVR_1320	chr2	131339858	131906501	chr2	131705499	131734763	Croojimas et al. 2013
CNVR_1323	chr2	132377805	132678531	chr2	132614632	132647424	Croojimas et al. 2013
CNVR_1330	chr2	136773121	137826276	chr2	137608671	137622650	Croojimas et al. 2013
CNVR_1330	chr2	136773121	137826276	chr2	137655890	137676949	Croojimas et al. 2013
CNVR_1330	chr2	136773121	137826276	chr2	137469155	137500304	Croojimas et al. 2013
CNVR_1334	chr2	138683875	139440461	chr2	139431685	139463504	Croojimas et al. 2013
CNVR_1337	chr2	140540948	140866549	chr2	140724748	140739757	Croojimas et al. 2013
CNVR_1342	chr2	141929839	142037802	chr2	141944255	141969833	Croojimas et al. 2013
CNVR_1357	chr2	145647192	145656793	chr2	145628823	145665381	Croojimas et al. 2013
CNVR_1363	chr2	148016336	148805605	chr2	148413499	148439767	Croojimas et al. 2013
CNVR_1363	chr2	148016336	148805605	chr2	148661583	148676271	Croojimas et al. 2013
CNVR_1363	chr2	148016336	148805605	chr2	148458412	148655086	Croojimas et al. 2013
CNVR_1364	chr20	94591	111629	chr20	23278	328623	Croojimas et al. 2013
CNVR_1365	chr20	153286	217081	chr20	23278	328623	Croojimas et al. 2013
CNVR_1379	chr20	3278124	4922389	chr20	4113733	4123314	Croojimas et al. 2013
CNVR_1379	chr20	3278124	4922389	chr20	4804710	4811727	Croojimas et al. 2013
CNVR_1379	chr20	3278124	4922389	chr20	4537013	4576644	Croojimas et al. 2013
CNVR_1380	chr20	5139195	5237320	chr20	5232858	5260277	Croojimas et al. 2013
CNVR_1381	chr20	5244331	5252989	chr20	5232858	5260277	Croojimas et al. 2013
CNVR_1382	chr20	5258710	5959855	chr20	5697974	5729096	Croojimas et al. 2013
CNVR_1382	chr20	5258710	5959855	chr20	5836105	5857675	Croojimas et al. 2013
CNVR_1382	chr20	5258710	5959855	chr20	5232858	5260277	Croojimas et al. 2013
CNVR_1387	chr20	6569866	6765148	chr20	6695389	6716907	Croojimas et al. 2013
CNVR_1390	chr20	7562623	8105626	chr20	8078052	8106373	Croojimas et al. 2013
CNVR_1395	chr20	9665059	10455659	chr20	9889291	9901287	Croojimas et al. 2013
CNVR_1396	chr20	10512982	11578768	chr20	10538149	10552568	Croojimas et al. 2013
CNVR_1396	chr20	10512982	11578768	chr20	11374771	11395026	Croojimas et al. 2013
CNVR_1396	chr20	10512982	11578768	chr20	11116352	11236892	Croojimas et al. 2013
CNVR_1397	chr20	11594795	11817485	chr20	11652819	11822485	Croojimas et al. 2013
CNVR_1403	chr20	12221608	12353988	chr20	12329454	12392844	Croojimas et al. 2013
CNVR_1404	chr20	12384871	12717636	chr20	12329454	12392844	Croojimas et al. 2013
CNVR_1404	chr20	12384871	12717636	chr20	12694102	12711044	Croojimas et al. 2013
CNVR_1405	chr20	12759267	13811835	chr20	13022310	13038514	Croojimas et al. 2013
CNVR_1405	chr20	12759267	13811835	chr20	13335412	13358665	Croojimas et al. 2013
CNVR_1412	chr21	1953866	2035567	chr21	1944260	1965981	Croojimas et al. 2013
CNVR_1417	chr21	2631101	2783494	chr21	2616404	2641403	Croojimas et al. 2013
CNVR_1422	chr21	3650969	3671700	chr21	3648654	3677705	Croojimas et al. 2013
CNVR_1432	chr21	4930563	4976063	chr21	4969042	4977624	Croojimas et al. 2013
CNVR_1433	chr21	5031245	5212357	chr21	5067913	5080725	Croojimas et al. 2013
CNVR_1434	chr21	5444972	5636546	chr21	5608601	5618886	Croojimas et al. 2013
CNVR_1436	chr21	5754089	5921018	chr21	5837635	5874222	Croojimas et al. 2013
CNVR_1436	chr21	5754089	5921018	chr21	5883798	5918173	Croojimas et al. 2013
CNVR_1440	chr21	6357440	6686992	chr21	6323108	6801779	Croojimas et al. 2013
CNVR_1441	chr21	6751954	6789108	chr21	6323108	6801779	Croojimas et al. 2013
CNVR_1445	chr22	2118409	2393347	chr22	2260045	2282589	Croojimas et al. 2013
CNVR_1445	chr22	2118409	2393347	chr22	2379584	2408451	Croojimas et al. 2013
CNVR_1446	chr22	2474556	3765219	chr22	2787291	2802478	Croojimas et al. 2013
CNVR_1448	chr22	3892845	3898257	chr22	3890892	4076452	Croojimas et al. 2013
CNVR_1449	chr22	3947896	4079726	chr22	3890892	4076452	Croojimas et al. 2013
CNVR_1450	chr23	21741	254891	chr23	145256	173759	Croojimas et al. 2013
CNVR_1454	chr23	1299457	1377181	chr23	1327274	1342752	Croojimas et al. 2013
CNVR_1458	chr23	1900476	2070824	chr23	2028494	2046530	Croojimas et al. 2013
CNVR_1459	chr23	2169580	2361790	chr23	2331253	2384026	Croojimas et al. 2013
CNVR_1460	chr23	2467573	2575250	chr23	2536010	2592025	Croojimas et al. 2013
CNVR_1465	chr23	3508131	3666903	chr23	3513800	3523192	Croojimas et al. 2013
CNVR_1467	chr23	3982276	4522180	chr23	4233870	4260827	Croojimas et al. 2013
CNVR_1467	chr23	3982276	4522180	chr23	4172470	4205861	Croojimas et al. 2013
CNVR_1469	chr23	4680342	4689017	chr23	4658624	4681105	Croojimas et al. 2013
CNVR_1470	chr23	4795796	5705036	chr23	5611864	5660417	Croojimas et al. 2013
CNVR_1474	chr24	586855	2684912	chr24	1396213	1428597	Croojimas et al. 2013
CNVR_1474	chr24	586855	2684912	chr24	1887448	1975844	Croojimas et al. 2013
CNVR_1476	chr24	2729690	3000068	chr24	2803736	2827677	Croojimas et al. 2013
CNVR_1476	chr24	2729690	3000068	chr24	2745443	2756719	Croojimas et al. 2013
CNVR_1485	chr24	4218197	4489830	chr24	4359743	4393940	Croojimas et al. 2013
CNVR_1491	chr24	5052688	5188660	chr24	5117545	5145539	Croojimas et al. 2013
CNVR_1494	chr24	5611028	6310786	chr24	5648388	5680409	Croojimas et al. 2013
CNVR_1494	chr24	5611028	6310786	chr24	5700487	5719044	Croojimas et al. 2013
CNVR_1494	chr24	5611028	6310786	chr24	5977858	6265478	Croojimas et al. 2013
CNVR_1495	chr25	1802	136514	chr25	34764	2072817	Croojimas et al. 2013
CNVR_1496	chr25	295659	552489	chr25	34764	2072817	Croojimas et al. 2013
CNVR_1497	chr25	564074	1774834	chr25	34764	2072817	Croojimas et al. 2013
CNVR_1499	chr26	480590	483785	chr26	472075	510876	Croojimas et al. 2013
CNVR_1503	chr26	926280	1458797	chr26	1099874	1284323	Croojimas et al. 2013
CNVR_1505	chr26	1668979	2092483	chr26	2078315	2104183	Croojimas et al. 2013
CNVR_1507	chr26	2295791	2297275	chr26	2272742	2308363	Croojimas et al. 2013
CNVR_1509	chr26	2516441	2523596	chr26	2512622	2620020	Croojimas et al. 2013
CNVR_1510	chr26	2600192	3032752	chr26	2512622	2620020	Croojimas et al. 2013
CNVR_1512	chr26	3091650	3113408	chr26	3090187	3121753	Croojimas et al. 2013
CNVR_1516	chr26	3582065	3702645	chr26	3694490	3730053	Croojimas et al. 2013
CNVR_1520	chr26	4534315	4656352	chr26	4582193	5317348	Croojimas et al. 2013
CNVR_1521	chr26	4867703	4981248	chr26	4582193	5317348	Croojimas et al. 2013
CNVR_1522	chr26	4986252	5013483	chr26	4582193	5317348	Croojimas et al. 2013
CNVR_1523	chr26	5178001	5231140	chr26	4582193	5317348	Croojimas et al. 2013
CNVR_1524	chr27	2694	108206	chr27	1135	804473	Croojimas et al. 2013
CNVR_1525	chr27	141257	182064	chr27	1135	804473	Croojimas et al. 2013
CNVR_1526	chr27	204314	367262	chr27	1135	804473	Croojimas et al. 2013
CNVR_1527	chr27	433347	434939	chr27	1135	804473	Croojimas et al. 2013
CNVR_1528	chr27	444561	730872	chr27	1135	804473	Croojimas et al. 2013
CNVR_1531	chr27	1187185	1193977	chr27	1187591	1233883	Croojimas et al. 2013
CNVR_1532	chr27	1221717	1227952	chr27	1187591	1233883	Croojimas et al. 2013
CNVR_1533	chr27	1294982	1326122	chr27	1254419	1348782	Croojimas et al. 2013
CNVR_1534	chr27	1382424	1619950	chr27	1489024	1612524	Croojimas et al. 2013
CNVR_1535	chr27	1710341	1719895	chr27	1698852	1741402	Croojimas et al. 2013
CNVR_1536	chr27	1739424	2537016	chr27	2286346	2322029	Croojimas et al. 2013
CNVR_1536	chr27	1739424	2537016	chr27	1698852	1741402	Croojimas et al. 2013
CNVR_1536	chr27	1739424	2537016	chr27	2483780	2505816	Croojimas et al. 2013
CNVR_1539	chr27	2725397	3043436	chr27	2977866	3039253	Croojimas et al. 2013
CNVR_1540	chr27	3134724	3401548	chr27	3215326	3232506	Croojimas et al. 2013
CNVR_1540	chr27	3134724	3401548	chr27	3399021	3415722	Croojimas et al. 2013
CNVR_1542	chr27	3839443	4124448	chr27	3969751	4001623	Croojimas et al. 2013
CNVR_1546	chr27	4274858	4748607	chr27	4475645	4501919	Croojimas et al. 2013
CNVR_1546	chr27	4274858	4748607	chr27	4635289	4668392	Croojimas et al. 2013
CNVR_1546	chr27	4274858	4748607	chr27	4700621	4718778	Croojimas et al. 2013
CNVR_1548	chr28	112056	253776	chr28	1	171748	Croojimas et al. 2013
CNVR_1549	chr28	494736	555651	chr28	531623	553302	Croojimas et al. 2013
CNVR_1550	chr28	615558	1300373	chr28	868026	890221	Croojimas et al. 2013
CNVR_1550	chr28	615558	1300373	chr28	653648	771734	Croojimas et al. 2013
CNVR_1551	chr28	1446443	1557705	chr28	1424634	1475884	Croojimas et al. 2013
CNVR_1556	chr28	2079210	3445354	chr28	3352820	3366899	Croojimas et al. 2013
CNVR_1556	chr28	2079210	3445354	chr28	2948002	3066907	Croojimas et al. 2013
CNVR_1558	chr28	3598053	3819684	chr28	3644166	3687790	Croojimas et al. 2013
CNVR_1559	chr28	3833403	3849288	chr28	3846625	3897613	Croojimas et al. 2013
CNVR_1560	chr28	3866410	3880665	chr28	3846625	3897613	Croojimas et al. 2013
CNVR_1570	chr3	2209608	2255065	chr3	2204827	2567606	Croojimas et al. 2013
CNVR_1572	chr3	2928876	3274577	chr3	2908407	2950089	Croojimas et al. 2013
CNVR_1574	chr3	3886602	4534142	chr3	4093110	4123614	Croojimas et al. 2013
CNVR_1574	chr3	3886602	4534142	chr3	4196787	4228791	Croojimas et al. 2013
CNVR_1574	chr3	3886602	4534142	chr3	4286335	4317271	Croojimas et al. 2013
CNVR_1574	chr3	3886602	4534142	chr3	4047647	4067020	Croojimas et al. 2013
CNVR_1578	chr3	5444120	5472972	chr3	5388349	5762411	Croojimas et al. 2013
CNVR_1579	chr3	5502067	5521446	chr3	5388349	5762411	Croojimas et al. 2013
CNVR_1587	chr3	8941189	8962125	chr3	8961605	8989555	Croojimas et al. 2013
CNVR_1588	chr3	8978131	9334991	chr3	8961605	8989555	Croojimas et al. 2013
CNVR_1589	chr3	9582957	9758626	chr3	9649812	9683342	Croojimas et al. 2013
CNVR_1590	chr3	9776496	9816483	chr3	9807591	9868802	Croojimas et al. 2013
CNVR_1591	chr3	9830594	10003101	chr3	9807591	9868802	Croojimas et al. 2013
CNVR_1599	chr3	12452956	13385562	chr3	12754019	12763484	Croojimas et al. 2013
CNVR_1599	chr3	12452956	13385562	chr3	12845473	12874410	Croojimas et al. 2013
CNVR_1606	chr3	14750059	15166640	chr3	14898591	14906869	Croojimas et al. 2013
CNVR_1607	chr3	15461534	15695895	chr3	15529161	15540116	Croojimas et al. 2013
CNVR_1608	chr3	15713130	15729567	chr3	15708654	15730354	Croojimas et al. 2013
CNVR_1613	chr3	16820875	16946707	chr3	16927566	16957784	Croojimas et al. 2013
CNVR_1613	chr3	16820875	16946707	chr3	16897192	16922826	Croojimas et al. 2013
CNVR_1625	chr3	20690851	20735571	chr3	20671516	20705103	Croojimas et al. 2013
CNVR_1637	chr3	24012340	24016473	chr3	23993834	24016009	Croojimas et al. 2013
CNVR_1644	chr3	26096323	26201987	chr3	26094742	26118557	Croojimas et al. 2013
CNVR_1650	chr3	28686104	28710121	chr3	28690278	28705731	Croojimas et al. 2013
CNVR_1651	chr3	28767838	28902516	chr3	28777014	28808346	Croojimas et al. 2013
CNVR_1654	chr3	29578197	30840921	chr3	30254155	30262331	Croojimas et al. 2013
CNVR_1654	chr3	29578197	30840921	chr3	30403017	30447873	Croojimas et al. 2013
CNVR_1656	chr3	31135663	31144319	chr3	31143105	31187141	Croojimas et al. 2013
CNVR_1659	chr3	32013026	32270782	chr3	32030095	32075030	Croojimas et al. 2013
CNVR_1660	chr3	32307044	32727594	chr3	32500551	32520141	Croojimas et al. 2013
CNVR_1669	chr3	34321952	35348013	chr3	34561224	34597971	Croojimas et al. 2013
CNVR_1669	chr3	34321952	35348013	chr3	35266548	35288695	Croojimas et al. 2013
CNVR_1669	chr3	34321952	35348013	chr3	35077190	35130540	Croojimas et al. 2013
CNVR_1678	chr3	37417035	37595823	chr3	37394316	37456726	Croojimas et al. 2013
CNVR_1680	chr3	37703723	37797598	chr3	37773191	37792256	Croojimas et al. 2013
CNVR_1683	chr3	38975069	39459208	chr3	39027178	39036276	Croojimas et al. 2013
CNVR_1683	chr3	38975069	39459208	chr3	39077870	39093563	Croojimas et al. 2013
CNVR_1684	chr3	39548574	39740536	chr3	39631640	39668733	Croojimas et al. 2013
CNVR_1686	chr3	40516965	40527566	chr3	40513657	40557800	Croojimas et al. 2013
CNVR_1690	chr3	41444408	41736138	chr3	41637668	41654338	Croojimas et al. 2013
CNVR_1696	chr3	43295359	43513202	chr3	43417601	43467155	Croojimas et al. 2013
CNVR_1697	chr3	43805728	44165761	chr3	44054762	44073796	Croojimas et al. 2013
CNVR_1697	chr3	43805728	44165761	chr3	44110840	44130847	Croojimas et al. 2013
CNVR_1701	chr3	44848338	45330487	chr3	44869552	44910061	Croojimas et al. 2013
CNVR_1704	chr3	46750118	46982771	chr3	46976348	47003906	Croojimas et al. 2013
CNVR_1707	chr3	48462361	48686784	chr3	48547492	48556880	Croojimas et al. 2013
CNVR_1714	chr3	53203371	53411653	chr3	53392230	53477608	Croojimas et al. 2013
CNVR_1715	chr3	53456995	53702365	chr3	53392230	53477608	Croojimas et al. 2013
CNVR_1716	chr3	53900340	54191172	chr3	53900026	53930361	Croojimas et al. 2013
CNVR_1716	chr3	53900340	54191172	chr3	54170902	54202186	Croojimas et al. 2013
CNVR_1716	chr3	53900340	54191172	chr3	54120282	54134517	Croojimas et al. 2013
CNVR_1721	chr3	55144051	55659373	chr3	55347680	55382438	Croojimas et al. 2013
CNVR_1721	chr3	55144051	55659373	chr3	55491464	55511727	Croojimas et al. 2013
CNVR_1726	chr3	56688256	57057438	chr3	56783643	56816367	Croojimas et al. 2013
CNVR_1726	chr3	56688256	57057438	chr3	56898451	56919628	Croojimas et al. 2013
CNVR_1732	chr3	57725802	57913027	chr3	57875929	57890095	Croojimas et al. 2013
CNVR_1738	chr3	59661109	59684148	chr3	59616229	59662862	Croojimas et al. 2013
CNVR_1744	chr3	61467827	61480892	chr3	61468580	61480725	Croojimas et al. 2013
CNVR_1754	chr3	64482140	64712979	chr3	64500655	64570177	Croojimas et al. 2013
CNVR_1757	chr3	64880690	64906715	chr3	64885261	64902534	Croojimas et al. 2013
CNVR_1758	chr3	65167872	65238617	chr3	65201743	65210448	Croojimas et al. 2013
CNVR_1764	chr3	66026293	66533998	chr3	66090946	66112691	Croojimas et al. 2013
CNVR_1765	chr3	66976588	67287660	chr3	66980115	67012775	Croojimas et al. 2013
CNVR_1766	chr3	67410733	67769212	chr3	67631208	67650534	Croojimas et al. 2013
CNVR_1778	chr3	71937095	72124929	chr3	72052778	72080679	Croojimas et al. 2013
CNVR_1780	chr3	72386327	72636926	chr3	72598216	72661081	Croojimas et al. 2013
CNVR_1784	chr3	74478995	74855580	chr3	74497741	74532804	Croojimas et al. 2013
CNVR_1786	chr3	75079103	75121864	chr3	75103728	75126140	Croojimas et al. 2013
CNVR_1787	chr3	75134833	75883035	chr3	75809787	75830540	Croojimas et al. 2013
CNVR_1790	chr3	76261821	78950411	chr3	76349838	76380893	Croojimas et al. 2013
CNVR_1790	chr3	76261821	78950411	chr3	76478380	76490352	Croojimas et al. 2013
CNVR_1790	chr3	76261821	78950411	chr3	76232374	76305364	Croojimas et al. 2013
CNVR_1793	chr3	79649818	79656512	chr3	79642984	79667956	Croojimas et al. 2013
CNVR_1800	chr3	82139141	82154457	chr3	82125915	82144724	Croojimas et al. 2013
CNVR_1806	chr3	83155360	83273466	chr3	83209300	83222955	Croojimas et al. 2013
CNVR_1817	chr3	87596436	87631422	chr3	87614302	87645288	Croojimas et al. 2013
CNVR_1820	chr3	88020053	88073164	chr3	88049949	88073723	Croojimas et al. 2013
CNVR_1822	chr3	89433499	89524264	chr3	89484314	89509604	Croojimas et al. 2013
CNVR_1824	chr3	90016804	90393485	chr3	90072482	90102818	Croojimas et al. 2013
CNVR_1830	chr3	91250534	91309420	chr3	91218291	91279442	Croojimas et al. 2013
CNVR_1845	chr3	96729440	96976227	chr3	96868933	96889106	Croojimas et al. 2013
CNVR_1859	chr3	101262823	102420824	chr3	101350500	101361099	Croojimas et al. 2013
CNVR_1859	chr3	101262823	102420824	chr3	101397234	101424912	Croojimas et al. 2013
CNVR_1862	chr3	103500100	103847380	chr3	103707806	103745009	Croojimas et al. 2013
CNVR_1863	chr3	104032477	104309490	chr3	104125690	104267614	Croojimas et al. 2013
CNVR_1864	chr3	104486959	104621912	chr3	104525820	104552168	Croojimas et al. 2013
CNVR_1865	chr3	104625457	104932652	chr3	104623039	104643023	Croojimas et al. 2013
CNVR_1865	chr3	104625457	104932652	chr3	104774486	104791506	Croojimas et al. 2013
CNVR_1870	chr3	106888093	107008211	chr3	106914942	106944361	Croojimas et al. 2013
CNVR_1878	chr3	109167987	109296229	chr3	109126299	109178261	Croojimas et al. 2013
CNVR_1882	chr3	110282819	110418583	chr3	110390690	110446114	Croojimas et al. 2013
CNVR_1886	chr4	1408322	1988930	chr4	1787993	1811358	Croojimas et al. 2013
CNVR_1886	chr4	1408322	1988930	chr4	1819220	1841150	Croojimas et al. 2013
CNVR_1888	chr4	2964129	3177175	chr4	3064874	3072484	Croojimas et al. 2013
CNVR_1905	chr4	7855077	9181376	chr4	8196656	8205604	Croojimas et al. 2013
CNVR_1905	chr4	7855077	9181376	chr4	8531064	8546838	Croojimas et al. 2013
CNVR_1905	chr4	7855077	9181376	chr4	8731852	8752165	Croojimas et al. 2013
CNVR_1906	chr4	9277007	9415972	chr4	9352651	9370802	Croojimas et al. 2013
CNVR_1906	chr4	9277007	9415972	chr4	9381857	9419710	Croojimas et al. 2013
CNVR_1912	chr4	10506095	11198157	chr4	10926941	10993209	Croojimas et al. 2013
CNVR_1917	chr4	12031819	12064325	chr4	12041061	12072270	Croojimas et al. 2013
CNVR_1920	chr4	12458143	12478814	chr4	12470721	12491592	Croojimas et al. 2013
CNVR_1921	chr4	12479936	12489957	chr4	12470721	12491592	Croojimas et al. 2013
CNVR_1922	chr4	12589011	13302447	chr4	12804470	12818982	Croojimas et al. 2013
CNVR_1922	chr4	12589011	13302447	chr4	13082518	13101507	Croojimas et al. 2013
CNVR_1934	chr4	19016840	19105165	chr4	18941047	19198459	Croojimas et al. 2013
CNVR_1935	chr4	19193906	19215131	chr4	18941047	19198459	Croojimas et al. 2013
CNVR_1937	chr4	19996237	20078000	chr4	20021850	20039775	Croojimas et al. 2013
CNVR_1942	chr4	21016303	21148530	chr4	21028956	21037337	Croojimas et al. 2013
CNVR_1950	chr4	22990589	23044178	chr4	23022650	23042370	Croojimas et al. 2013
CNVR_1977	chr4	30332474	31353940	chr4	30451673	30488444	Croojimas et al. 2013
CNVR_1977	chr4	30332474	31353940	chr4	30684261	30713778	Croojimas et al. 2013
CNVR_1977	chr4	30332474	31353940	chr4	30890812	30903934	Croojimas et al. 2013
CNVR_1977	chr4	30332474	31353940	chr4	31116586	31138771	Croojimas et al. 2013
CNVR_1980	chr4	32786989	32919772	chr4	32768329	32788244	Croojimas et al. 2013
CNVR_1981	chr4	32996966	33161934	chr4	33086819	33105196	Croojimas et al. 2013
CNVR_1983	chr4	33738800	34223979	chr4	34105267	34162069	Croojimas et al. 2013
CNVR_1986	chr4	34931995	35074208	chr4	35063841	35104763	Croojimas et al. 2013
CNVR_1994	chr4	36359077	36624795	chr4	36593060	36601761	Croojimas et al. 2013
CNVR_1994	chr4	36359077	36624795	chr4	36501369	36531834	Croojimas et al. 2013
CNVR_1995	chr4	36861237	36959965	chr4	36812410	36889207	Croojimas et al. 2013
CNVR_1996	chr4	37009510	37064486	chr4	37025378	37042005	Croojimas et al. 2013
CNVR_1996	chr4	37009510	37064486	chr4	37054863	37078636	Croojimas et al. 2013
CNVR_1999	chr4	37899470	37943348	chr4	37926126	38002268	Croojimas et al. 2013
CNVR_2001	chr4	38599284	38687227	chr4	38641356	38647662	Croojimas et al. 2013
CNVR_2001	chr4	38599284	38687227	chr4	38674208	38744877	Croojimas et al. 2013
CNVR_2019	chr4	43685837	44066648	chr4	44002468	44022523	Croojimas et al. 2013
CNVR_2020	chr4	44125820	44410217	chr4	44227528	44244963	Croojimas et al. 2013
CNVR_2020	chr4	44125820	44410217	chr4	44153205	44187023	Croojimas et al. 2013
CNVR_2025	chr4	45322507	45468726	chr4	45322513	45364990	Croojimas et al. 2013
CNVR_2027	chr4	45712130	47764223	chr4	45720323	45741580	Croojimas et al. 2013
CNVR_2027	chr4	45712130	47764223	chr4	46988953	47011742	Croojimas et al. 2013
CNVR_2027	chr4	45712130	47764223	chr4	45869449	45891470	Croojimas et al. 2013
CNVR_2027	chr4	45712130	47764223	chr4	46240987	46286977	Croojimas et al. 2013
CNVR_2027	chr4	45712130	47764223	chr4	47043155	47070603	Croojimas et al. 2013
CNVR_2028	chr4	48271681	50595646	chr4	48990178	49019898	Croojimas et al. 2013
CNVR_2028	chr4	48271681	50595646	chr4	49182729	49191810	Croojimas et al. 2013
CNVR_2028	chr4	48271681	50595646	chr4	50237457	50257738	Croojimas et al. 2013
CNVR_2028	chr4	48271681	50595646	chr4	50193305	50221197	Croojimas et al. 2013
CNVR_2031	chr4	51058788	51314395	chr4	51270625	51317480	Croojimas et al. 2013
CNVR_2037	chr4	52908775	54266901	chr4	53013703	53035602	Croojimas et al. 2013
CNVR_2037	chr4	52908775	54266901	chr4	53807120	53836458	Croojimas et al. 2013
CNVR_2037	chr4	52908775	54266901	chr4	53337323	53363218	Croojimas et al. 2013
CNVR_2038	chr4	54606184	54630047	chr4	54621186	54633770	Croojimas et al. 2013
CNVR_2044	chr4	57400796	57454000	chr4	57392696	57415456	Croojimas et al. 2013
CNVR_2047	chr4	57761785	59070637	chr4	58027077	58057326	Croojimas et al. 2013
CNVR_2048	chr4	59172329	59336305	chr4	59244939	59269668	Croojimas et al. 2013
CNVR_2052	chr4	59883364	59977637	chr4	59934768	59975698	Croojimas et al. 2013
CNVR_2053	chr4	60096293	63686491	chr4	60561341	60588299	Croojimas et al. 2013
CNVR_2053	chr4	60096293	63686491	chr4	60921621	60946946	Croojimas et al. 2013
CNVR_2053	chr4	60096293	63686491	chr4	62098722	62125961	Croojimas et al. 2013
CNVR_2053	chr4	60096293	63686491	chr4	62394562	62444875	Croojimas et al. 2013
CNVR_2053	chr4	60096293	63686491	chr4	62720256	62753091	Croojimas et al. 2013
CNVR_2053	chr4	60096293	63686491	chr4	60124780	60167045	Croojimas et al. 2013
CNVR_2059	chr4	65244310	65450408	chr4	65331476	65347498	Croojimas et al. 2013
CNVR_2062	chr4	65652287	66751069	chr4	65924172	65978970	Croojimas et al. 2013
CNVR_2063	chr4	66806525	67241163	chr4	66862978	66902087	Croojimas et al. 2013
CNVR_2064	chr4	67743579	67756255	chr4	67739229	67768466	Croojimas et al. 2013
CNVR_2070	chr4	68650130	68665656	chr4	68644424	68671395	Croojimas et al. 2013
CNVR_2071	chr4	68944752	69172404	chr4	68971328	68996463	Croojimas et al. 2013
CNVR_2071	chr4	68944752	69172404	chr4	69138370	69194032	Croojimas et al. 2013
CNVR_2072	chr4	69433675	69564067	chr4	69387438	69447871	Croojimas et al. 2013
CNVR_2072	chr4	69433675	69564067	chr4	69563781	69571412	Croojimas et al. 2013
CNVR_2072	chr4	69433675	69564067	chr4	69452102	69483765	Croojimas et al. 2013
CNVR_2073	chr4	69642817	69970882	chr4	69820133	69837140	Croojimas et al. 2013
CNVR_2080	chr4	72551122	72678693	chr4	72666365	72711843	Croojimas et al. 2013
CNVR_2088	chr4	74382135	74397330	chr4	74379624	74412729	Croojimas et al. 2013
CNVR_2089	chr4	74641357	75547524	chr4	75512307	75527485	Croojimas et al. 2013
CNVR_2100	chr4	78510501	78590499	chr4	78525944	78582202	Croojimas et al. 2013
CNVR_2101	chr4	78709540	80049616	chr4	79298681	79310337	Croojimas et al. 2013
CNVR_2101	chr4	78709540	80049616	chr4	79828248	79844983	Croojimas et al. 2013
CNVR_2103	chr4	80728760	80831963	chr4	80821145	80874978	Croojimas et al. 2013
CNVR_2119	chr4	83968558	84084425	chr4	84002724	84019841	Croojimas et al. 2013
CNVR_2123	chr4	85261175	85449660	chr4	85211474	85440604	Croojimas et al. 2013
CNVR_2133	chr4	88059800	88150235	chr4	88038787	88069792	Croojimas et al. 2013
CNVR_2140	chr4	89822672	90214289	chr4	89962527	90011499	Croojimas et al. 2013
CNVR_2140	chr4	89822672	90214289	chr4	90144208	90172103	Croojimas et al. 2013
CNVR_2141	chr5	2170	711770	chr5	373722	420028	Croojimas et al. 2013
CNVR_2145	chr5	1047054	1633042	chr5	1177709	1224842	Croojimas et al. 2013
CNVR_2149	chr5	2109976	2148057	chr5	2129010	2162187	Croojimas et al. 2013
CNVR_2153	chr5	4733678	4844719	chr5	4825491	4836342	Croojimas et al. 2013
CNVR_2163	chr5	8058707	8068709	chr5	8050518	8078529	Croojimas et al. 2013
CNVR_2170	chr5	9624806	9681650	chr5	9676053	9688109	Croojimas et al. 2013
CNVR_2175	chr5	10692321	11963892	chr5	11420359	11429888	Croojimas et al. 2013
CNVR_2175	chr5	10692321	11963892	chr5	11821775	11847205	Croojimas et al. 2013
CNVR_2175	chr5	10692321	11963892	chr5	11131559	11169876	Croojimas et al. 2013
CNVR_2175	chr5	10692321	11963892	chr5	11910353	11970682	Croojimas et al. 2013
CNVR_2176	chr5	12064828	12225747	chr5	12139608	12173305	Croojimas et al. 2013
CNVR_2184	chr5	13503935	14287688	chr5	13535460	13556810	Croojimas et al. 2013
CNVR_2191	chr5	15968310	16408576	chr5	16031164	16039207	Croojimas et al. 2013
CNVR_2191	chr5	15968310	16408576	chr5	16408035	16434866	Croojimas et al. 2013
CNVR_2191	chr5	15968310	16408576	chr5	16167872	16254447	Croojimas et al. 2013
CNVR_2194	chr5	17121716	17177187	chr5	17156542	17166544	Croojimas et al. 2013
CNVR_2195	chr5	17184303	18241642	chr5	18146760	18152808	Croojimas et al. 2013
CNVR_2195	chr5	17184303	18241642	chr5	17258011	17281030	Croojimas et al. 2013
CNVR_2195	chr5	17184303	18241642	chr5	17444450	17469959	Croojimas et al. 2013
CNVR_2195	chr5	17184303	18241642	chr5	17537611	17549239	Croojimas et al. 2013
CNVR_2195	chr5	17184303	18241642	chr5	17605684	17617857	Croojimas et al. 2013
CNVR_2195	chr5	17184303	18241642	chr5	17757808	17795376	Croojimas et al. 2013
CNVR_2197	chr5	18482439	18610585	chr5	18598073	18628543	Croojimas et al. 2013
CNVR_2198	chr5	18621781	18630401	chr5	18598073	18628543	Croojimas et al. 2013
CNVR_2204	chr5	19602014	19724489	chr5	19627767	19708610	Croojimas et al. 2013
CNVR_2207	chr5	20276926	20389446	chr5	20358906	20385302	Croojimas et al. 2013
CNVR_2212	chr5	20670366	22817108	chr5	20912942	20924066	Croojimas et al. 2013
CNVR_2212	chr5	20670366	22817108	chr5	21033560	21040369	Croojimas et al. 2013
CNVR_2212	chr5	20670366	22817108	chr5	21470702	21491498	Croojimas et al. 2013
CNVR_2212	chr5	20670366	22817108	chr5	22040803	22057128	Croojimas et al. 2013
CNVR_2212	chr5	20670366	22817108	chr5	21091497	21103891	Croojimas et al. 2013
CNVR_2214	chr5	23160225	24422728	chr5	23961680	23979624	Croojimas et al. 2013
CNVR_2214	chr5	23160225	24422728	chr5	23197561	23222642	Croojimas et al. 2013
CNVR_2219	chr5	26314794	26394451	chr5	26336431	26435729	Croojimas et al. 2013
CNVR_2221	chr5	26555562	26776891	chr5	26544515	26565823	Croojimas et al. 2013
CNVR_2222	chr5	26954464	27736906	chr5	27287113	27311334	Croojimas et al. 2013
CNVR_2228	chr5	29042512	29594502	chr5	29231663	29242223	Croojimas et al. 2013
CNVR_2242	chr5	32816778	33889393	chr5	33838677	33846817	Croojimas et al. 2013
CNVR_2242	chr5	32816778	33889393	chr5	33410531	33439357	Croojimas et al. 2013
CNVR_2242	chr5	32816778	33889393	chr5	33684509	33711609	Croojimas et al. 2013
CNVR_2248	chr5	35457928	35505935	chr5	35473111	35495135	Croojimas et al. 2013
CNVR_2250	chr5	36796782	36917855	chr5	36821261	36842364	Croojimas et al. 2013
CNVR_2255	chr5	38122258	38143571	chr5	38127156	38155262	Croojimas et al. 2013
CNVR_2265	chr5	41781514	42093221	chr5	41800940	41815850	Croojimas et al. 2013
CNVR_2267	chr5	42161927	42952619	chr5	42538147	42563013	Croojimas et al. 2013
CNVR_2268	chr5	42996385	43170852	chr5	43137316	43155618	Croojimas et al. 2013
CNVR_2269	chr5	43244617	43381929	chr5	43219262	43278769	Croojimas et al. 2013
CNVR_2280	chr5	45854677	46223224	chr5	45832155	45867117	Croojimas et al. 2013
CNVR_2280	chr5	45854677	46223224	chr5	45879050	45899277	Croojimas et al. 2013
CNVR_2285	chr5	48900093	48930945	chr5	48906882	48914548	Croojimas et al. 2013
CNVR_2286	chr5	48959467	48993957	chr5	48957839	49004070	Croojimas et al. 2013
CNVR_2289	chr5	49792824	49852964	chr5	49841987	49896221	Croojimas et al. 2013
CNVR_2290	chr5	49878540	49945741	chr5	49841987	49896221	Croojimas et al. 2013
CNVR_2291	chr5	50098851	50237071	chr5	50195347	50210263	Croojimas et al. 2013
CNVR_2293	chr5	50271033	51175316	chr5	50314840	50353274	Croojimas et al. 2013
CNVR_2295	chr5	51417231	51651895	chr5	51634920	51679354	Croojimas et al. 2013
CNVR_2296	chr5	51958461	52013727	chr5	52001569	52024474	Croojimas et al. 2013
CNVR_2303	chr5	54614652	55016839	chr5	54814439	54823208	Croojimas et al. 2013
CNVR_2303	chr5	54614652	55016839	chr5	54775070	54807102	Croojimas et al. 2013
CNVR_2305	chr5	55322955	55336447	chr5	55330854	55356675	Croojimas et al. 2013
CNVR_2315	chr5	57678255	57794144	chr5	57783655	57811039	Croojimas et al. 2013
CNVR_2317	chr5	58126506	58294755	chr5	58182465	58239263	Croojimas et al. 2013
CNVR_2320	chr5	58610928	58679164	chr5	58631781	58646312	Croojimas et al. 2013
CNVR_2325	chr6	48387	138995	chr6	12060	110819	Croojimas et al. 2013
CNVR_2326	chr6	166048	941335	chr6	933082	942884	Croojimas et al. 2013
CNVR_2327	chr6	1346166	1734728	chr6	1657037	1683887	Croojimas et al. 2013
CNVR_2330	chr6	2226547	2258071	chr6	2253688	2283319	Croojimas et al. 2013
CNVR_2340	chr6	3682420	3695524	chr6	3682214	3695067	Croojimas et al. 2013
CNVR_2344	chr6	4074301	4136359	chr6	4114096	4165500	Croojimas et al. 2013
CNVR_2346	chr6	4406639	4774588	chr6	4433697	4459972	Croojimas et al. 2013
CNVR_2347	chr6	4809093	5070733	chr6	4862317	4901561	Croojimas et al. 2013
CNVR_2347	chr6	4809093	5070733	chr6	4995136	5023543	Croojimas et al. 2013
CNVR_2347	chr6	4809093	5070733	chr6	5045455	5082721	Croojimas et al. 2013
CNVR_2351	chr6	5451957	5459199	chr6	5450499	5463066	Croojimas et al. 2013
CNVR_2371	chr6	10838744	11562923	chr6	10885249	10902109	Croojimas et al. 2013
CNVR_2375	chr6	12471871	12538088	chr6	12475967	12538645	Croojimas et al. 2013
CNVR_2377	chr6	12789646	13839347	chr6	13015013	13035235	Croojimas et al. 2013
CNVR_2387	chr6	15962412	16949890	chr6	16120363	16127381	Croojimas et al. 2013
CNVR_2388	chr6	17185558	17310663	chr6	17294252	17326341	Croojimas et al. 2013
CNVR_2400	chr6	19098969	19418841	chr6	19153318	19172847	Croojimas et al. 2013
CNVR_2403	chr6	20486354	20609779	chr6	20536878	20567246	Croojimas et al. 2013
CNVR_2407	chr6	21330497	21543729	chr6	21369466	21387161	Croojimas et al. 2013
CNVR_2411	chr6	22565655	22663959	chr6	22604889	22622593	Croojimas et al. 2013
CNVR_2412	chr6	22706933	22788650	chr6	22710479	22729370	Croojimas et al. 2013
CNVR_2414	chr6	23093730	23138199	chr6	23115582	23136963	Croojimas et al. 2013
CNVR_2420	chr6	23923112	24047030	chr6	23922241	23939362	Croojimas et al. 2013
CNVR_2427	chr6	25411188	25603290	chr6	25559020	25577653	Croojimas et al. 2013
CNVR_2436	chr6	28729499	28888481	chr6	28806415	28817122	Croojimas et al. 2013
CNVR_2436	chr6	28729499	28888481	chr6	28848896	28879605	Croojimas et al. 2013
CNVR_2443	chr6	29948039	30285811	chr6	30116833	30133847	Croojimas et al. 2013
CNVR_2443	chr6	29948039	30285811	chr6	30140636	30172824	Croojimas et al. 2013
CNVR_2445	chr6	30699401	30780415	chr6	30688136	30711981	Croojimas et al. 2013
CNVR_2446	chr6	30780809	31351151	chr6	31152030	31162348	Croojimas et al. 2013
CNVR_2446	chr6	30780809	31351151	chr6	30941341	30972534	Croojimas et al. 2013
CNVR_2447	chr6	31448342	31483852	chr6	31436627	31453283	Croojimas et al. 2013
CNVR_2448	chr6	31493899	31653471	chr6	31533876	31552830	Croojimas et al. 2013
CNVR_2448	chr6	31493899	31653471	chr6	31591093	31613274	Croojimas et al. 2013
CNVR_2453	chr6	32159568	32318911	chr6	32260393	32275557	Croojimas et al. 2013
CNVR_2453	chr6	32159568	32318911	chr6	32312009	32323539	Croojimas et al. 2013
CNVR_2456	chr6	32792940	33297096	chr6	33217262	33232520	Croojimas et al. 2013
CNVR_2458	chr6	33474412	34896247	chr6	34346205	34371253	Croojimas et al. 2013
CNVR_2460	chr7	990	310822	chr7	169557	193774	Croojimas et al. 2013
CNVR_2460	chr7	990	310822	chr7	269863	285881	Croojimas et al. 2013
CNVR_2460	chr7	990	310822	chr7	102326	140348	Croojimas et al. 2013
CNVR_2466	chr7	2077425	2580548	chr7	2139647	2162464	Croojimas et al. 2013
CNVR_2468	chr7	2808113	3856362	chr7	3266855	3273895	Croojimas et al. 2013
CNVR_2468	chr7	2808113	3856362	chr7	3318269	3339670	Croojimas et al. 2013
CNVR_2468	chr7	2808113	3856362	chr7	3125623	3193327	Croojimas et al. 2013
CNVR_2470	chr7	4418999	4550973	chr7	4525439	4548118	Croojimas et al. 2013
CNVR_2474	chr7	4934192	5218828	chr7	5008012	5021198	Croojimas et al. 2013
CNVR_2482	chr7	8195775	8918727	chr7	8292216	8321735	Croojimas et al. 2013
CNVR_2485	chr7	9298612	9462849	chr7	9315207	9345818	Croojimas et al. 2013
CNVR_2486	chr7	9714764	10996359	chr7	9786389	9815067	Croojimas et al. 2013
CNVR_2486	chr7	9714764	10996359	chr7	10354898	10375153	Croojimas et al. 2013
CNVR_2486	chr7	9714764	10996359	chr7	10419110	10430811	Croojimas et al. 2013
CNVR_2486	chr7	9714764	10996359	chr7	10799280	10916707	Croojimas et al. 2013
CNVR_2487	chr7	11105948	11300849	chr7	11241178	11266986	Croojimas et al. 2013
CNVR_2487	chr7	11105948	11300849	chr7	11278502	11295473	Croojimas et al. 2013
CNVR_2494	chr7	12336911	13014895	chr7	12340209	12348080	Croojimas et al. 2013
CNVR_2494	chr7	12336911	13014895	chr7	12646483	12676249	Croojimas et al. 2013
CNVR_2495	chr7	13167511	13509645	chr7	13184196	13205411	Croojimas et al. 2013
CNVR_2498	chr7	13988155	14867017	chr7	14267457	14293601	Croojimas et al. 2013
CNVR_2501	chr7	15730794	15850802	chr7	15780523	15801143	Croojimas et al. 2013
CNVR_2502	chr7	16056407	17164315	chr7	16164098	16188985	Croojimas et al. 2013
CNVR_2502	chr7	16056407	17164315	chr7	16225033	16240685	Croojimas et al. 2013
CNVR_2502	chr7	16056407	17164315	chr7	16708088	16736732	Croojimas et al. 2013
CNVR_2502	chr7	16056407	17164315	chr7	17086794	17104200	Croojimas et al. 2013
CNVR_2502	chr7	16056407	17164315	chr7	16369012	16389743	Croojimas et al. 2013
CNVR_2506	chr7	18109483	19489595	chr7	18572409	18601518	Croojimas et al. 2013
CNVR_2506	chr7	18109483	19489595	chr7	19160542	19191520	Croojimas et al. 2013
CNVR_2506	chr7	18109483	19489595	chr7	18190465	18221429	Croojimas et al. 2013
CNVR_2508	chr7	20239401	22438018	chr7	21311030	21377698	Croojimas et al. 2013
CNVR_2508	chr7	20239401	22438018	chr7	21480426	21504367	Croojimas et al. 2013
CNVR_2508	chr7	20239401	22438018	chr7	22408482	22430494	Croojimas et al. 2013
CNVR_2512	chr7	23875948	24106130	chr7	24097300	24152753	Croojimas et al. 2013
CNVR_2526	chr7	28087720	30653814	chr7	28522633	28548370	Croojimas et al. 2013
CNVR_2526	chr7	28087720	30653814	chr7	29940390	29970153	Croojimas et al. 2013
CNVR_2526	chr7	28087720	30653814	chr7	30179719	30207599	Croojimas et al. 2013
CNVR_2526	chr7	28087720	30653814	chr7	30500974	30508434	Croojimas et al. 2013
CNVR_2526	chr7	28087720	30653814	chr7	30625197	30644516	Croojimas et al. 2013
CNVR_2526	chr7	28087720	30653814	chr7	28426249	28449219	Croojimas et al. 2013
CNVR_2526	chr7	28087720	30653814	chr7	29087692	29110483	Croojimas et al. 2013
CNVR_2531	chr7	31991218	32127671	chr7	32055791	32082340	Croojimas et al. 2013
CNVR_2533	chr7	32556044	32612232	chr7	32544461	32569481	Croojimas et al. 2013
CNVR_2539	chr7	34212097	34285445	chr7	34195279	34248034	Croojimas et al. 2013
CNVR_2540	chr7	34294306	34828853	chr7	34668500	34673497	Croojimas et al. 2013
CNVR_2546	chr8	971	1332836	chr8	159270	200551	Croojimas et al. 2013
CNVR_2546	chr8	971	1332836	chr8	1177247	1296556	Croojimas et al. 2013
CNVR_2548	chr8	2221693	2418608	chr8	2315053	2349308	Croojimas et al. 2013
CNVR_2555	chr8	3801213	4167462	chr8	3800383	3817889	Croojimas et al. 2013
CNVR_2556	chr8	4228313	4340978	chr8	4233589	4256165	Croojimas et al. 2013
CNVR_2557	chr8	4625455	4881558	chr8	4761220	4783241	Croojimas et al. 2013
CNVR_2557	chr8	4625455	4881558	chr8	4872267	4886937	Croojimas et al. 2013
CNVR_2558	chr8	4904923	5794316	chr8	5069392	5075585	Croojimas et al. 2013
CNVR_2558	chr8	4904923	5794316	chr8	4947786	4961957	Croojimas et al. 2013
CNVR_2558	chr8	4904923	5794316	chr8	5396756	5407600	Croojimas et al. 2013
CNVR_2565	chr8	7286894	7492152	chr8	7397164	7428332	Croojimas et al. 2013
CNVR_2571	chr8	8928428	8938015	chr8	8916426	8951647	Croojimas et al. 2013
CNVR_2572	chr8	10107223	10124826	chr8	9996486	10141511	Croojimas et al. 2013
CNVR_2579	chr8	12977727	13158706	chr8	13135253	13149778	Croojimas et al. 2013
CNVR_2580	chr8	13608115	13662177	chr8	13594426	13610338	Croojimas et al. 2013
CNVR_2582	chr8	13948154	15608613	chr8	14108129	14149948	Croojimas et al. 2013
CNVR_2582	chr8	13948154	15608613	chr8	15232017	15259166	Croojimas et al. 2013
CNVR_2588	chr8	17133415	17299232	chr8	17121383	17140040	Croojimas et al. 2013
CNVR_2595	chr8	19127772	19666281	chr8	19556684	19578055	Croojimas et al. 2013
CNVR_2608	chr8	22144791	22440136	chr8	22206511	22229228	Croojimas et al. 2013
CNVR_2610	chr8	22953421	23898628	chr8	23576640	23583102	Croojimas et al. 2013
CNVR_2610	chr8	22953421	23898628	chr8	22965563	23006432	Croojimas et al. 2013
CNVR_2610	chr8	22953421	23898628	chr8	23875681	23899891	Croojimas et al. 2013
CNVR_2614	chr8	24377736	24845817	chr8	24785331	24805547	Croojimas et al. 2013
CNVR_2626	chr9	844138	1078586	chr9	887259	914507	Croojimas et al. 2013
CNVR_2627	chr9	1235819	1962615	chr9	1855431	1875580	Croojimas et al. 2013
CNVR_2632	chr9	2706074	2807207	chr9	2687996	2709390	Croojimas et al. 2013
CNVR_2635	chr9	3373158	4300172	chr9	3429494	3463495	Croojimas et al. 2013
CNVR_2635	chr9	3373158	4300172	chr9	3877086	3905536	Croojimas et al. 2013
CNVR_2635	chr9	3373158	4300172	chr9	4017655	4031924	Croojimas et al. 2013
CNVR_2636	chr9	4306156	5821049	chr9	5472015	5481103	Croojimas et al. 2013
CNVR_2644	chr9	7761021	8011553	chr9	7967121	8005560	Croojimas et al. 2013
CNVR_2648	chr9	9677383	9717460	chr9	9707401	9762762	Croojimas et al. 2013
CNVR_2650	chr9	10247059	10901289	chr9	10750131	10772941	Croojimas et al. 2013
CNVR_2650	chr9	10247059	10901289	chr9	10339123	10379789	Croojimas et al. 2013
CNVR_2655	chr9	12091009	12124887	chr9	12096768	12124098	Croojimas et al. 2013
CNVR_2657	chr9	12277976	14679209	chr9	13715653	13727412	Croojimas et al. 2013
CNVR_2657	chr9	12277976	14679209	chr9	12247128	12294052	Croojimas et al. 2013
CNVR_2657	chr9	12277976	14679209	chr9	12379185	12421296	Croojimas et al. 2013
CNVR_2657	chr9	12277976	14679209	chr9	13146583	13203979	Croojimas et al. 2013
CNVR_2657	chr9	12277976	14679209	chr9	13782182	13804190	Croojimas et al. 2013
CNVR_2657	chr9	12277976	14679209	chr9	14427624	14461043	Croojimas et al. 2013
CNVR_2657	chr9	12277976	14679209	chr9	12448762	12482175	Croojimas et al. 2013
CNVR_2662	chr9	15213164	15693552	chr9	15327952	15382348	Croojimas et al. 2013
CNVR_2665	chr9	15963680	16833390	chr9	15917158	15968413	Croojimas et al. 2013
CNVR_2678	chr9	20757285	20857110	chr9	20741640	20771299	Croojimas et al. 2013
CNVR_2680	chr9	21384531	21390829	chr9	21380289	21415844	Croojimas et al. 2013
CNVR_2685	chr9	22726933	22932027	chr9	22909182	22957635	Croojimas et al. 2013
CNVR_2	chr1	1015663	2081549	chr1	1614102	1641369	Fan et al. 2013
CNVR_6	chr1	2706969	2870890	chr1	2740248	2752065	Fan et al. 2013
CNVR_7	chr1	2995374	3382091	chr1	3222463	3235982	Fan et al. 2013
CNVR_7	chr1	2995374	3382091	chr1	3238583	3248982	Fan et al. 2013
CNVR_12	chr1	4736767	4962211	chr1	4936836	4942996	Fan et al. 2013
CNVR_15	chr1	5239434	7438568	chr1	6951134	6956636	Fan et al. 2013
CNVR_15	chr1	5239434	7438568	chr1	6967364	6981494	Fan et al. 2013
CNVR_16	chr1	7627102	8042948	chr1	7784209	7793657	Fan et al. 2013
CNVR_24	chr1	9171828	9527860	chr1	9430719	9437179	Fan et al. 2013
CNVR_28	chr1	10938535	12019044	chr1	11246002	11259022	Fan et al. 2013
CNVR_53	chr1	16906343	18795677	chr1	18072090	18077806	Fan et al. 2013
CNVR_65	chr1	21523653	22164908	chr1	21805836	21809708	Fan et al. 2013
CNVR_115	chr1	41215624	41279812	chr1	41259400	41264599	Fan et al. 2013
CNVR_135	chr1	50982930	53573050	chr1	51391956	51412393	Fan et al. 2013
CNVR_192	chr1	71560901	71858181	chr1	71572217	71577411	Fan et al. 2013
CNVR_217	chr1	78856076	79100209	chr1	79052093	79057775	Fan et al. 2013
CNVR_226	chr1	82390814	82637235	chr1	82548858	82559780	Fan et al. 2013
CNVR_240	chr1	86591816	90276857	chr1	88082128	88093567	Fan et al. 2013
CNVR_243	chr1	90956321	91045199	chr1	90999176	91004375	Fan et al. 2013
CNVR_245	chr1	91470213	91602490	chr1	91553474	91558504	Fan et al. 2013
CNVR_259	chr1	94388920	94412366	chr1	94388973	94400474	Fan et al. 2013
CNVR_259	chr1	94388920	94412366	chr1	94400475	94412029	Fan et al. 2013
CNVR_311	chr1	108475833	109535723	chr1	108610188	108615471	Fan et al. 2013
CNVR_343	chr1	123900678	123908135	chr1	123900199	123907392	Fan et al. 2013
CNVR_344	chr1	123973064	124895373	chr1	124227106	124234056	Fan et al. 2013
CNVR_345	chr1	125074311	125665952	chr1	125454099	125460337	Fan et al. 2013
CNVR_351	chr1	127460045	128834487	chr1	127706081	127712499	Fan et al. 2013
CNVR_385	chr1	139266550	139417687	chr1	139270416	139281333	Fan et al. 2013
CNVR_420	chr1	150790350	151475123	chr1	151332048	151337767	Fan et al. 2013
CNVR_447	chr1	159023217	159213272	chr1	159138860	159144887	Fan et al. 2013
CNVR_447	chr1	159023217	159213272	chr1	159068312	159073511	Fan et al. 2013
CNVR_451	chr1	160933310	161061487	chr1	161001017	161044730	Fan et al. 2013
CNVR_451	chr1	160933310	161061487	chr1	160944959	160999608	Fan et al. 2013
CNVR_451	chr1	160933310	161061487	chr1	161049160	161104790	Fan et al. 2013
CNVR_528	chr1	187973049	188828999	chr1	188238897	188244097	Fan et al. 2013
CNVR_529	chr1	189004505	189480426	chr1	189201552	189206270	Fan et al. 2013
CNVR_537	chr1	191730369	191957398	chr1	191756821	191761779	Fan et al. 2013
CNVR_543	chr1	193863794	195107912	chr1	194355747	194360945	Fan et al. 2013
CNVR_543	chr1	193863794	195107912	chr1	193931496	193946342	Fan et al. 2013
CNVR_543	chr1	193863794	195107912	chr1	194061733	194068693	Fan et al. 2013
CNVR_546	chr10	280855	942607	chr10	310852	315335	Fan et al. 2013
CNVR_546	chr10	280855	942607	chr10	310939	314693	Fan et al. 2013
CNVR_581	chr10	9944757	9973777	chr10	9965023	9971203	Fan et al. 2013
CNVR_603	chr10	15254347	15354643	chr10	15345973	15352432	Fan et al. 2013
CNVR_616	chr10	18729104	19925645	chr10	19500424	19504024	Fan et al. 2013
CNVR_617	chr11	49510	3520352	chr11	1074331	1080155	Fan et al. 2013
CNVR_617	chr11	49510	3520352	chr11	2675903	2691744	Fan et al. 2013
CNVR_643	chr11	9773714	9840302	chr11	9778868	9783050	Fan et al. 2013
CNVR_653	chr11	13267262	13851858	chr11	13623015	13630826	Fan et al. 2013
CNVR_668	chr11	17297010	17420982	chr11	17292813	17298222	Fan et al. 2013
CNVR_668	chr11	17297010	17420982	chr11	17295230	17298197	Fan et al. 2013
CNVR_672	chr12	16789	154777	chr12	25354	53826	Fan et al. 2013
CNVR_675	chr12	1172459	1212051	chr12	1181363	1195921	Fan et al. 2013
CNVR_675	chr12	1172459	1212051	chr12	1206062	1211781	Fan et al. 2013
CNVR_680	chr12	2342812	3280067	chr12	2656540	2662133	Fan et al. 2013
CNVR_680	chr12	2342812	3280067	chr12	3163048	3168113	Fan et al. 2013
CNVR_737	chr13	2602878	3154425	chr13	2672683	2679059	Fan et al. 2013
CNVR_754	chr13	7582666	8636627	chr13	8422750	8429225	Fan et al. 2013
CNVR_760	chr13	9462217	10132350	chr13	10002801	10007846	Fan et al. 2013
CNVR_788	chr14	397626	882390	chr14	776649	800024	Fan et al. 2013
CNVR_804	chr14	4457388	4543934	chr14	4530299	4540178	Fan et al. 2013
CNVR_819	chr14	11181021	11354310	chr14	11343497	11350220	Fan et al. 2013
CNVR_829	chr14	13274675	13571123	chr14	13562344	13567119	Fan et al. 2013
CNVR_830	chr14	13590043	14506196	chr14	13644875	13669408	Fan et al. 2013
CNVR_830	chr14	13590043	14506196	chr14	13598691	13671618	Fan et al. 2013
CNVR_830	chr14	13590043	14506196	chr14	13628220	13650007	Fan et al. 2013
CNVR_833	chr15	24003	2817851	chr15	914097	918764	Fan et al. 2013
CNVR_852	chr15	11034846	11162791	chr15	11045733	11050390	Fan et al. 2013
CNVR_854	chr15	11210082	12626742	chr15	12214237	12219405	Fan et al. 2013
CNVR_854	chr15	11210082	12626742	chr15	12311328	12316026	Fan et al. 2013
CNVR_854	chr15	11210082	12626742	chr15	12197345	12207597	Fan et al. 2013
CNVR_854	chr15	11210082	12626742	chr15	12561656	12569199	Fan et al. 2013
CNVR_855	chr16	1253	525943	chr16	189714	195433	Fan et al. 2013
CNVR_855	chr16	1253	525943	chr16	483917	489116	Fan et al. 2013
CNVR_855	chr16	1253	525943	chr16	19738	38523	Fan et al. 2013
CNVR_855	chr16	1253	525943	chr16	292308	300626	Fan et al. 2013
CNVR_855	chr16	1253	525943	chr16	425041	444773	Fan et al. 2013
CNVR_870	chr17	3113966	5259439	chr17	4786220	4789581	Fan et al. 2013
CNVR_870	chr17	3113966	5259439	chr17	4942704	4946968	Fan et al. 2013
CNVR_881	chr17	8056397	10427299	chr17	8139076	8144275	Fan et al. 2013
CNVR_925	chr19	7609988	7762975	chr19	7606857	7613977	Fan et al. 2013
CNVR_961	chr2	7840296	8283542	chr2	7878533	7883278	Fan et al. 2013
CNVR_962	chr2	8443003	8612938	chr2	8538274	8544471	Fan et al. 2013
CNVR_1000	chr2	22931516	24599075	chr2	24570474	24576193	Fan et al. 2013
CNVR_1048	chr2	41061962	41402466	chr2	41220025	41229061	Fan et al. 2013
CNVR_1048	chr2	41061962	41402466	chr2	41233877	41248775	Fan et al. 2013
CNVR_1050	chr2	41936385	42029225	chr2	42000794	42006345	Fan et al. 2013
CNVR_1083	chr2	48733498	51935907	chr2	49701789	49724705	Fan et al. 2013
CNVR_1083	chr2	48733498	51935907	chr2	49703764	49718380	Fan et al. 2013
CNVR_1087	chr2	55017931	55283514	chr2	55132944	55140556	Fan et al. 2013
CNVR_1113	chr2	63334027	63596395	chr2	63369333	63374195	Fan et al. 2013
CNVR_1123	chr2	67077834	67274230	chr2	67075033	67079568	Fan et al. 2013
CNVR_1153	chr2	76645237	76814979	chr2	76738223	76742848	Fan et al. 2013
CNVR_1159	chr2	78590937	78860816	chr2	78814216	78818786	Fan et al. 2013
CNVR_1207	chr2	92985904	93195445	chr2	93110883	93115683	Fan et al. 2013
CNVR_1231	chr2	102074292	102511853	chr2	102296352	102302783	Fan et al. 2013
CNVR_1264	chr2	113088339	114011517	chr2	113329965	113334324	Fan et al. 2013
CNVR_1266	chr2	114505576	114517379	chr2	114517296	114523505	Fan et al. 2013
CNVR_1267	chr2	114714450	115050258	chr2	115041173	115049490	Fan et al. 2013
CNVR_1267	chr2	114714450	115050258	chr2	115043405	115049127	Fan et al. 2013
CNVR_1273	chr2	116067294	116465258	chr2	116268943	116274136	Fan et al. 2013
CNVR_1286	chr2	120565298	120975629	chr2	120822903	120832216	Fan et al. 2013
CNVR_1290	chr2	121952948	123645494	chr2	123345092	123351851	Fan et al. 2013
CNVR_1302	chr2	127033097	127283634	chr2	127167214	127172402	Fan et al. 2013
CNVR_1302	chr2	127033097	127283634	chr2	127224886	127229182	Fan et al. 2013
CNVR_1302	chr2	127033097	127283634	chr2	127167214	127172746	Fan et al. 2013
CNVR_1304	chr2	128030188	128199185	chr2	128157568	128162612	Fan et al. 2013
CNVR_1304	chr2	128030188	128199185	chr2	128085712	128091418	Fan et al. 2013
CNVR_1306	chr2	128280871	128466549	chr2	128298157	128302661	Fan et al. 2013
CNVR_1306	chr2	128280871	128466549	chr2	128374460	128380583	Fan et al. 2013
CNVR_1306	chr2	128280871	128466549	chr2	128444216	128453175	Fan et al. 2013
CNVR_1306	chr2	128280871	128466549	chr2	128447383	128453102	Fan et al. 2013
CNVR_1308	chr2	128564561	129004273	chr2	128700071	128705746	Fan et al. 2013
CNVR_1395	chr20	9665059	10455659	chr20	9835678	9840161	Fan et al. 2013
CNVR_1395	chr20	9665059	10455659	chr20	9904008	9908539	Fan et al. 2013
CNVR_1395	chr20	9665059	10455659	chr20	10401485	10410285	Fan et al. 2013
CNVR_1396	chr20	10512982	11578768	chr20	11145899	11156818	Fan et al. 2013
CNVR_1396	chr20	10512982	11578768	chr20	11160272	11169631	Fan et al. 2013
CNVR_1396	chr20	10512982	11578768	chr20	11180989	11187748	Fan et al. 2013
CNVR_1396	chr20	10512982	11578768	chr20	11228625	11238504	Fan et al. 2013
CNVR_1396	chr20	10512982	11578768	chr20	10943254	10947928	Fan et al. 2013
CNVR_1396	chr20	10512982	11578768	chr20	11118342	11129781	Fan et al. 2013
CNVR_1396	chr20	10512982	11578768	chr20	11171712	11177431	Fan et al. 2013
CNVR_1396	chr20	10512982	11578768	chr20	11188269	11197108	Fan et al. 2013
CNVR_1396	chr20	10512982	11578768	chr20	11202829	11210630	Fan et al. 2013
CNVR_1396	chr20	10512982	11578768	chr20	11216863	11227584	Fan et al. 2013
CNVR_1396	chr20	10512982	11578768	chr20	11136022	11144338	Fan et al. 2013
CNVR_1397	chr20	11594795	11817485	chr20	11670329	11675528	Fan et al. 2013
CNVR_1397	chr20	11594795	11817485	chr20	11716328	11727247	Fan et al. 2013
CNVR_1397	chr20	11594795	11817485	chr20	11755848	11761567	Fan et al. 2013
CNVR_1397	chr20	11594795	11817485	chr20	11813050	11822409	Fan et al. 2013
CNVR_1397	chr20	11594795	11817485	chr20	11677609	11684368	Fan et al. 2013
CNVR_1397	chr20	11594795	11817485	chr20	11684889	11715287	Fan et al. 2013
CNVR_1397	chr20	11594795	11817485	chr20	11728288	11737647	Fan et al. 2013
CNVR_1397	chr20	11594795	11817485	chr20	11738168	11755327	Fan et al. 2013
CNVR_1397	chr20	11594795	11817485	chr20	11762088	11768847	Fan et al. 2013
CNVR_1397	chr20	11594795	11817485	chr20	11656502	11666688	Fan et al. 2013
CNVR_1397	chr20	11594795	11817485	chr20	11776128	11812529	Fan et al. 2013
CNVR_1433	chr21	5031245	5212357	chr21	5074012	5078875	Fan et al. 2013
CNVR_1457	chr23	1633440	1886960	chr23	1860930	1866599	Fan et al. 2013
CNVR_1459	chr23	2169580	2361790	chr23	2342735	2348425	Fan et al. 2013
CNVR_1467	chr23	3982276	4522180	chr23	4031509	4038816	Fan et al. 2013
CNVR_1467	chr23	3982276	4522180	chr23	4361272	4365114	Fan et al. 2013
CNVR_1470	chr23	4795796	5705036	chr23	4854232	4859431	Fan et al. 2013
CNVR_1470	chr23	4795796	5705036	chr23	4903372	4909619	Fan et al. 2013
CNVR_1470	chr23	4795796	5705036	chr23	5070126	5074934	Fan et al. 2013
CNVR_1470	chr23	4795796	5705036	chr23	5292995	5299340	Fan et al. 2013
CNVR_1525	chr27	141257	182064	chr27	150476	175374	Fan et al. 2013
CNVR_1525	chr27	141257	182064	chr27	158612	178671	Fan et al. 2013
CNVR_1528	chr27	444561	730872	chr27	521062	524106	Fan et al. 2013
CNVR_1528	chr27	444561	730872	chr27	614591	619450	Fan et al. 2013
CNVR_1528	chr27	444561	730872	chr27	628649	636334	Fan et al. 2013
CNVR_1528	chr27	444561	730872	chr27	576003	632748	Fan et al. 2013
CNVR_1528	chr27	444561	730872	chr27	621682	628362	Fan et al. 2013
CNVR_1558	chr28	3598053	3819684	chr28	3804474	3808337	Fan et al. 2013
CNVR_1659	chr3	32013026	32270782	chr3	32200812	32215372	Fan et al. 2013
CNVR_1669	chr3	34321952	35348013	chr3	35241120	35245586	Fan et al. 2013
CNVR_1676	chr3	37079878	37227101	chr3	37082611	37090973	Fan et al. 2013
CNVR_1676	chr3	37079878	37227101	chr3	37086139	37089230	Fan et al. 2013
CNVR_1676	chr3	37079878	37227101	chr3	37143697	37146934	Fan et al. 2013
CNVR_1680	chr3	37703723	37797598	chr3	37782768	37787765	Fan et al. 2013
CNVR_1683	chr3	38975069	39459208	chr3	39076841	39080603	Fan et al. 2013
CNVR_1771	chr3	68912204	69232179	chr3	69135583	69140669	Fan et al. 2013
CNVR_1780	chr3	72386327	72636926	chr3	72553364	72556177	Fan et al. 2013
CNVR_1806	chr3	83155360	83273466	chr3	83238663	83243862	Fan et al. 2013
CNVR_2053	chr4	60096293	63686491	chr4	60324309	60329367	Fan et al. 2013
CNVR_2053	chr4	60096293	63686491	chr4	61055359	61076706	Fan et al. 2013
CNVR_2075	chr4	70126933	70528738	chr4	70391609	70396390	Fan et al. 2013
CNVR_2079	chr4	71586773	72313333	chr4	71929985	71935188	Fan et al. 2013
CNVR_2079	chr4	71586773	72313333	chr4	71742161	71747880	Fan et al. 2013
CNVR_2088	chr4	74382135	74397330	chr4	74376553	74382253	Fan et al. 2013
CNVR_2088	chr4	74382135	74397330	chr4	74376975	74382196	Fan et al. 2013
CNVR_2089	chr4	74641357	75547524	chr4	75265669	75269626	Fan et al. 2013
CNVR_2104	chr4	80956780	81178579	chr4	80975028	80979374	Fan et al. 2013
CNVR_2119	chr4	83968558	84084425	chr4	83978152	83983456	Fan et al. 2013
CNVR_2123	chr4	85261175	85449660	chr4	85279481	85283030	Fan et al. 2013
CNVR_2123	chr4	85261175	85449660	chr4	85429501	85436853	Fan et al. 2013
CNVR_2123	chr4	85261175	85449660	chr4	85256301	85268040	Fan et al. 2013
CNVR_2123	chr4	85261175	85449660	chr4	85291871	85304406	Fan et al. 2013
CNVR_2123	chr4	85261175	85449660	chr4	85343697	85352954	Fan et al. 2013
CNVR_2141	chr5	2170	711770	chr5	702052	707237	Fan et al. 2013
CNVR_2191	chr5	15968310	16408576	chr5	16302104	16309850	Fan et al. 2013
CNVR_2195	chr5	17184303	18241642	chr5	17285358	17290556	Fan et al. 2013
CNVR_2195	chr5	17184303	18241642	chr5	17537874	17544014	Fan et al. 2013
CNVR_2195	chr5	17184303	18241642	chr5	17683159	17688212	Fan et al. 2013
CNVR_2195	chr5	17184303	18241642	chr5	17513380	17520701	Fan et al. 2013
CNVR_2195	chr5	17184303	18241642	chr5	18184003	18189185	Fan et al. 2013
CNVR_2195	chr5	17184303	18241642	chr5	18208538	18222869	Fan et al. 2013
[truncated: 10,495 more rows]
