# Supplementary material for: Detection of copy number variations in brown and white layers based on genotyping panels with different densities
Source: Genet Sel Evol. 2018 Nov 6;50:54. doi: 10.1186/s12711-018-0428-4 (PMC6219011; doi:10.1186/s12711-018-0428-4)
Supplement: Supplementary file 6 — Additional file 6: Table S5. Overlaps with detected QTL for high frequency CNVR. The data provided represents overlaps with a previously detected QTL for the 19 CNVR that were identified (based on the 600K panel) with a frequency of at least 5% within one line. [file 12711_2018_428_MOESM6_ESM.xlsx]

## Sheet: Ad f6. High freq CNVRs QTLs
Part of CNVR_id	Chromosome	CNVR start	CNVR stop	Length	Chromosome	QTL start	QTL stop	QTL
CNVR_503	chr1	179799325	179823362	24037	chr1	179796524	181551114	Marek's disease-related traits QTL
CNVR_503	chr1	179799325	179823362	24037	chr1	143677314	191778894	Body weight
CNVR_503	chr1	179799325	179823362	24037	chr1	156472083	195276750	Body weight
CNVR_503	chr1	179799325	179823362	24037	chr1	156472083	191778894	Skin fat weight QTL
CNVR_503	chr1	179799325	179823362	24037	chr1	156507175	191673619	Abdominal fat weight QTL
CNVR_503	chr1	179799325	179823362	24037	chr1	168695069	191778894	Intestine length QTL
CNVR_503	chr1	179799325	179823362	24037	chr1	171731178	191778894	Insulin-like growth factor level QTL
CNVR_503	chr1	179799325	179823362	24037	chr1	173442693	181375655	Shank weight QTL
CNVR_503	chr1	179799325	179823362	24037	chr1	178287577	195276750	rip loss QTL
CNVR_503	chr1	179799325	179823362	24037	chr1	37432130	186521273	Age at first egg QTL
CNVR_503	chr1	179799325	179823362	24037	chr1	51977644	195276750	Body weight QTL
CNVR_556	chr10	2413818	2417564	3746	chr10	721092	4099808	Spleen weight QTL
CNVR_556	chr10	2413818	2417564	3746	chr10	1114728	15658282	Body weight
CNVR_556	chr10	2413818	2417564	3746	chr10	1924750	17334850	Body weight
CNVR_556	chr10	2413818	2417564	3746	chr10	2119755	17529855	Growth
CNVR_556	chr10	2413818	2417564	3746	chr10	2142052	19911089	Body weight
CNVR_575	chr10	8693067	8715744	22677	chr10	1114728	15658282	Body weight
CNVR_575	chr10	8693067	8715744	22677	chr10	1924750	17334850	Body weight
CNVR_575	chr10	8693067	8715744	22677	chr10	2119755	17529855	Growth
CNVR_575	chr10	8693067	8715744	22677	chr10	2142052	19911089	Body weight
CNVR_575	chr10	8693067	8715744	22677	chr10	3499792	19911089	Transport loss QTL
CNVR_575	chr10	8693067	8715744	22677	chr10	3792096	19911089	Carcass weight QTL
CNVR_575	chr10	8693067	8715744	22677	chr10	3972100	17904865	Body weight
CNVR_575	chr10	8693067	8715744	22677	chr10	4099808	10872264	Humerus width QTL
CNVR_575	chr10	8693067	8715744	22677	chr10	4099808	10422252	Antibody titer to LTA antigen QTL
CNVR_678	chr12	2073133	2095723	22590	chr12	734209	12275026	Body depth QTL
CNVR_678	chr12	2073133	2095723	22590	chr12	734209	11165270	Egg shell strength QTL
CNVR_678	chr12	2073133	2095723	22590	chr12	734209	12734962	Feather pecking QTL
CNVR_1256	chr2	111417623	111463419	45796	chr2	101588000	117670679	Shank growth QTL
CNVR_1256	chr2	111417623	111463419	45796	chr2	101588000	130805748	Body weight QTL
CNVR_1256	chr2	111417623	111463419	45796	chr2	104345450	116421259	Egg shell strength QTL
CNVR_1256	chr2	111417623	111463419	45796	chr2	108949179	117670679	Tibia width QTL
CNVR_1256	chr2	111417623	111463419	45796	chr2	108949179	116421259	Breast percentage QTL
CNVR_1256	chr2	111417623	111463419	45796	chr2	108949179	120348066	Meat color QTL
CNVR_1256	chr2	111417623	111463419	45796	chr2	30987280	148809762	Cloacal bacterial burden after challenge with Salmonella E QTL
CNVR_1256	chr2	111417623	111463419	45796	chr2	46996330	148809762	Breast muscle weight QTL
CNVR_1256	chr2	111417623	111463419	45796	chr2	67519043	148809762	Liver weight QTL
CNVR_1256	chr2	111417623	111463419	45796	chr2	72140984	148809762	Shank diameter QTL
CNVR_1256	chr2	111417623	111463419	45796	chr2	91017867	139571894	Shank length QTL
CNVR_1256	chr2	111417623	111463419	45796	chr2	103056068	144263101	Body weight
CNVR_1256	chr2	111417623	111463419	45796	chr2	103720740	139606671	Albumen height QTL
CNVR_1309	chr2	129100114	129172949	72835	chr2	129145170	129145210	Intramuscular fat QTL
CNVR_1309	chr2	129100114	129172949	72835	chr2	129121522	129183994	Body weight
CNVR_1309	chr2	129100114	129172949	72835	chr2	129152758	129215229	Shank weight to length ratio QTL
CNVR_1309	chr2	129100114	129172949	72835	chr2	129152758	130805748	Marek's disease-related traits QTL
CNVR_1309	chr2	129100114	129172949	72835	chr2	101588000	130805748	Body weight QTL
CNVR_1309	chr2	129100114	129172949	72835	chr2	116421259	129556328	Body weight
CNVR_1309	chr2	129100114	129172949	72835	chr2	117670679	129556328	Body weight
CNVR_1309	chr2	129100114	129172949	72835	chr2	30987280	148809762	Cloacal bacterial burden after challenge with Salmonella E QTL
CNVR_1309	chr2	129100114	129172949	72835	chr2	46996330	148809762	Breast muscle weight QTL
CNVR_1309	chr2	129100114	129172949	72835	chr2	67519043	148809762	Liver weight QTL
CNVR_1309	chr2	129100114	129172949	72835	chr2	72140984	148809762	Shank diameter QTL
CNVR_1309	chr2	129100114	129172949	72835	chr2	91017867	139571894	Shank length QTL
CNVR_1309	chr2	129100114	129172949	72835	chr2	103056068	144263101	Body weight
CNVR_1309	chr2	129100114	129172949	72835	chr2	103720740	139606671	Albumen height QTL
CNVR_1309	chr2	129100114	129172949	72835	chr2	117670679	139571894	Shank weight QTL
CNVR_1309	chr2	129100114	129172949	72835	chr2	118161581	135271761	Marek's disease-related traits QTL
CNVR_1323	chr2	132524192	132530162	5970	chr2	30987280	148809762	Cloacal bacterial burden after challenge with Salmonella E QTL
CNVR_1323	chr2	132524192	132530162	5970	chr2	46996330	148809762	Breast muscle weight QTL
CNVR_1323	chr2	132524192	132530162	5970	chr2	67519043	148809762	Liver weight QTL
CNVR_1323	chr2	132524192	132530162	5970	chr2	72140984	148809762	Shank diameter QTL
CNVR_1323	chr2	132524192	132530162	5970	chr2	91017867	139571894	Shank length QTL
CNVR_1323	chr2	132524192	132530162	5970	chr2	103056068	144263101	Body weight
CNVR_1323	chr2	132524192	132530162	5970	chr2	103720740	139606671	Albumen height QTL
CNVR_1323	chr2	132524192	132530162	5970	chr2	117670679	139571894	Shank weight QTL
CNVR_1323	chr2	132524192	132530162	5970	chr2	118161581	135271761	Marek's disease-related traits QTL
CNVR_1323	chr2	132524192	132530162	5970	chr2	129556328	148809762	Fat distribution QTL
CNVR_1411	chr21	1878272	1884318	6046	.	-1	-1	.
CNVR_1459	chr23	2343173	2351084	7911	chr23	574802	5097178	Shank length QTL
CNVR_1459	chr23	2343173	2351084	7911	chr23	1779254	5097178	Growth
CNVR_1460	chr23	2568013	2575250	7237	chr23	574802	5097178	Shank length QTL
CNVR_1460	chr23	2568013	2575250	7237	chr23	1779254	5097178	Growth
CNVR_1526	chr27	209790	333683	123893	chr27	81131	2543369	Albumen percentage QTL
CNVR_1526	chr27	209790	333683	123893	chr27	81131	3493381	Antibody response to KLH antigen QTL
CNVR_1526	chr27	209790	333683	123893	chr27	81131	4104720	Growth
CNVR_1526	chr27	209790	333683	123893	chr27	178959	1248651	Feed conversion ratio QTL
CNVR_1633	chr3	22584687	22794542	209855	chr3	22561655	22628907	Tibia bone mineral content QTL
CNVR_1633	chr3	22584687	22794542	209855	chr3	20577745	24160710	Antibody titer to LTA antigen QTL
CNVR_1633	chr3	22584687	22794542	209855	chr3	21586513	22595281	Body weight QTL
CNVR_1633	chr3	22584687	22794542	209855	chr3	800029	24160710	Antibody response to KLH antigen QTL
CNVR_1633	chr3	22584687	22794542	209855	chr3	6645961	24160710	Breast percentage QTL
CNVR_1633	chr3	22584687	22794542	209855	chr3	6841859	57379447	Abdominal fat percentage QTL
CNVR_1633	chr3	22584687	22794542	209855	chr3	6841859	46992976	Abdominal fat weight QTL
CNVR_1633	chr3	22584687	22794542	209855	chr3	6875485	43966672	Breast muscle percentage QTL
CNVR_1633	chr3	22584687	22794542	209855	chr3	13986734	23267793	rumstick and thigh muscle weight QTL
CNVR_1633	chr3	22584687	22794542	209855	chr3	13986734	25508863	Age at first egg QTL
CNVR_1633	chr3	22584687	22794542	209855	chr3	13986734	22595281	Antibody response to BA
CNVR_1633	chr3	22584687	22794542	209855	chr3	15735265	28575345	Age at sexual maturity QTL
CNVR_1633	chr3	22584687	22794542	209855	chr3	18089057	28608971	Bone mineral density QTL
CNVR_1633	chr3	22584687	22794542	209855	chr3	22595281	38252508	Body weight QTL
CNVR_1633	chr3	22584687	22794542	209855	chr3	2811981	103804757	Body weight QTL
CNVR_1633	chr3	22584687	22794542	209855	chr3	6645961	106970113	Body weight
CNVR_1633	chr3	22584687	22794542	209855	chr3	6841859	102661494	Body weight
CNVR_1633	chr3	22584687	22794542	209855	chr3	6841859	99827114	Growth
CNVR_1645	chr3	26662612	26669313	6701	chr3	6841859	57379447	Abdominal fat percentage QTL
CNVR_1645	chr3	26662612	26669313	6701	chr3	6841859	46992976	Abdominal fat weight QTL
CNVR_1645	chr3	26662612	26669313	6701	chr3	6875485	43966672	Breast muscle percentage QTL
CNVR_1645	chr3	26662612	26669313	6701	chr3	15735265	28575345	Age at sexual maturity QTL
CNVR_1645	chr3	26662612	26669313	6701	chr3	18089057	28608971	Bone mineral density QTL
CNVR_1645	chr3	26662612	26669313	6701	chr3	22595281	38252508	Body weight QTL
CNVR_1645	chr3	26662612	26669313	6701	chr3	23267793	37579996	Tibia bone mineral density QTL
CNVR_1645	chr3	26662612	26669313	6701	chr3	24160710	35512024	Head percentage QTL
CNVR_1645	chr3	26662612	26669313	6701	chr3	24160710	45203763	Pectoralis major weight QTL
CNVR_1645	chr3	26662612	26669313	6701	chr3	24160710	51592221	Abdominal fat weight QTL
CNVR_1645	chr3	26662612	26669313	6701	chr3	25508863	35848280	Chest width QTL
CNVR_1645	chr3	26662612	26669313	6701	chr3	25508863	35512024	Feather pecking QTL
CNVR_1645	chr3	26662612	26669313	6701	chr3	2811981	103804757	Body weight QTL
CNVR_1645	chr3	26662612	26669313	6701	chr3	6645961	106970113	Body weight
CNVR_1645	chr3	26662612	26669313	6701	chr3	6841859	102661494	Body weight
CNVR_1645	chr3	26662612	26669313	6701	chr3	6841859	99827114	Growth
CNVR_1645	chr3	26662612	26669313	6701	chr3	24160710	79800194	Body weight QTL
CNVR_2053	chr4	61822333	61842179	19846	chr4	54907139	63884136	Blood and meat spots QTL
CNVR_2053	chr4	61822333	61842179	19846	chr4	4904680	85997474	Visceral fat weight QTL
CNVR_2053	chr4	61822333	61842179	19846	chr4	10697562	90216835	Average daily gain QTL
CNVR_2053	chr4	61822333	61842179	19846	chr4	16262057	85666456	Egg weight QTL
CNVR_2053	chr4	61822333	61842179	19846	chr4	17039416	80254980	Age at first egg QTL
CNVR_2053	chr4	61822333	61842179	19846	chr4	19002396	87871882	Egg number QTL
CNVR_2053	chr4	61822333	61842179	19846	chr4	19177864	82573251	Egg weight QTL
CNVR_2053	chr4	61822333	61842179	19846	chr4	30099255	82228706	Tibia width QTL
CNVR_2053	chr4	61822333	61842179	19846	chr4	30099255	90216835	Yolk height QTL
CNVR_2053	chr4	61822333	61842179	19846	chr4	30753891	88270681	Body weight
CNVR_2053	chr4	61822333	61842179	19846	chr4	32166525	88270681	Growth
CNVR_2053	chr4	61822333	61842179	19846	chr4	40909029	80048240	Egg weight QTL
CNVR_2053	chr4	61822333	61842179	19846	chr4	40909029	80530603	Egg weight QTL
CNVR_2053	chr4	61822333	61842179	19846	chr4	40909029	81012966	Egg weight QTL
CNVR_2053	chr4	61822333	61842179	19846	chr4	46739707	88408499	Body weight
CNVR_2053	chr4	61822333	61842179	19846	chr4	47497706	81608525	Growth
CNVR_2053	chr4	61822333	61842179	19846	chr4	47897157	84135947	Growth
CNVR_2053	chr4	61822333	61842179	19846	chr4	48758520	84859492	Total white fat weight QTL
CNVR_2053	chr4	61822333	61842179	19846	chr4	50920481	84962855	Albumen weight QTL
CNVR_2053	chr4	61822333	61842179	19846	chr4	50920481	88408499	Body temperature QTL
CNVR_2053	chr4	61822333	61842179	19846	chr4	51265026	88408499	Abdominal fat percentage QTL
CNVR_2053	chr4	61822333	61842179	19846	chr4	51265026	81977705	Breast pH QTL
CNVR_2053	chr4	61822333	61842179	19846	chr4	51609571	69942858	Shank length QTL
CNVR_2053	chr4	61822333	61842179	19846	chr4	51678002	81608525	Growth
CNVR_2053	chr4	61822333	61842179	19846	chr4	54562594	84962872	Yolk color QTL
CNVR_2053	chr4	61822333	61842179	19846	chr4	55940774	89895371	Yolk color QTL
CNVR_2053	chr4	61822333	61842179	19846	chr4	61175664	82228706	Tibia width QTL
CNVR_2053	chr4	61822333	61842179	19846	chr4	61520209	84273765	Albumen weight QTL
CNVR_2053	chr4	61822333	61842179	19846	chr4	61536314	81288615	Shank length QTL
CNVR_2053	chr4	61822333	61842179	19846	chr4	61536314	69876574	Tibia bone mineral density QTL
CNVR_2053	chr4	61822333	61842179	19846	chr4	61536314	80254980	Fear-related behavior QTL
CNVR_2053	chr4	61822333	61842179	19846	chr4	61536314	81539616	Pectoralis major weight QTL
CNVR_2053	chr4	61822333	61842179	19846	chr4	61658027	87975245	Growth
CNVR_2141	chr5	177005	208313	31308	.	-1	-1	.
CNVR_2148	chr5	19602014	19724489	122475	chr5	18002887	19810495	Breast color QTL
CNVR_2148	chr5	19602014	19724489	122475	chr5	18566144	20182445	Pectoralis major weight QTL
CNVR_2148	chr5	19602014	19724489	122475	chr5	1191789	21589201	Albumen height QTL
CNVR_2148	chr5	19602014	19724489	122475	chr5	10282806	28525691	Conformation score QTL
CNVR_2148	chr5	19602014	19724489	122475	chr5	10282806	19810495	Body weight
CNVR_2148	chr5	19602014	19724489	122475	chr5	10282806	56677479	Shank diameter QTL
CNVR_2148	chr5	19602014	19724489	122475	chr5	10282806	36682590	Antibody response to SRBC antigen QTL
CNVR_2148	chr5	19602014	19724489	122475	chr5	10549612	43042594	Shank length QTL
CNVR_2148	chr5	19602014	19724489	122475	chr5	10668192	53173563	Egg number QTL
CNVR_2148	chr5	19602014	19724489	122475	chr5	11557545	59580361	Carcass weight QTL
CNVR_2148	chr5	19602014	19724489	122475	chr5	13971153	59580361	Growth
CNVR_2148	chr5	19602014	19724489	122475	chr5	14415830	44563155	Breast muscle weight QTL
CNVR_2148	chr5	19602014	19724489	122475	chr5	15334828	28525691	Abdominal fat weight QTL
CNVR_2148	chr5	19602014	19724489	122475	chr5	16253826	36030398	Body weight
CNVR_2148	chr5	19602014	19724489	122475	chr5	16342761	53143918	Egg weight QTL
CNVR_2148	chr5	19602014	19724489	122475	chr5	16431697	42924014	Glucose level QTL
CNVR_2148	chr5	19602014	19724489	122475	chr5	18002887	28525691	Shank growth QTL
CNVR_2148	chr5	19602014	19724489	122475	chr5	18002887	36682590	Body weight
CNVR_2148	chr5	19602014	19724489	122475	chr5	18002887	27339887	Conformation score QTL
CNVR_2148	chr5	19602014	19724489	122475	chr5	18002887	33917854	Head percentage QTL
CNVR_2148	chr5	19602014	19724489	122475	chr5	18358628	42657208	Abdominal fat weight QTL
CNVR_2375	chr6	12471871	12538088	66217	chr6	1732132	29763072	Body weight
CNVR_2375	chr6	12471871	12538088	66217	chr6	3958223	29735045	Egg shell lightness QTL
CNVR_2375	chr6	12471871	12538088	66217	chr6	3958223	23888202	Glucose level QTL
CNVR_2375	chr6	12471871	12538088	66217	chr6	4518765	33756171	Body temperature QTL
CNVR_2375	chr6	12471871	12538088	66217	chr6	5555768	31244082	Visceral fat weight QTL
CNVR_2375	chr6	12471871	12538088	66217	chr6	5574630	14060241	Receiving feather pecking QTL
CNVR_2375	chr6	12471871	12538088	66217	chr6	5574630	29735045	Antibody response to SRBC antigen QTL
CNVR_2375	chr6	12471871	12538088	66217	chr6	5574630	34951654	Shank diameter QTL
CNVR_2375	chr6	12471871	12538088	66217	chr6	5686738	31192890	Subcutaneous neck fat weight QTL
CNVR_2375	chr6	12471871	12538088	66217	chr6	8097069	27391590	Total white fat weight QTL
CNVR_2546	chr8	25023	1332836	1307813	chr8	1009060	2011448	Body weight
CNVR_2628	chr9	1968234	1978197	9963	chr9	1913910	13658592	Tibia bone mineral density
CNVR_2628	chr9	1968234	1978197	9963	chr9	1913910	5124631	Antibody titer to LPS antigen
CNVR_2628	chr9	1968234	1978197	9963	chr9	1913910	7636680	Head percentage
CNVR_2628	chr9	1968234	1978197	9963	chr9	1913910	5124631	Antibody titer to LPS antigen
CNVR_2628	chr9	1968234	1978197	9963	chr9	1913910	5124631	Frequency of calling
CNVR_2628	chr9	1968234	1978197	9963	chr9	1913910	5701807	Drumstick muscle weight
CNVR_2628	chr9	1968234	1978197	9963	chr9	1913910	5701807	Residual feed intake
CNVR_2628	chr9	1968234	1978197	9963	chr9	1913910	5701807	Breast muscle weight
CNVR_2628	chr9	1968234	1978197	9963	chr9	1913910	5701807	Drumstick meat-to-bone ratio
CNVR_2628	chr9	1968234	1978197	9963	chr9	1913910	5701807	Femur bending strength
CNVR_2628	chr9	1968234	1978197	9963	chr9	1913910	5701807	Femur bending strength
CNVR_2628	chr9	1968234	1978197	9963	chr9	1913910	13658592	Leg bowing
CNVR_2628	chr9	1968234	1978197	9963	chr9	1913910	13658592	Drumstick and thigh muscle weight
CNVR_2628	chr9	1968234	1978197	9963	chr9	1913910	13658592	Body weight
CNVR_2628	chr9	1968234	1978197	9963	chr9	1913910	13658592	Body weight
CNVR_2628	chr9	1968234	1978197	9963	chr9	1913910	13658592	Creatine kinase level
CNVR_2628	chr9	1968234	1978197	9963	chr9	1913910	16085017	Albumen height
CNVR_2628	chr9	1968234	1978197	9963	chr9	1913910	15123057	Antibody response to SRBC antigen
